# Supplementary material for: Comparative Analysis of Toxic Responses of Organic Extracts from Diesel and Selected Alternative Fuels Engine Emissions in Human Lung BEAS-2B Cells
Source: Int J Mol Sci. 2016 Nov 3;17(11):1833. doi: 10.3390/ijms17111833 (PMC5133834; doi:10.3390/ijms17111833)
Supplement: Supplementary file 1 [file ijms-17-01833-s001.zip]

Archive with 3 entries (2 files):
- ijms-147329-Supplementary Materials/
- ijms-147329-Supplementary Materials/ijms-147329-supp-final.pdf
- ijms-147329-Supplementary Materials/Table S1 Complete list of significantly deregulated individual genes upon all DEP extract treatments.xlsx
