# Supplementary material for: Comparative Analysis of Toxic Responses of Organic Extracts from Diesel and Selected Alternative Fuels Engine Emissions in Human Lung BEAS-2B Cells
Source: Int J Mol Sci. 2016 Nov 3;17(11):1833. doi: 10.3390/ijms17111833 (PMC5133834; doi:10.3390/ijms17111833)
Supplement: Supplementary file 1 [file ijms-17-01833-s001.zip › ijms-147329-Supplementary Materials/Table S1 Complete list of significantly deregulated individual genes upon all DEP extract treatments.xlsx]

## Sheet: Sheet1
Lists of differentialy expressed genes upon all DEP extract treatments

## Sheet: NEXBTL100 vs blank_4h
PROBE_ID	SYMBOL	d1	d2	m1	m2	FC	log2FC	pval	fdr
ILMN_1724658	BNIP3	1	1	1558	630.6	-2.471	-1.305	0.03105	0.99913
ILMN_1676842	BTAF1	1	1	383.3	187.8	-2.041	-1.029	0.01979	0.99913
ILMN_1752478	DHRS3	1	1	343.6	175	-1.963	-0.9731	0.0008155	0.996201
ILMN_1699829	CTGF	1	1	3957	2028	-1.951	-0.9641	0.02098	0.99913
ILMN_1793474	INSIG1	1	1	2677	1447	-1.85	-0.8878	0.02054	0.99913
ILMN_1773154	NFKBIA	1	1	1498	829.6	-1.805	-0.8523	0.01477	0.99913
ILMN_2053415	LDLR	1	1	3913	2177	-1.797	-0.8459	0.03192	0.99913
ILMN_1661599	DDIT4	1	1	5270	3030	-1.739	-0.7985	0.008933	0.99913
ILMN_1671731	AVPI1	1	1	1575	908.1	-1.734	-0.7941	0.02389	0.99913
ILMN_1797728	HMGCS1	1	1	3329	1961	-1.697	-0.7631	0.03792	0.99913
ILMN_1778523	KLF9	1	1	1747	1030	-1.697	-0.7628	0.04598	0.99913
ILMN_1705750	TGM2	1	1	690.2	407.8	-1.692	-0.7591	0.02632	0.99913
ILMN_1726245	TGFBR2	1	1	1968	1171	-1.681	-0.7491	0.01007	0.99913
ILMN_1781285	DUSP1	1	1	2058	1236	-1.665	-0.7359	0.04233	0.99913
ILMN_1801939	CCNB2	1	1	1452	879.6	-1.651	-0.723	0.02786	0.99913
ILMN_1754051	RMI1	1	1	253.8	154.9	-1.639	-0.7128	0.04265	0.99913
ILMN_1734276	PMEPA1	1	1	414.6	254.9	-1.627	-0.7019	0.002022	0.99913
ILMN_1798654	MCM6	1	1	2549	1579	-1.614	-0.691	0.00919	0.99913
ILMN_1741594	CLCN6	1	1	257.7	159.7	-1.614	-0.6904	0.0115	0.99913
ILMN_1777233	E2F2	1	1	631.6	392.9	-1.608	-0.685	0.01462	0.99913
ILMN_1734254	ZNF770	1	1	319	204.3	-1.561	-0.6425	0.02895	0.99913
ILMN_1745217	FLJ10081	1	1	442.5	285.6	-1.55	-0.6319	0.01677	0.99913
ILMN_1804812	ANAPC1	1	1	450.7	292.7	-1.54	-0.6226	0.04579	0.99913
ILMN_1801257	CENPA	1	1	821.3	540.5	-1.52	-0.6037	0.03325	0.99913
ILMN_2396444	CD14	1	1	745.4	492.9	-1.512	-0.5967	0.03056	0.99913
ILMN_1778321	SLC2A6	1	1	438.3	292.7	-1.497	-0.5823	0.00104	0.99913
ILMN_1712390	CUTA	1	1	3219	2155	-1.494	-0.579	0.01593	0.99913
ILMN_2305407	ZBTB16	1	1	195	130.6	-1.493	-0.5779	0.03778	0.99913
ILMN_3244323	LOC148413	1	1	553.7	370.9	-1.493	-0.5782	0.04404	0.99913
ILMN_2117904	ZNF22	1	1	578.4	388	-1.491	-0.5759	0.0418	0.99913
ILMN_2410540	CASP2	1	1	1765	1187	-1.487	-0.5726	0.04247	0.99913
ILMN_1707124	TFPI	1	1	1203	809.1	-1.487	-0.5727	0.04315	0.99913
ILMN_2402600	GLIS3	1	1	223	150.4	-1.482	-0.568	0.029	0.99913
ILMN_1827736		1	1	452.4	306	-1.479	-0.5643	0.03163	0.99913
ILMN_1716279	CENPE	1	1	615.2	416.5	-1.477	-0.5628	0.03869	0.99913
ILMN_1796755	ITGB5	1	1	316.8	215.2	-1.472	-0.558	0.03531	0.99913
ILMN_2144088	FDFT1	1	1	4710	3202	-1.471	-0.557	0.03294	0.99913
ILMN_2206746	BGN	1	1	1498	1019	-1.47	-0.5554	0.005624	0.99913
ILMN_3247578	FAT1	1	1	384.3	264.3	-1.454	-0.5401	0.02285	0.99913
ILMN_1695357	CCDC99	1	1	638.6	439.2	-1.454	-0.54	0.04032	0.99913
ILMN_1693145	BUB3	1	1	4043	2780	-1.454	-0.5404	0.04755	0.99913
ILMN_1775405	ARL4A	1	1	306.4	212.1	-1.444	-0.5304	0.01913	0.99913
ILMN_1793476	PRKCDBP	1	1	651.1	450.9	-1.444	-0.5301	0.01979	0.99913
ILMN_1788363	MLH1	1	1	657.2	458.8	-1.432	-0.5183	0.04783	0.99913
ILMN_1731184	MELK	1	1	1096	767.3	-1.428	-0.5139	0.03441	0.99913
ILMN_1738093	TMEM118	1	1	452.6	317.5	-1.425	-0.5113	0.02118	0.99913
ILMN_1713189	C12orf41	1	1	852.9	601.2	-1.419	-0.5045	0.04538	0.99913
ILMN_1719205	FBL	1	1	2952	2084	-1.416	-0.5018	0.00385	0.99913
ILMN_1667670	SLC25A15	1	1	276.8	197.2	-1.403	-0.4889	0.01732	0.99913
ILMN_1678493	CHN1	1	1	329.2	236.3	-1.393	-0.478	0.0003197	0.672555
ILMN_1744240	WDR67	1	1	331.6	239	-1.387	-0.4724	0.04596	0.99913
ILMN_1815500	ITPR3	1	1	2301	1660	-1.386	-0.4708	0.0097	0.99913
ILMN_1809347	LOC729466	1	1	5948	4292	-1.386	-0.4708	0.03115	0.99913
ILMN_1726786	TNRC6B	1	1	260.3	188	-1.385	-0.4695	0.04183	0.99913
ILMN_1656977	HIBCH	1	1	482.2	348.6	-1.383	-0.4682	0.03558	0.99913
ILMN_1880406		1	1	673.8	489.9	-1.375	-0.4598	0.01552	0.99913
ILMN_2131392	WDR70	1	1	375.4	274.7	-1.367	-0.4507	0.03439	0.99913
ILMN_1691860	SPRY1	1	1	218	159.7	-1.365	-0.4484	0.0392	0.99913
ILMN_1721669	IDH3B	1	1	2004	1476	-1.358	-0.4412	0.01158	0.99913
ILMN_1728305	PUM2	1	1	524.4	386.7	-1.356	-0.4394	0.02658	0.99913
ILMN_1775008	NCAPD2	1	1	1098	810.8	-1.355	-0.4379	0.02471	0.99913
ILMN_1665049	SPG11	1	1	259	191.1	-1.355	-0.4387	0.02859	0.99913
ILMN_1713682	FBXO11	1	1	414.8	307	-1.351	-0.4341	0.003968	0.99913
ILMN_3307025	ZDHHC4	1	1	416.5	308.3	-1.351	-0.4339	0.03016	0.99913
ILMN_2206272	D2HGDH	1	1	306.2	227.5	-1.346	-0.4286	0.01337	0.99913
ILMN_1689318	NUAK1	1	1	200.6	149.1	-1.345	-0.4279	0.007212	0.99913
ILMN_1702197	C9orf140	1	1	248	184.5	-1.344	-0.4263	0.03799	0.99913
ILMN_1676629	INSIG2	1	1	329.2	245.1	-1.343	-0.4256	0.01931	0.99913
ILMN_3237584	LOC100133489	1	1	302.4	225.2	-1.343	-0.4251	0.03054	0.99913
ILMN_2176251	C20orf72	1	1	1070	797.6	-1.341	-0.4235	0.02748	0.99913
ILMN_1750549	PI4K2A	1	1	196	146.4	-1.339	-0.4211	0.0407	0.99913
ILMN_1769637	RNMT	1	1	456.4	341	-1.338	-0.4204	0.00834	0.99913
ILMN_2103547	GOLGA8B	1	1	456.2	341.3	-1.337	-0.4188	0.02421	0.99913
ILMN_1705753	C3orf26	1	1	480.5	359.9	-1.335	-0.4167	0.007783	0.99913
ILMN_1725862	USP3	1	1	529.3	397.7	-1.331	-0.4124	0.04575	0.99913
ILMN_1813344	C20orf7	1	1	535.5	405.1	-1.322	-0.4026	0.02043	0.99913
ILMN_1743538	MLLT10	1	1	317	239.8	-1.322	-0.4026	0.03087	0.99913
ILMN_1790603	ATPAF1	1	1	755.5	572	-1.321	-0.4016	0.04971	0.99913
ILMN_1683441	NCAPD3	1	1	280.3	212.8	-1.317	-0.3977	0.002154	0.99913
ILMN_1789283	PPP2R5C	1	1	413.2	315.3	-1.311	-0.3902	0.03104	0.99913
ILMN_1677607	SC5DL	1	1	576.7	440.6	-1.309	-0.3884	0.04047	0.99913
ILMN_1749838	MZF1	1	1	298.5	228.3	-1.308	-0.3872	0.008865	0.99913
ILMN_1763091	C14orf43	1	1	355.3	271.6	-1.308	-0.3878	0.01411	0.99913
ILMN_1752668	DAAM2	1	1	223.8	171.9	-1.302	-0.3809	0.01751	0.99913
ILMN_1719622	RABEP1	1	1	773	594.9	-1.299	-0.378	0.02132	0.99913
ILMN_3241665	C1orf133	1	1	200.4	154.8	-1.295	-0.3729	0.01221	0.99913
ILMN_2315979	LBH	1	1	282.3	218.2	-1.294	-0.3717	0.03162	0.99913
ILMN_1688953	ARHGAP19	1	1	272.3	210.9	-1.291	-0.3682	0.02699	0.99913
ILMN_1671116	C3orf21	1	1	329.3	255	-1.291	-0.3688	0.04365	0.99913
ILMN_1659255	RP2	1	1	152	118	-1.288	-0.3657	0.03754	0.99913
ILMN_1796235	CIRH1A	1	1	1571	1221	-1.287	-0.3639	0.0002977	0.672555
ILMN_2171295	PFTK1	1	1	168.5	131	-1.286	-0.3626	0.01477	0.99913
ILMN_1666502	SOBP	1	1	170.2	132.7	-1.282	-0.3587	0.01032	0.99913
ILMN_1665300	C1orf25	1	1	172	134.1	-1.282	-0.3588	0.03701	0.99913
ILMN_3241099	FAM172A	1	1	165	128.7	-1.282	-0.3589	0.04308	0.99913
ILMN_1760280	NXT1	1	1	1700	1333	-1.275	-0.3506	0.02659	0.99913
ILMN_2345908	DDX11	1	1	213.5	167.5	-1.274	-0.3495	0.001933	0.99913
ILMN_1744665	EP300	1	1	151.6	119.4	-1.27	-0.3449	0.01419	0.99913
ILMN_1687864	POP5	1	1	733.9	579.8	-1.266	-0.3401	0.0134	0.99913
ILMN_1750689	MPP5	1	1	259.9	205.6	-1.264	-0.338	0.01423	0.99913
ILMN_1722059	SAFB	1	1	922.2	730.2	-1.263	-0.3369	0.04766	0.99913
ILMN_1745778	SLC45A4	1	1	185	147	-1.259	-0.3324	0.02204	0.99913
ILMN_1695917	C5orf15	1	1	1702	1353	-1.258	-0.3306	0.01049	0.99913
ILMN_1733288	C1RL	1	1	193	153.4	-1.258	-0.3312	0.02001	0.99913
ILMN_2097954	TSFM	1	1	283.6	225.6	-1.257	-0.3303	0.02215	0.99913
ILMN_1726981	VEGFB	1	1	1620	1289	-1.257	-0.3297	0.03182	0.99913
ILMN_3251691	POLR3G	1	1	294.8	234.5	-1.257	-0.3303	0.036	0.99913
ILMN_1726512	ZSCAN2	1	1	188.6	150.1	-1.257	-0.3299	0.0462	0.99913
ILMN_2353633	EMR2	1	1	159.3	126.9	-1.256	-0.3283	0.02351	0.99913
ILMN_1657612	LOC285900	1	1	6222	4952	-1.256	-0.3293	0.02763	0.99913
ILMN_1798189	COX7C	1	1	10890	8685	-1.254	-0.3263	0.03576	0.99913
ILMN_1720844	SSX2IP	1	1	154	123	-1.253	-0.3252	0.02171	0.99913
ILMN_1812489	CCDC21	1	1	365.3	291.4	-1.253	-0.3258	0.03072	0.99913
ILMN_1778177	ZNF207	1	1	1419	1134	-1.251	-0.3233	0.02821	0.99913
ILMN_1711381	RFC3	1	1	146.7	117.2	-1.251	-0.3235	0.03365	0.99913
ILMN_2320850	UBE2D3	1	1	1524	1219	-1.25	-0.3222	0.04197	0.99913
ILMN_1811955	PRMT5	1	1	734.3	589	-1.247	-0.3181	0.04354	0.99913
ILMN_1720235	ADSSL1	1	1	185.4	149.2	-1.243	-0.3135	0.01083	0.99913
ILMN_1814173	SMARCA4	1	1	1379	1109	-1.243	-0.3141	0.04051	0.99913
ILMN_1808584	FAM36A	1	1	266.4	215.1	-1.238	-0.3085	0.03062	0.99913
ILMN_3248781	SDHAP2	1	1	503.3	406.6	-1.238	-0.3076	0.03908	0.99913
ILMN_3246678	NPW	1	1	178.4	144.3	-1.237	-0.3064	0.009454	0.99913
ILMN_1744068	ELP3	1	1	541.6	437.9	-1.237	-0.3064	0.03805	0.99913
ILMN_1736670	PPP1R3C	1	1	165.6	134	-1.236	-0.3055	0.03594	0.99913
ILMN_1716730	FAM44B	1	1	1124	909.5	-1.235	-0.305	0.04098	0.99913
ILMN_2042771	PTTG1	1	1	3720	3015	-1.234	-0.3034	0.03367	0.99913
ILMN_1715069	TANK	1	1	307.5	249.9	-1.231	-0.2995	0.04505	0.99913
ILMN_1700168	LARS2	1	1	221	179.8	-1.23	-0.2981	0.03908	0.99913
ILMN_1741253	UBR5	1	1	192.4	157	-1.225	-0.2932	0.01332	0.99913
ILMN_1765520	MTIF2	1	1	790	644.9	-1.225	-0.2926	0.02549	0.99913
ILMN_1720526	CENPN	1	1	838.8	685.4	-1.224	-0.2913	0.02123	0.99913
ILMN_1735979	BCKDHA	1	1	406.4	332.4	-1.223	-0.29	0.04089	0.99913
ILMN_1804884	C22orf39	1	1	163.1	133.5	-1.222	-0.2888	0.03487	0.99913
ILMN_1803197	RAB3IP	1	1	435.9	357.2	-1.22	-0.2871	0.01804	0.99913
ILMN_1727390	ATPAF2	1	1	165.3	135.6	-1.219	-0.2858	0.01026	0.99913
ILMN_1795063	ZADH2	1	1	183.7	150.9	-1.217	-0.2835	0.00242	0.99913
ILMN_1666364	COQ10A	1	1	264.7	217.6	-1.217	-0.2829	0.0325	0.99913
ILMN_1651347	SERTAD2	1	1	728.3	598.7	-1.217	-0.2829	0.04222	0.99913
ILMN_2051381	ALDH16A1	1	1	216.2	177.6	-1.217	-0.2835	0.04513	0.99913
ILMN_1783675	ASB8	1	1	199.7	164.4	-1.214	-0.2803	0.006625	0.99913
ILMN_2157075	LRCH4	1	1	164.7	135.7	-1.214	-0.2796	0.006668	0.99913
ILMN_1760121	RRAGC	1	1	341.2	281.1	-1.214	-0.2795	0.0286	0.99913
ILMN_1744959	NFX1	1	1	170.9	140.9	-1.213	-0.2788	0.01924	0.99913
ILMN_3225505	LOC728553	1	1	12370	10200	-1.213	-0.2781	0.04119	0.99913
ILMN_1789990	ARFGEF2	1	1	147.6	121.8	-1.212	-0.2777	0.02289	0.99913
ILMN_2146566	SFRS16	1	1	150.1	124.3	-1.208	-0.2721	0.04398	0.99913
ILMN_1854833		1	1	261.5	217	-1.206	-0.2697	0.004081	0.99913
ILMN_1797566	SNAP47	1	1	198.4	165	-1.203	-0.2661	0.02189	0.99913
ILMN_1708059	USP13	1	1	226.8	189.5	-1.197	-0.2594	0.003765	0.99913
ILMN_1653793	PDPK1	1	1	202.7	169.3	-1.197	-0.2594	0.01604	0.99913
ILMN_3245983	NEURL1B	1	1	148.8	124.4	-1.196	-0.2586	0.04433	0.99913
ILMN_1719694	LOC729446	1	1	217.3	182.5	-1.191	-0.252	0.02604	0.99913
ILMN_1719646	ZIK1	1	1	165.3	138.8	-1.191	-0.2521	0.04744	0.99913
ILMN_1659659	MAGEH1	1	1	146.5	123	-1.19	-0.2514	0.001961	0.99913
ILMN_1801600	CCDC97	1	1	264.5	222.2	-1.19	-0.2515	0.005238	0.99913
ILMN_1722276	PAFAH1B1	1	1	930.1	782.7	-1.188	-0.2491	0.04019	0.99913
ILMN_1847308		1	1	316.6	267.1	-1.185	-0.2453	0.0003744	0.672555
ILMN_1764503	C21orf124	1	1	183.5	155.1	-1.183	-0.2427	0.01474	0.99913
ILMN_1726025	ASXL1	1	1	504.1	426.7	-1.181	-0.2406	0.03125	0.99913
ILMN_1721029	RHEBL1	1	1	144.3	122.6	-1.178	-0.2358	0.01263	0.99913
ILMN_1680643	KIAA1333	1	1	143.2	121.7	-1.176	-0.234	0.03713	0.99913
ILMN_1760147	DDX12	1	1	141.4	120.4	-1.175	-0.2322	0.03436	0.99913
ILMN_3244646	RNU1G2	1	1	152.3	129.8	-1.174	-0.2309	0.02529	0.99913
ILMN_1740842	SALL2	1	1	193.2	164.9	-1.172	-0.2284	0.01982	0.99913
ILMN_1684306	S100A4	1	1	135.7	115.8	-1.172	-0.2286	0.03075	0.99913
ILMN_1733115	RALGAPB	1	1	252.3	215.4	-1.171	-0.228	0.04034	0.99913
ILMN_1678290	HMG20A	1	1	199.6	170.5	-1.171	-0.2274	0.04454	0.99913
ILMN_1764500	C3orf10	1	1	379.3	324.1	-1.17	-0.227	0.04119	0.99913
ILMN_1697546	BRCC3	1	1	202.7	173.7	-1.167	-0.2226	0.02257	0.99913
ILMN_1810805	HEATR5B	1	1	172.9	148.5	-1.165	-0.2203	0.0477	0.99913
ILMN_1795835	LOC338758	1	1	135.9	117	-1.162	-0.2161	0.02136	0.99913
ILMN_1741780	DUSP28	1	1	171.7	147.8	-1.161	-0.2157	0.01891	0.99913
ILMN_1702073	ODF2L	1	1	165.8	142.8	-1.161	-0.2152	0.03498	0.99913
ILMN_1761242	COMMD1	1	1	844.1	728.3	-1.159	-0.2128	0.04576	0.99913
ILMN_1815141	LOC149448	1	1	156	134.7	-1.158	-0.2122	0.003318	0.99913
ILMN_1740927	LYRM4	1	1	167.7	144.8	-1.158	-0.212	0.02379	0.99913
ILMN_3239130	AGAP6	1	1	149	128.7	-1.158	-0.2117	0.03497	0.99913
ILMN_1678362	INO80	1	1	253.8	219.5	-1.157	-0.2099	0.04776	0.99913
ILMN_1878029		1	1	133.1	115.1	-1.156	-0.2095	0.04346	0.99913
ILMN_3246801	DNAJC30	1	1	134.9	117	-1.154	-0.2065	0.01825	0.99913
ILMN_1812688	C2orf18	1	1	210.9	183	-1.153	-0.2048	0.02916	0.99913
ILMN_2383516	WDR7	1	1	185.3	160.8	-1.152	-0.2045	0.01045	0.99913
ILMN_1659273	LOC441408	1	1	168.2	146.2	-1.151	-0.2025	0.03391	0.99913
ILMN_1737705	UHRF1BP1L	1	1	140.6	122.3	-1.15	-0.2013	0.01355	0.99913
ILMN_1777565	TAP2	1	1	175.8	152.9	-1.15	-0.2014	0.0229	0.99913
ILMN_1812776	FBXO28	1	1	357.5	311	-1.149	-0.201	0.0244	0.99913
ILMN_1813179	LOC401074	1	1	203.1	176.7	-1.149	-0.2006	0.04424	0.99913
ILMN_1856315		1	1	227.6	198.6	-1.146	-0.1966	0.03391	0.99913
ILMN_1705141	CACYBP	1	1	138.8	121.4	-1.143	-0.1934	0.01222	0.99913
ILMN_1802518	DKFZp667M2411	1	1	129.8	113.7	-1.142	-0.192	0.0421	0.99913
ILMN_1731412	UBTD2	1	1	243.4	213.2	-1.141	-0.1909	0.03157	0.99913
ILMN_1726554	IREB2	1	1	215.3	188.9	-1.14	-0.1887	0.02408	0.99913
ILMN_1732336	RFC2	1	1	181.2	159.1	-1.139	-0.1877	0.0383	0.99913
ILMN_1695386	RAD51C	1	1	591.8	519.7	-1.139	-0.1876	0.04137	0.99913
ILMN_1682658	EPM2AIP1	1	1	279	245.2	-1.138	-0.1861	0.01119	0.99913
ILMN_1656940	ABLIM3	1	1	146.9	129	-1.138	-0.1867	0.04347	0.99913
ILMN_2352921	BPGM	1	1	162.7	143.1	-1.137	-0.1848	0.003249	0.99913
ILMN_1723048	GJC2	1	1	163.9	144.3	-1.136	-0.1838	0.00611	0.99913
ILMN_1804798	BEXL1	1	1	124.5	109.6	-1.135	-0.1833	0.02661	0.99913
ILMN_1750062	PPARGC1A	1	1	149.7	132	-1.134	-0.181	0.02779	0.99913
ILMN_3276794	LOC440027	1	1	12990	11480	-1.131	-0.1778	0.03396	0.99913
ILMN_2141452	RPL18A	1	1	14580	12920	-1.129	-0.1749	0.003295	0.99913
ILMN_1700923	ATG4C	1	1	265.2	235.2	-1.127	-0.1731	0.04355	0.99913
ILMN_2173294	FLJ10916	1	1	126.9	112.8	-1.125	-0.1705	0.01246	0.99913
ILMN_2175447	ZNF767	1	1	162.6	144.9	-1.122	-0.1664	0.03011	0.99913
ILMN_1747099	LUC7L2	1	1	163	145.3	-1.122	-0.1659	0.04809	0.99913
ILMN_1686392	NBAS	1	1	167.1	149.1	-1.121	-0.1642	0.02883	0.99913
ILMN_1708482	TMEM80	1	1	166.7	149.2	-1.117	-0.1595	0.04294	0.99913
ILMN_1818632		1	1	131.1	117.4	-1.116	-0.1587	0.002407	0.99913
ILMN_3203186	LOC100133045	1	1	133.3	119.5	-1.115	-0.1576	0.02636	0.99913
ILMN_1683271	TMSB4X	1	1	17440	15680	-1.112	-0.1537	0.02657	0.99913
ILMN_2228453	KIAA0562	1	1	154.6	139.8	-1.106	-0.1455	0.04744	0.99913
ILMN_1889329		1	1	130.7	118.2	-1.105	-0.1439	0.03606	0.99913
ILMN_1902467		1	1	133	120.8	-1.101	-0.1382	0.008722	0.99913
ILMN_2351930	TRIM33	1	1	247.9	226.3	-1.096	-0.1319	0.03053	0.99913
ILMN_3179891	LOC100128007	1	1	225.1	207.2	-1.087	-0.1199	0.0343	0.99913
ILMN_1724166	OR56B1	1	1	123.2	113.8	-1.082	-0.1142	0.01869	0.99913
ILMN_2388701	ST3GAL5	1	1	138.1	127.7	-1.081	-0.113	0.04313	0.99913
ILMN_1777519	ITGB7	1	1	133.6	124.3	-1.074	-0.1036	0.04085	0.99913
ILMN_2211003	GAS2L3	1	1	125	116.4	-1.074	-0.1031	0.04872	0.99913
ILMN_2219351	CENPO	1	1	145.9	136.6	-1.068	-0.09481	0.0442	0.99913
ILMN_1792589	PMCHL1	1	1	120.1	112.6	-1.066	-0.09243	0.03337	0.99913
ILMN_1793671	TFDP2	1	1	126.7	118.9	-1.066	-0.09261	0.04139	0.99913
ILMN_1799669	PSORS1C1	1	1	115.4	110.3	-1.046	-0.06474	0.03753	0.99913
ILMN_1767184	LOC650950	0	1	103.9	109.4	1.054	0.07556	0.04396	0.99913
ILMN_1878889		0	1	105.8	111.8	1.057	0.08004	0.006974	0.99913
ILMN_1808494	ITIH2	0	1	104.4	110.6	1.06	0.08407	0.02703	0.99913
ILMN_3299929	LOC730236	1	1	115.6	123.1	1.065	0.09128	0.03203	0.99913
ILMN_1836766		0	1	105.3	112.7	1.07	0.09728	0.02397	0.99913
ILMN_1651943	ANK3	0	1	105.4	112.9	1.071	0.09908	0.002575	0.99913
ILMN_2342174	WASF1	0	1	103.7	111.1	1.071	0.09896	0.02541	0.99913
ILMN_1686697	FBXO38	0	1	101.9	109.5	1.074	0.1029	0.005119	0.99913
ILMN_1773031	TAPBP	0	1	106	113.9	1.074	0.103	0.02183	0.99913
ILMN_3230872	LOC728802	0	1	102.1	109.8	1.075	0.1046	0.00556	0.99913
ILMN_1743175	PTPRT	1	1	111.7	120.7	1.08	0.1113	0.03689	0.99913
ILMN_3299074	LOC729960	1	1	121.7	131.5	1.081	0.1125	0.02311	0.99913
ILMN_1781601	LOC653421	1	1	119.2	128.9	1.081	0.1127	0.04824	0.99913
ILMN_1771688	RAB7B	0	1	104.2	112.9	1.084	0.116	9.733e-05	0.672555
ILMN_3238353	LOC100130818	1	1	143.8	156	1.085	0.1175	0.02481	0.99913
ILMN_1805833	LOC646508	1	1	119.9	130.1	1.085	0.1181	0.02711	0.99913
ILMN_1826462		0	1	108.1	117.3	1.086	0.1184	0.01992	0.99913
ILMN_1851020		0	1	103.8	112.8	1.087	0.1202	0.0001544	0.672555
ILMN_3308555	SNORD113-7	0	1	102.7	111.6	1.087	0.1197	0.02633	0.99913
ILMN_2381197	RNF19A	1	1	144.5	157.4	1.09	0.1238	0.03899	0.99913
ILMN_3309409	MIR106A	0	1	103.2	112.5	1.09	0.1249	0.04662	0.99913
ILMN_1911361		1	1	116.5	127	1.091	0.1255	0.01294	0.99913
ILMN_2359159	DSC3	0	1	109.3	119.3	1.091	0.1253	0.04999	0.99913
ILMN_1781816	CHD6	1	1	114.2	124.6	1.092	0.1265	0.02311	0.99913
ILMN_1674758	LOC392145	0	1	104	113.7	1.093	0.1284	0.04016	0.99913
ILMN_3250321	PTP4A3	0	1	107.1	117.3	1.095	0.1313	0.04149	0.99913
ILMN_1803094	PDGFD	0	1	106.8	117.1	1.096	0.1325	0.03631	0.99913
ILMN_1868124		0	1	105.5	115.8	1.098	0.1343	0.00164	0.99913
ILMN_1762260	C3	1	1	162.5	178.4	1.098	0.135	0.0362	0.99913
ILMN_1749109	PSAP	1	1	3387	3731	1.101	0.1395	0.002225	0.99913
ILMN_2159384	SBDSP	1	1	309.3	340.7	1.101	0.1393	0.01895	0.99913
ILMN_1659371	ADRA2A	1	1	114.2	125.9	1.102	0.1403	0.0308	0.99913
ILMN_1659166	SLC6A15	0	1	103.7	114.6	1.105	0.1443	0.01505	0.99913
ILMN_1814606	GALNT2	1	1	146.2	161.7	1.106	0.1459	0.02189	0.99913
ILMN_2094266	HES2	0	1	101.7	112.5	1.106	0.1452	0.02695	0.99913
ILMN_1706546	MAX	0	1	108.4	120	1.107	0.1472	0.02354	0.99913
ILMN_1784834	OR52E6	0	1	101.8	112.7	1.108	0.1479	0.03433	0.99913
ILMN_1713486	RNF25	1	1	135.7	150.5	1.109	0.1494	0.04751	0.99913
ILMN_1851843		0	1	103.2	114.6	1.11	0.1508	0.01664	0.99913
ILMN_1726711	PENK	0	1	102.1	113.3	1.11	0.1501	0.02809	0.99913
ILMN_1776283	LGALS12	0	1	104.1	115.7	1.112	0.1527	0.009605	0.99913
ILMN_2058975	KIAA0776	0	1	101.2	112.5	1.112	0.1533	0.02509	0.99913
ILMN_1725946	IRF6	1	1	155.9	173.3	1.112	0.153	0.04289	0.99913
ILMN_1777853	MBOAT2	1	1	113	125.8	1.113	0.1547	0.02184	0.99913
ILMN_1697069	CSF3	0	1	109.4	122.2	1.117	0.1594	0.0385	0.99913
ILMN_1710644	MARVELD3	0	1	104.4	116.6	1.117	0.1599	0.04438	0.99913
ILMN_1831734		0	1	106.7	119.3	1.117	0.1602	0.04499	0.99913
ILMN_3235188	LOC100131187	1	1	137.2	153.4	1.118	0.1612	0.04625	0.99913
ILMN_2404688	NUPR1	1	1	117.8	131.8	1.119	0.1622	0.008134	0.99913
ILMN_1791329	FCRL2	0	1	105.3	118	1.12	0.1634	0.02401	0.99913
ILMN_1752393	ATOH7	0	1	108.4	121.4	1.12	0.1629	0.02519	0.99913
ILMN_1664978	TJP2	1	1	257.2	288.2	1.12	0.164	0.03027	0.99913
ILMN_1877039		0	1	98.85	110.8	1.121	0.1654	0.007634	0.99913
ILMN_1762561	PLA2G10	0	1	105.1	117.8	1.121	0.1643	0.007769	0.99913
ILMN_1697620	KCNJ4	0	1	98.55	110.5	1.121	0.1651	0.02005	0.99913
ILMN_3232529	PI4KA	1	1	118.7	133.1	1.121	0.165	0.02422	0.99913
ILMN_1784380	DTX3L	0	1	102.2	114.7	1.122	0.1667	0.02615	0.99913
ILMN_3268403	LOC100128252	0	1	105.4	118.3	1.123	0.167	0.02155	0.99913
ILMN_2400644	SRGAP3	0	1	105.6	118.7	1.124	0.1692	0.04693	0.99913
ILMN_1736965	SIGIRR	0	1	111.6	125.5	1.125	0.1702	0.01273	0.99913
ILMN_1808059	BCAS4	1	1	323.9	364.5	1.125	0.1701	0.04721	0.99913
ILMN_1694686	KIAA0194	1	1	573	645.3	1.126	0.1715	0.03472	0.99913
ILMN_2206812	CCNJ	0	1	103.9	117.2	1.128	0.1743	0.02832	0.99913
ILMN_1674817	C1orf115	0	1	104.4	117.9	1.129	0.1747	0.01338	0.99913
ILMN_2131493	VISA	1	1	135.4	153.1	1.13	0.1766	0.03375	0.99913
ILMN_1792409	AMOT	1	1	110.7	125.6	1.134	0.1815	0.00186	0.99913
ILMN_1741404	MSC	0	1	108.5	123.3	1.136	0.1835	0.008859	0.99913
ILMN_2073446	C1orf116	1	1	126.6	143.9	1.137	0.1855	0.04682	0.99913
ILMN_1655950	ZHX1	1	1	113.9	129.6	1.138	0.1861	0.03539	0.99913
ILMN_1780357	PRRT1	0	1	100.5	114.7	1.141	0.19	0.003756	0.99913
ILMN_3241510	FBXO45	0	1	101.5	116	1.142	0.1916	0.01892	0.99913
ILMN_1727992	FEZ1	0	1	103.5	118.5	1.144	0.1947	0.03738	0.99913
ILMN_3201715	LOC100132369	1	1	181	207.4	1.146	0.197	0.03553	0.99913
ILMN_2324989	IKBIP	1	1	146.2	167.8	1.147	0.1981	0.01329	0.99913
ILMN_1652160	LRBA	1	1	149.3	171.5	1.149	0.2004	0.03042	0.99913
ILMN_1688020	FLJ43950	0	1	102.4	117.6	1.149	0.1999	0.04104	0.99913
ILMN_1726698	PSME1	0	1	109.8	126.1	1.149	0.2002	0.04894	0.99913
ILMN_1680579	ATP2B4	1	1	170.8	196.4	1.15	0.2014	0.01534	0.99913
ILMN_1683231	FAM83F	1	1	168.4	193.6	1.15	0.201	0.04504	0.99913
ILMN_2394264	UBTF	1	1	117	134.7	1.151	0.2032	0.04721	0.99913
ILMN_1778301	LOC652183	0	1	108.4	124.9	1.152	0.2045	0.02643	0.99913
ILMN_1698770	C5orf33	0	1	110.7	127.6	1.153	0.205	0.04534	0.99913
ILMN_1799860	PIGM	1	1	358.7	414.1	1.154	0.2072	0.04444	0.99913
ILMN_1763027	CAMK2B	1	1	113.6	131.2	1.155	0.2082	0.01335	0.99913
ILMN_1661770	JMJD2C	0	1	101.3	117	1.156	0.2085	0.01739	0.99913
ILMN_3228189	PRAMEF13	0	1	108.3	125.2	1.156	0.2096	0.04556	0.99913
ILMN_3307196	FLJ14107	0	1	105.3	121.9	1.157	0.211	0.004511	0.99913
ILMN_3236634	LOC728889	1	1	121.5	140.7	1.157	0.211	0.03042	0.99913
ILMN_1680348	NBPF3	1	1	121.7	140.9	1.158	0.2117	0.002945	0.99913
ILMN_2409754	PRR5	0	1	111.9	129.8	1.159	0.2134	0.008642	0.99913
ILMN_1659836	RAET1G	0	1	108.5	125.8	1.159	0.2129	0.01652	0.99913
ILMN_1798233	PSMB9	1	1	122	141.5	1.16	0.2138	0.00955	0.99913
ILMN_1750457	ZNF268	0	1	104.6	121.2	1.16	0.2135	0.01102	0.99913
ILMN_1712577	FAM174A	1	1	270.2	313.7	1.161	0.2155	0.002969	0.99913
ILMN_3215206	LOC100133836	1	1	359.1	417	1.161	0.2157	0.0135	0.99913
ILMN_1746836	PTAFR	0	1	107.2	124.6	1.162	0.2169	0.03128	0.99913
ILMN_1659259	PRPF6	1	1	145.1	168.8	1.163	0.2184	0.01339	0.99913
ILMN_1674063	OAS2	1	1	115.7	134.5	1.163	0.2172	0.01845	0.99913
ILMN_2339234	TRIM16	0	1	97.81	113.9	1.164	0.2196	0.001216	0.99913
ILMN_1710710	DEDD	0	1	102.1	118.9	1.164	0.2191	0.03684	0.99913
ILMN_1652662	GRB10	1	1	113.2	131.7	1.164	0.2185	0.04655	0.99913
ILMN_2312275	1954-08-01	1	1	937.7	1093	1.165	0.2209	0.02906	0.99913
ILMN_2348268	IFFO1	1	1	187	217.8	1.165	0.2202	0.03275	0.99913
ILMN_1712896	FST	0	1	103.5	120.6	1.165	0.2207	0.03893	0.99913
ILMN_1838767		1	1	113.9	132.9	1.167	0.2224	0.03501	0.99913
ILMN_1704236	MAX	1	1	112.5	131.4	1.168	0.2234	0.005388	0.99913
ILMN_1703500	KCNQ2	0	1	101.3	118.3	1.168	0.2241	0.02301	0.99913
ILMN_1679185	LEF1	0	1	103.4	120.9	1.169	0.2257	0.01316	0.99913
ILMN_1803850	TSPAN15	0	1	99.22	116.1	1.17	0.2264	0.02231	0.99913
ILMN_1715189	LHX6	0	1	100.5	117.8	1.172	0.2285	0.009498	0.99913
ILMN_1716988	OPN3	1	1	150.7	176.6	1.172	0.2294	0.01322	0.99913
ILMN_1811997	ZNF364	1	1	704.4	826.4	1.173	0.2303	0.01304	0.99913
ILMN_1655244	LOC642755	1	1	223.9	262.9	1.175	0.2322	0.04041	0.99913
ILMN_1663454	PKP1	1	1	127.8	150.6	1.178	0.2363	0.02317	0.99913
ILMN_1767281	PPBP	1	1	121.6	143.6	1.18	0.2391	0.0437	0.99913
ILMN_1712755	LRRC41	1	1	499.6	590.1	1.181	0.2401	0.02155	0.99913
ILMN_3219695	LOC441711	1	1	125.2	148	1.182	0.2411	0.03601	0.99913
ILMN_3239946	LOC729375	1	1	174.1	206.1	1.184	0.2436	0.02204	0.99913
ILMN_1682928	CPVL	0	1	109.2	129.4	1.185	0.2448	0.01429	0.99913
ILMN_1717706	PLK2	1	1	123	146	1.187	0.2476	0.04285	0.99913
ILMN_1840894		0	1	112	133.1	1.189	0.2493	0.04761	0.99913
ILMN_1802971	FAM160B2	1	1	136.5	162.5	1.19	0.251	0.01432	0.99913
ILMN_2352934	ASPH	0	1	98.95	117.7	1.19	0.2508	0.01908	0.99913
ILMN_2119555	TMTC3	1	1	129.9	154.6	1.19	0.2506	0.02967	0.99913
ILMN_1680899	TTLL3	1	1	142.5	169.6	1.19	0.2505	0.02997	0.99913
ILMN_1709549	PLEKHM1	1	1	147	175.3	1.193	0.2543	0.04602	0.99913
ILMN_1779374	AMMECR1	1	1	212.3	253.4	1.194	0.2552	0.005202	0.99913
ILMN_3181328	LOC100130179	1	1	146.3	174.8	1.194	0.2564	0.03684	0.99913
ILMN_1700310	SDCBP2	1	1	120.4	144	1.196	0.2585	0.006029	0.99913
ILMN_1742089	NLN	1	1	125.9	150.7	1.197	0.2596	0.005901	0.99913
ILMN_1688725	UTP14A	1	1	304.7	364.9	1.197	0.26	0.04804	0.99913
ILMN_1699384	PPP2R5D	1	1	114.2	136.9	1.198	0.2607	0.01594	0.99913
ILMN_2202930	PCYT2	0	1	113	135.4	1.198	0.2606	0.0311	0.99913
ILMN_2263054	FEZ1	1	1	131.1	157.2	1.199	0.2624	0.03322	0.99913
ILMN_3238982	PATE3	1	1	231	277.2	1.2	0.2631	0.04431	0.99913
ILMN_1694810	PANX2	0	1	95.37	114.6	1.201	0.2645	0.007313	0.99913
ILMN_1700584	IER2	1	1	145.6	174.9	1.202	0.2649	0.0319	0.99913
ILMN_2383163	DEPDC7	0	1	104.8	126.2	1.205	0.2685	0.0189	0.99913
ILMN_1796595	C5orf22	1	1	142.5	172	1.207	0.2711	0.04822	0.99913
ILMN_1663119	DSC2	1	1	144	174.2	1.209	0.2743	0.03705	0.99913
ILMN_1670272	LRP10	1	1	613.3	742.5	1.211	0.2758	0.04724	0.99913
ILMN_1728803	HMP19	0	1	107	129.8	1.213	0.2789	0.02449	0.99913
ILMN_1700001	TCTA	1	1	156.7	190.2	1.214	0.2792	0.03788	0.99913
ILMN_2402805	TRPC4AP	1	1	657.7	800.1	1.216	0.2827	0.0004588	0.672555
ILMN_2075820	ZNF598	1	1	148.5	180.5	1.216	0.282	0.04428	0.99913
ILMN_1752813	UGT1A6	0	1	93.51	113.8	1.217	0.283	0.005809	0.99913
ILMN_1761762	C6orf141	0	1	106.5	129.9	1.219	0.2861	0.005641	0.99913
ILMN_1771957	MAN1B1	1	1	504.3	615.3	1.22	0.287	0.04207	0.99913
ILMN_2105919	FGF2	0	1	95.91	117.1	1.221	0.2876	0.004306	0.99913
ILMN_1764087	SYPL1	1	1	845	1035	1.224	0.292	0.02314	0.99913
ILMN_1819783		1	1	119.5	146.3	1.225	0.2922	0.04282	0.99913
ILMN_1663397	CAMK2B	0	1	101.8	125.1	1.228	0.2968	0.0181	0.99913
ILMN_1657478	MAGEL2	1	1	174.4	214.4	1.23	0.2985	0.04845	0.99913
ILMN_2413527	VCL	1	1	190.8	235.3	1.233	0.3026	0.03728	0.99913
ILMN_1657680	CCDC69	0	1	105.5	130.4	1.236	0.3057	0.008085	0.99913
ILMN_2251184	ERP29	1	1	517.7	639.8	1.236	0.3055	0.01113	0.99913
ILMN_1655468	DSG3	1	1	136.1	168.4	1.237	0.3074	0.03454	0.99913
ILMN_2338452	SERPINA1	1	1	188.3	233	1.237	0.307	0.03712	0.99913
ILMN_1796751	KIAA1274	1	1	129.2	159.9	1.238	0.308	0.009752	0.99913
ILMN_2384513	C2CD2	1	1	174.4	215.9	1.238	0.3083	0.03808	0.99913
ILMN_1763603	FAM177A1	1	1	135.9	168.4	1.239	0.3092	0.0404	0.99913
ILMN_1747119	FBXO46	1	1	213.8	266	1.244	0.3149	0.04849	0.99913
ILMN_2398847	ARHGAP17	1	1	143.7	178.9	1.245	0.3163	0.04666	0.99913
ILMN_1700276	C14orf100	1	1	321	400.6	1.248	0.3198	0.03196	0.99913
ILMN_1705116	C6orf85	1	1	132.4	165.4	1.249	0.3212	0.02886	0.99913
ILMN_1739805	NDE1	1	1	256.8	320.9	1.25	0.3215	0.01752	0.99913
ILMN_1805410	C15orf48	0	1	93.53	117	1.251	0.3236	0.001661	0.99913
ILMN_2173909	ZNF14	1	1	182.3	228.2	1.252	0.3239	0.02589	0.99913
ILMN_1740772	APBB3	1	1	541.7	683.5	1.262	0.3354	0.01413	0.99913
ILMN_1780268	C1orf56	0	1	111.7	141.2	1.264	0.3379	0.03403	0.99913
ILMN_3242004	ANXA8L1	0	1	114.6	144.8	1.264	0.3375	0.03643	0.99913
ILMN_1804148	TMED4	1	1	282.6	357.3	1.264	0.3383	0.03643	0.99913
ILMN_2117330	NDUFB2	1	1	2400	3034	1.264	0.3383	0.04966	0.99913
ILMN_1695604	DCBLD1	1	1	130.4	165.1	1.265	0.3396	0.02953	0.99913
ILMN_1803033	MGST1	1	1	150.9	191.5	1.269	0.3441	0.03971	0.99913
ILMN_1810864	PMP22	1	1	124.7	158.3	1.27	0.3446	0.01605	0.99913
ILMN_1656293	GOSR2	1	1	226.3	287.7	1.271	0.3462	0.01683	0.99913
ILMN_1868999		1	1	144.8	184.4	1.273	0.3486	0.03329	0.99913
ILMN_1789018	ILF3	1	1	163.6	208.4	1.274	0.3489	0.003891	0.99913
ILMN_1746376	SCARA3	0	1	111.5	142.5	1.278	0.3542	0.03985	0.99913
ILMN_1745116	ABHD12	1	1	169	216	1.278	0.3542	0.04007	0.99913
ILMN_1654151	COX6C	1	1	3235	4147	1.282	0.358	0.005494	0.99913
ILMN_1760062	IFI44	1	1	111.9	143.7	1.284	0.3606	0.0004173	0.672555
ILMN_3229733	SIGMAR1	1	1	241.2	310.2	1.286	0.3629	0.01943	0.99913
ILMN_1761946	PROM2	1	1	148	191.2	1.292	0.3695	0.01759	0.99913
ILMN_1692864	PDLIM5	1	1	114.6	148.4	1.296	0.3738	0.0124	0.99913
ILMN_1660199	ACAA2	1	1	247.3	320.9	1.298	0.3758	0.01618	0.99913
ILMN_1698213	RBM3	1	1	481.1	624.5	1.298	0.3766	0.02097	0.99913
ILMN_2402272	TCEAL8	1	1	277.6	361.2	1.301	0.3799	0.03818	0.99913
ILMN_1724832	OVOL2	1	1	179.1	233.1	1.302	0.3808	0.03817	0.99913
ILMN_1794875	AGPAT9	0	1	108	140.9	1.306	0.3847	0.003818	0.99913
ILMN_1757914	C19orf56	1	1	825.4	1080	1.308	0.3877	0.005078	0.99913
ILMN_2339835	PTGS1	0	1	104	136.1	1.308	0.3875	0.009402	0.99913
ILMN_1679195	C20orf24	1	1	4749	6210	1.308	0.3868	0.03086	0.99913
ILMN_2403965	TXNDC5	1	1	175.1	229.3	1.31	0.3893	0.01645	0.99913
ILMN_1707336	ARPC4	1	1	584.1	765.2	1.31	0.3896	0.05	0.99913
ILMN_1775182	GSR	1	1	330.6	433.8	1.312	0.3921	0.008864	0.99913
ILMN_3310113	MIR586	1	1	263.4	345.9	1.313	0.3929	0.0323	0.99913
ILMN_1701114	GBP1	1	1	163.3	214.7	1.314	0.3942	0.02314	0.99913
ILMN_2092850	HPSE	1	1	127.2	167.4	1.315	0.3953	0.02279	0.99913
ILMN_1704353	IGSF3	1	1	150.8	198.4	1.316	0.3959	0.03794	0.99913
ILMN_2338963	SLC29A1	1	1	148.4	195.9	1.32	0.4007	0.04584	0.99913
ILMN_1741632	RAB3IL1	1	1	141	186.3	1.321	0.4016	0.02005	0.99913
ILMN_1658706	ST6GALNAC2	1	1	140.1	185.6	1.325	0.4055	0.009489	0.99913
ILMN_1702636	TUBB6	1	1	797.3	1057	1.326	0.4072	0.01421	0.99913
ILMN_3237562	SNORA76	1	1	183.1	242.8	1.326	0.4074	0.0391	0.99913
ILMN_1775566	ATP1A1	1	1	497.2	661.6	1.331	0.4122	0.03071	0.99913
ILMN_2314169	PTHLH	1	1	237.1	315.9	1.332	0.4137	0.04533	0.99913
ILMN_1720438	LOC653147	1	1	1622	2170	1.338	0.4199	0.02054	0.99913
ILMN_1734153	GDI1	1	1	371.5	503.6	1.355	0.4387	0.03177	0.99913
ILMN_1723035	OLR1	0	1	100.6	136.9	1.361	0.4449	0.01882	0.99913
ILMN_1794825	ALDH3A2	1	1	678.5	927.3	1.367	0.4506	0.01479	0.99913
ILMN_1765363	DSC3	1	1	155.9	214.2	1.374	0.4581	0.003524	0.99913
ILMN_2322842	PPHLN1	1	1	412.7	567	1.374	0.4581	0.04816	0.99913
ILMN_2061732	YRDC	1	1	510.8	702.3	1.375	0.4592	7.672e-05	0.672555
ILMN_2205999	OSMR	1	1	184.3	255.3	1.386	0.4705	0.01335	0.99913
ILMN_1706817	SERP1	1	1	199.3	276.2	1.386	0.4713	0.04819	0.99913
ILMN_1713058	PSTPIP2	1	1	141.6	197.7	1.396	0.4818	0.02159	0.99913
ILMN_1725427	B2M	1	1	3894	5438	1.396	0.4817	0.02434	0.99913
ILMN_1655405	SCARF2	1	1	145.3	203	1.397	0.4823	0.01159	0.99913
ILMN_1784217	SOX15	1	1	348	488.3	1.403	0.4888	0.03847	0.99913
ILMN_1777976	SLC25A26	1	1	134	188.3	1.406	0.4912	0.03758	0.99913
ILMN_2376194	CAMK2B	1	1	149.7	210.6	1.407	0.4923	0.02861	0.99913
ILMN_1767691	VPS25	1	1	297.9	419.7	1.409	0.4944	0.02503	0.99913
ILMN_1657949	RHEB	1	1	1296	1826	1.409	0.4952	0.02714	0.99913
ILMN_2361478	PDLIM5	1	1	130.8	185	1.414	0.5	0.001999	0.99913
ILMN_1770412	AHCYL1	1	1	1209	1713	1.416	0.5021	0.01405	0.99913
ILMN_1752965	GREM1	1	1	203.9	289.2	1.418	0.504	0.04769	0.99913
ILMN_1680591	RTKN	1	1	335.1	476.5	1.422	0.508	0.02614	0.99913
ILMN_1797822	SEL1L3	1	1	285.3	405.7	1.422	0.5078	0.04315	0.99913
ILMN_1801443	TSKU	1	1	417.9	594.2	1.422	0.5077	0.04589	0.99913
ILMN_1761797	CSTB	1	1	2206	3140	1.424	0.5096	0.02807	0.99913
ILMN_1735220	CAV2	1	1	864.2	1232	1.425	0.5114	0.03162	0.99913
ILMN_2400759	CPVL	1	1	124.3	177.3	1.426	0.512	0.005021	0.99913
ILMN_1796423	CLIC3	0	1	113.2	161.7	1.428	0.5136	0.03635	0.99913
ILMN_1704294	CDH3	1	1	328.4	470.1	1.432	0.5176	0.04034	0.99913
ILMN_1750394	SLC39A6	1	1	211.6	305	1.442	0.5278	0.04004	0.99913
ILMN_1664855	PPP1R14C	1	1	196.2	285.4	1.454	0.5401	0.01704	0.99913
ILMN_1694757	CTSL1	1	1	150.3	218.8	1.456	0.5418	0.01181	0.99913
ILMN_1737015	RPL39	1	1	7148	10430	1.46	0.5458	0.001581	0.99913
ILMN_2393763	ARPC4	1	1	738.2	1079	1.461	0.5472	0.01235	0.99913
ILMN_3241758	POTEF	1	1	5993	8780	1.465	0.551	0.006191	0.99913
ILMN_1784661	TMEM2	1	1	282.5	415.5	1.471	0.5567	0.02002	0.99913
ILMN_1744268	PLEC1	1	1	298.9	443.5	1.484	0.5693	0.03777	0.99913
ILMN_1752932	MPZL2	1	1	235.2	351.6	1.495	0.5799	0.04454	0.99913
ILMN_2143685	CLDN7	1	1	243.6	364.7	1.497	0.5819	0.008704	0.99913
ILMN_1672148	AKR1B10	0	1	109.7	164.6	1.5	0.5851	0.02695	0.99913
ILMN_1655930	ELL2	1	1	357.6	536.8	1.501	0.586	0.03168	0.99913
ILMN_1656057	PLAU	1	1	664	997.3	1.502	0.5867	0.006062	0.99913
ILMN_1666615	PREPL	1	1	138.8	208.6	1.503	0.5875	0.04032	0.99913
ILMN_1812995	CTSL1	1	1	1168	1764	1.51	0.5946	0.02649	0.99913
ILMN_1713124	AKR1C3	1	1	176.2	266.5	1.512	0.5967	0.007939	0.99913
ILMN_1808777	EHD2	1	1	201.9	307.6	1.523	0.6069	0.02916	0.99913
ILMN_2412281	PDLIM5	0	1	111.2	170	1.528	0.6119	0.03626	0.99913
ILMN_2095610	ANXA8	1	1	181.2	278.2	1.536	0.619	0.004518	0.99913
ILMN_1799098	LOC652846	1	1	221.1	341.7	1.546	0.6283	0.03434	0.99913
ILMN_2400935	TAGLN	0	1	127.1	197.3	1.552	0.6344	0.03712	0.99913
ILMN_3249032	EPCAM	1	1	387.6	608.4	1.569	0.6503	0.02207	0.99913
ILMN_2413644	TM4SF19	1	1	165.3	259.8	1.572	0.6524	0.01764	0.99913
ILMN_1770505	BIK	0	1	116.9	185.9	1.591	0.6697	0.01728	0.99913
ILMN_1696419	STOM	1	1	390.6	624	1.597	0.6758	0.01709	0.99913
ILMN_2353642	ATP6V0B	1	1	455.5	730	1.603	0.6804	0.02517	0.99913
ILMN_2412336	AKR1C2	1	1	264.1	425.8	1.612	0.6889	0.02475	0.99913
ILMN_1721354	KRT6B	1	1	140.5	227.6	1.62	0.6957	0.01677	0.99913
ILMN_1754576	KRT6C	1	1	447.9	741.3	1.655	0.7271	0.03927	0.99913
ILMN_1805519	CD24	1	1	225.7	374.2	1.658	0.7291	0.02237	0.99913
ILMN_1769245	GLIPR1	1	1	178	297.9	1.673	0.7426	0.005949	0.99913
ILMN_1814221	NPTX1	1	1	165.8	279.7	1.687	0.7545	0.02104	0.99913
ILMN_1669928	ARHGEF16	1	1	184.2	311.5	1.691	0.7578	0.02894	0.99913
ILMN_1680110	C10orf116	1	1	172.5	293.8	1.703	0.7682	0.02114	0.99913
ILMN_1706483	C1orf116	1	1	264.6	451.9	1.707	0.7719	0.03549	0.99913
ILMN_3213568	LOC402112	1	1	1727	2999	1.737	0.7965	0.04567	0.99913
ILMN_1655469	TSPAN3	1	1	488.9	849.6	1.738	0.7972	0.04195	0.99913
ILMN_2148785	GBP1	1	1	224.6	391.6	1.743	0.8019	0.02253	0.99913
ILMN_1774685	IL24	1	1	137.1	243.4	1.775	0.8277	0.005611	0.99913
ILMN_1674236	HSPB1	1	1	2993	5337	1.783	0.8346	0.01156	0.99913
ILMN_2374036	CTSL1	1	1	1239	2235	1.804	0.8512	0.004155	0.99913
ILMN_1806754	GLDC	1	1	163.7	306.1	1.87	0.9032	0.04161	0.99913
ILMN_1717056	TXNRD1	1	1	1015	1918	1.89	0.9181	0.02329	0.99913
ILMN_1743950	IGFL1	1	1	157.5	298.6	1.896	0.9229	0.04047	0.99913
ILMN_1788547	GCLM	1	1	701.7	1336	1.904	0.929	0.004626	0.99913
ILMN_1770940	CDH1	1	1	634.4	1220	1.924	0.9439	0.03166	0.99913
ILMN_1724686	CLDN1	1	1	219.2	425.3	1.94	0.9562	0.008354	0.99913
ILMN_1801632	KRT5	1	1	607.5	1210	1.991	0.9938	0.02239	0.99913
ILMN_1806607	SFN	1	1	669.8	1363	2.034	1.024	0.003663	0.99913
ILMN_1743103	SH3PXD2A	1	1	208.7	435.6	2.087	1.061	0.03025	0.99913
ILMN_1730575	GCLC	1	1	202.4	427.8	2.114	1.08	0.01838	0.99913
ILMN_1739001	TACSTD2	1	1	1842	3940	2.14	1.097	0.0301	0.99913
ILMN_1729801	S100A8	0	1	121.5	285.5	2.349	1.232	0.01078	0.99913
ILMN_2324421	TXNRD1	1	1	605	1698	2.807	1.489	0.001503	0.99913
ILMN_1804822	SRXN1	1	1	546.5	1552	2.84	1.506	0.01743	0.99913
ILMN_1795963	OKL38	1	1	166.1	472.4	2.844	1.508	0.008483	0.99913
ILMN_1750974	S100A9	1	1	269	799.8	2.974	1.572	0.0003792	0.672555
ILMN_1723123	FGFR3	1	1	158.6	473.2	2.983	1.577	0.01102	0.99913
ILMN_2150851	SERPINB2	1	1	192.7	670.3	3.479	1.798	0.0003348	0.672555
ILMN_2150856	SERPINB2	1	1	164.8	575.1	3.49	1.803	0.01966	0.99913
ILMN_1800512	HMOX1	1	1	1153	6042	5.24	2.389	0.0006685	0.890867

## Sheet: B0 vs blank_4h
PROBE_ID	SYMBOL	d1	d2	m1	m2	FC	log2FC	pval	fdr
ILMN_1768534	BHLHB2	1	1	1576	525.9	-2.998	-1.584	0.04639	0.828827
ILMN_1699829	CTGF	1	1	3957	1853	-2.136	-1.095	0.002677	0.828827
ILMN_2053415	LDLR	1	1	3913	2207	-1.773	-0.826	0.02302	0.828827
ILMN_1777233	E2F2	1	1	631.6	359.2	-1.758	-0.8143	0.002399	0.828827
ILMN_1724658	BNIP3	1	1	1558	902.7	-1.726	-0.7875	0.03582	0.828827
ILMN_3230608	NBPF8	1	1	327	193.7	-1.688	-0.7556	0.01336	0.828827
ILMN_1671554	LPIN1	1	1	1236	739.5	-1.672	-0.7415	0.02291	0.828827
ILMN_1699772	RRAGD	1	1	389.7	233.2	-1.671	-0.7406	0.02359	0.828827
ILMN_1697448	TXNIP	1	1	368.4	222.5	-1.656	-0.7276	0.01748	0.828827
ILMN_1703074	CPD	1	1	979.3	599.3	-1.634	-0.7084	0.041	0.828827
ILMN_2399300	NAV2	1	1	830.4	510.6	-1.626	-0.7016	0.03548	0.828827
ILMN_1687858	CALM2	1	1	6233	3865	-1.613	-0.6895	0.02594	0.828827
ILMN_2105253	PTGR2	1	1	280	173.6	-1.613	-0.6897	0.03434	0.828827
ILMN_2228196	C6orf170	1	1	290.9	181.3	-1.605	-0.6826	0.03066	0.828827
ILMN_1827736		1	1	452.4	282.7	-1.601	-0.6785	0.01143	0.828827
ILMN_3278548	LOC643308	1	1	191.9	120.5	-1.592	-0.6712	0.0357	0.828827
ILMN_1677691	LOC648852	1	1	331.6	209.1	-1.586	-0.6652	0.04193	0.828827
ILMN_3203196	LOC100132240	1	1	390.6	246.4	-1.585	-0.6649	0.008454	0.828827
ILMN_1682099	TNFAIP8L3	1	1	780.4	494.8	-1.577	-0.6575	0.02527	0.828827
ILMN_1752478	DHRS3	1	1	343.6	218.1	-1.575	-0.6557	0.01446	0.828827
ILMN_1719471	MSH3	1	1	323.1	207.9	-1.554	-0.6362	0.01111	0.828827
ILMN_1775405	ARL4A	1	1	306.4	197.1	-1.554	-0.6363	0.0224	0.828827
ILMN_1707124	TFPI	1	1	1203	778.4	-1.546	-0.6286	0.04401	0.828827
ILMN_3310491	MIR1978	1	1	780.1	507.1	-1.538	-0.6212	0.01055	0.828827
ILMN_1679428	CHIC2	1	1	925.6	602.1	-1.537	-0.6204	0.04988	0.828827
ILMN_2082209	C20orf100	1	1	1637	1093	-1.498	-0.5829	0.01459	0.828827
ILMN_1735347	MCEE	1	1	221.6	148.7	-1.491	-0.576	0.009839	0.828827
ILMN_1848552		1	1	973.8	655.4	-1.486	-0.5713	0.04917	0.828827
ILMN_1798581	MCM8	1	1	3363	2301	-1.462	-0.5478	0.02802	0.828827
ILMN_2043918	DLEU1	1	1	260.5	178.2	-1.461	-0.5474	0.0005398	0.828827
ILMN_1792305	ZNF318	1	1	300.5	206.1	-1.458	-0.5438	0.008115	0.828827
ILMN_1700915	BMI1	1	1	641.9	442.1	-1.452	-0.5379	0.01419	0.828827
ILMN_3285410	LOC642738	1	1	177.3	122.2	-1.451	-0.5371	0.008268	0.828827
ILMN_1744240	WDR67	1	1	331.6	229.5	-1.444	-0.5305	0.005611	0.828827
ILMN_3251944	LOC100130598	1	1	228.4	158.3	-1.443	-0.5295	0.03137	0.828827
ILMN_1734276	PMEPA1	1	1	414.6	288	-1.44	-0.5258	0.005883	0.828827
ILMN_1678037	HIRIP3	1	1	622.6	435.2	-1.431	-0.5166	0.03727	0.828827
ILMN_1778321	SLC2A6	1	1	438.3	306.9	-1.428	-0.514	0.03317	0.828827
ILMN_1758173	TMEM99	1	1	692.4	485.3	-1.427	-0.5127	0.02551	0.828827
ILMN_2103547	GOLGA8B	1	1	456.2	319.9	-1.426	-0.512	0.01185	0.828827
ILMN_1777740	C8orf55	1	1	1550	1090	-1.422	-0.5083	0.03768	0.828827
ILMN_1673369	SEPHS1	1	1	303.9	214.1	-1.419	-0.5052	0.01817	0.828827
ILMN_1726786	TNRC6B	1	1	260.3	183.6	-1.417	-0.5033	0.02155	0.828827
ILMN_1773763	MTA2	1	1	436.9	308.3	-1.417	-0.5027	0.0469	0.828827
ILMN_1756162	EXOSC8	1	1	498.4	352	-1.416	-0.5017	0.04306	0.828827
ILMN_2206746	BGN	1	1	1498	1058	-1.415	-0.5008	0.0404	0.828827
ILMN_2174127	DCBLD2	1	1	3288	2332	-1.41	-0.4954	0.04407	0.828827
ILMN_1691860	SPRY1	1	1	218	154.9	-1.407	-0.4928	0.032	0.828827
ILMN_1770020	PPIL3	1	1	703.7	500.5	-1.406	-0.4918	0.01367	0.828827
ILMN_1803945	HCP5	1	1	346.9	247.5	-1.402	-0.4871	0.01508	0.828827
ILMN_2384241	TGFBR2	1	1	1957	1395	-1.402	-0.4879	0.03698	0.828827
ILMN_1791896	EBAG9	1	1	471.3	336.7	-1.4	-0.485	0.02435	0.828827
ILMN_2315979	LBH	1	1	282.3	202	-1.398	-0.4834	0.0163	0.828827
ILMN_1815184	ASPM	1	1	901.7	646.4	-1.395	-0.4803	0.03797	0.828827
ILMN_1671731	AVPI1	1	1	1575	1130	-1.393	-0.4787	0.006362	0.828827
ILMN_1716678	NPC2	1	1	8104	5828	-1.391	-0.4756	0.02372	0.828827
ILMN_1654552	MRPS31	1	1	622.1	449.8	-1.383	-0.4679	0.02681	0.828827
ILMN_2399304	NAV2	1	1	189.9	137.3	-1.383	-0.4675	0.02929	0.828827
ILMN_1691402	LOC644162	1	1	315.4	228.1	-1.383	-0.4673	0.03046	0.828827
ILMN_3275206	LOC100132240	1	1	321.8	233.6	-1.378	-0.4622	0.02653	0.828827
ILMN_3251511	SFRS2IP	1	1	559.3	406.9	-1.374	-0.4589	0.03686	0.828827
ILMN_1724489	RFC4	1	1	1064	778.3	-1.368	-0.4516	0.01483	0.828827
ILMN_1752668	DAAM2	1	1	223.8	163.9	-1.365	-0.4494	0.01225	0.828827
ILMN_1665510	ERRFI1	1	1	1580	1168	-1.353	-0.4359	0.04164	0.828827
ILMN_1652357	PDHX	1	1	292.9	217.2	-1.349	-0.4315	0.01853	0.828827
ILMN_1685916	KIF2C	1	1	484	359.4	-1.347	-0.4296	0.003895	0.828827
ILMN_1679267	TGM2	1	1	392.9	292.3	-1.344	-0.4267	0.01745	0.828827
ILMN_1865764		1	1	365.3	271.8	-1.344	-0.4268	0.03919	0.828827
ILMN_2196984	OIP5	1	1	753.2	561	-1.343	-0.4251	0.01679	0.828827
ILMN_2330307	SLC43A3	1	1	512.8	382	-1.343	-0.4249	0.02836	0.828827
ILMN_2175465	RSL24D1	1	1	2328	1733	-1.343	-0.4259	0.03533	0.828827
ILMN_1689318	NUAK1	1	1	200.6	149.3	-1.343	-0.4256	0.03986	0.828827
ILMN_3247533	LOC100133840	1	1	265.5	198.1	-1.341	-0.4229	0.03121	0.828827
ILMN_1692163	NSDHL	1	1	2091	1563	-1.338	-0.4201	0.005834	0.828827
ILMN_1751234	C1GALT1C1	1	1	589.6	441.4	-1.336	-0.4175	0.03472	0.828827
ILMN_1799381	SNORD14A	1	1	177.2	132.7	-1.335	-0.4172	0.01454	0.828827
ILMN_1754045	FANCL	1	1	258.2	194	-1.331	-0.4124	0.0188	0.828827
ILMN_1763091	C14orf43	1	1	355.3	267.6	-1.328	-0.4092	0.0353	0.828827
ILMN_1705753	C3orf26	1	1	480.5	361.7	-1.328	-0.4096	0.04222	0.828827
ILMN_1651278	SNIP1	1	1	347.1	262.6	-1.322	-0.4023	0.03918	0.828827
ILMN_1735658	RTTN	1	1	455.5	344.5	-1.322	-0.4029	0.04449	0.828827
ILMN_1722276	PAFAH1B1	1	1	930.1	705.6	-1.318	-0.3987	0.04039	0.828827
ILMN_1658144	TRIP11	1	1	299.7	227.8	-1.316	-0.3958	0.03019	0.828827
ILMN_1705301	TEAD4	1	1	633.1	481.5	-1.315	-0.3949	0.03315	0.828827
ILMN_1741594	CLCN6	1	1	257.7	196.1	-1.314	-0.3941	0.02524	0.828827
ILMN_1757408	ZNF256	1	1	189.3	144.2	-1.313	-0.3932	0.00807	0.828827
ILMN_1736670	PPP1R3C	1	1	165.6	127	-1.304	-0.3827	0.02839	0.828827
ILMN_1801205	GPNMB	1	1	174.4	133.9	-1.302	-0.381	0.0101	0.828827
ILMN_1659285	PSMG1	1	1	1026	788.4	-1.301	-0.38	0.03894	0.828827
ILMN_2184789	HSCB	1	1	493.8	379.5	-1.301	-0.3799	0.04001	0.828827
ILMN_1749838	MZF1	1	1	298.5	229.4	-1.301	-0.3801	0.04158	0.828827
ILMN_1743275	SH3RF3	1	1	261.9	201.7	-1.299	-0.3771	0.01118	0.828827
ILMN_1741440	SLC35A1	1	1	529.1	407.3	-1.299	-0.3777	0.01516	0.828827
ILMN_1656393	PPP2R3A	1	1	215.8	166.6	-1.296	-0.3737	0.01041	0.828827
ILMN_2212590	TMEM170A	1	1	208.2	160.6	-1.296	-0.374	0.03759	0.828827
ILMN_1810127	ZNF789	1	1	227	175.5	-1.294	-0.3717	0.002039	0.828827
ILMN_1743538	MLLT10	1	1	317	245	-1.294	-0.3717	0.0283	0.828827
ILMN_1809583	CREBBP	1	1	381	294.8	-1.293	-0.3703	0.01666	0.828827
ILMN_1774890	LAS1L	1	1	635.8	491.6	-1.293	-0.3711	0.02123	0.828827
ILMN_1770244	CBX1	1	1	197	152.3	-1.293	-0.3711	0.0394	0.828827
ILMN_1662848	TXNDC15	1	1	184.4	142.7	-1.292	-0.3701	0.03674	0.828827
ILMN_1738093	TMEM118	1	1	452.6	350.2	-1.292	-0.3701	0.04944	0.828827
ILMN_1679134	NSMCE4A	1	1	985.5	763.3	-1.291	-0.3686	0.02594	0.828827
ILMN_1732705	HCFC1	1	1	1438	1114	-1.29	-0.3675	0.009169	0.828827
ILMN_2223380	PPWD1	1	1	507.1	393.5	-1.289	-0.3657	0.004086	0.828827
ILMN_1700337	TROAP	1	1	522.8	406	-1.288	-0.3647	0.01057	0.828827
ILMN_1770732	COPS3	1	1	1672	1300	-1.286	-0.363	0.009806	0.828827
ILMN_2191436	POLA1	1	1	556.3	433.2	-1.284	-0.361	0.0173	0.828827
ILMN_2176251	C20orf72	1	1	1070	835.6	-1.28	-0.3564	0.04641	0.828827
ILMN_2269564	ARID4B	1	1	201.9	158.2	-1.276	-0.3518	0.04869	0.828827
ILMN_2330861	SMC4	1	1	983.9	773.4	-1.272	-0.3473	0.0004043	0.828827
ILMN_2401730	C1GALT1C1	1	1	193.4	152.2	-1.271	-0.3458	0.00106	0.828827
ILMN_1661833	ANKRD12	1	1	215.4	169.6	-1.27	-0.3449	0.01052	0.828827
ILMN_3294033	LOC339970	1	1	474.7	373.9	-1.269	-0.3442	0.04601	0.828827
ILMN_1743131	TOX4	1	1	164.5	130.2	-1.263	-0.3373	0.04363	0.828827
ILMN_1821280		1	1	240.1	190.3	-1.262	-0.3358	0.03628	0.828827
ILMN_1788213	FRAT2	1	1	292.1	231.5	-1.261	-0.3351	0.03313	0.828827
ILMN_3249748	LDHA	1	1	9897	7848	-1.261	-0.3348	0.04318	0.828827
ILMN_1811104	KTELC1	1	1	648.8	514.3	-1.261	-0.3351	0.04763	0.828827
ILMN_1675124	DDX17	1	1	197.1	156.5	-1.259	-0.3327	0.0119	0.828827
ILMN_1658416	MRPS18C	1	1	1824	1450	-1.258	-0.331	0.01821	0.828827
ILMN_2103397	ZNF234	1	1	186.9	148.5	-1.258	-0.3315	0.02309	0.828827
ILMN_2311826	USP6NL	1	1	178	141.6	-1.257	-0.3297	0.031	0.828827
ILMN_1651610	LOC730525	1	1	162.3	129.7	-1.251	-0.3234	0.01914	0.828827
ILMN_1669502	E2F3	1	1	474.1	379.1	-1.251	-0.3226	0.04685	0.828827
ILMN_2051684	LOC401152	1	1	190.7	152.7	-1.248	-0.3201	0.0385	0.828827
ILMN_1701134	PTEN	1	1	213.9	171.7	-1.246	-0.3168	0.02176	0.828827
ILMN_1710136	HDHD1A	1	1	274.2	220.2	-1.245	-0.3161	0.02303	0.828827
ILMN_1688621	C9orf80	1	1	293.4	235.9	-1.243	-0.3143	0.02314	0.828827
ILMN_1720270	CDR2	1	1	616.1	496.8	-1.24	-0.3107	0.01658	0.828827
ILMN_1720526	CENPN	1	1	838.8	677	-1.239	-0.3092	0.04747	0.828827
ILMN_1750062	PPARGC1A	1	1	149.7	120.9	-1.238	-0.3075	0.02068	0.828827
ILMN_1744068	ELP3	1	1	541.6	437.7	-1.237	-0.3072	0.00269	0.828827
ILMN_1791232	SPRED2	1	1	215.3	174.2	-1.236	-0.3057	0.04727	0.828827
ILMN_2091707	LOC123688	1	1	172.4	139.7	-1.235	-0.3041	0.04702	0.828827
ILMN_1718177	CYP20A1	1	1	337.7	273.9	-1.233	-0.3021	0.002717	0.828827
ILMN_2199676	CEP152	1	1	197.6	160.4	-1.232	-0.3014	0.02414	0.828827
ILMN_1760635	RAD51C	1	1	497.8	404.7	-1.23	-0.2985	0.04961	0.828827
ILMN_3246678	NPW	1	1	178.4	145.1	-1.229	-0.2981	0.009927	0.828827
ILMN_1677919	GMPR2	1	1	525.4	428.3	-1.227	-0.2947	0.04461	0.828827
ILMN_1699644	MARCH3	1	1	146.9	119.8	-1.226	-0.2941	0.03906	0.828827
ILMN_1693766	CEP135	1	1	252	205.5	-1.226	-0.2945	0.0458	0.828827
ILMN_3283573	LOC647276	1	1	11000	8984	-1.224	-0.2922	0.04534	0.828827
ILMN_1678493	CHN1	1	1	329.2	270.6	-1.216	-0.2825	0.002813	0.828827
ILMN_1705247	ACSL5	1	1	182.9	150.4	-1.216	-0.2817	0.00691	0.828827
ILMN_2316918	PANK1	1	1	222	182.6	-1.216	-0.2819	0.03767	0.828827
ILMN_1735093	TIMELESS	1	1	818.1	673.9	-1.214	-0.2797	0.02564	0.828827
ILMN_1725981	LOC654189	1	1	187.2	154.2	-1.214	-0.28	0.02934	0.828827
ILMN_1717524	LIPT1	1	1	150.8	124.4	-1.213	-0.278	0.04539	0.828827
ILMN_1656977	HIBCH	1	1	482.2	398.8	-1.209	-0.274	0.02702	0.828827
ILMN_1726842	TYW3	1	1	193.1	160	-1.207	-0.271	0.04231	0.828827
ILMN_1673252	AIMP2	1	1	2043	1696	-1.205	-0.2688	0.007917	0.828827
ILMN_1773855	CPT1C	1	1	147.5	122.6	-1.204	-0.2673	0.001774	0.828827
ILMN_3191227	LOC100129267	1	1	226	187.9	-1.203	-0.2662	0.0324	0.828827
ILMN_1659976	CLP1	1	1	286.4	238.3	-1.202	-0.2655	0.01165	0.828827
ILMN_1856315		1	1	227.6	189.3	-1.202	-0.2656	0.01308	0.828827
ILMN_1695386	RAD51C	1	1	591.8	492.4	-1.202	-0.2654	0.0261	0.828827
ILMN_2353633	EMR2	1	1	159.3	132.7	-1.201	-0.264	0.01942	0.828827
ILMN_1696330	GUF1	1	1	251	209	-1.201	-0.2642	0.03613	0.828827
ILMN_1748968	ATG10	1	1	293.3	244.5	-1.2	-0.2629	0.01505	0.828827
ILMN_1653797	C6orf62	1	1	755.4	629.6	-1.2	-0.2628	0.04577	0.828827
ILMN_1760147	DDX12	1	1	141.4	118	-1.198	-0.2604	0.01507	0.828827
ILMN_3307719	ZNF490	1	1	150.9	125.9	-1.198	-0.2607	0.02867	0.828827
ILMN_1683120	UNG	1	1	845.6	706	-1.198	-0.2604	0.04705	0.828827
ILMN_1863284		1	1	146.6	122.6	-1.196	-0.2581	0.01635	0.828827
ILMN_2106265	GDPD1	1	1	166.4	139.2	-1.195	-0.257	0.03444	0.828827
ILMN_1711227	GMDS	1	1	709.9	594.3	-1.194	-0.2563	0.03832	0.828827
ILMN_1753063	KIF15	1	1	197.3	165.3	-1.194	-0.2557	0.04825	0.828827
ILMN_2259633	MLL5	1	1	152.3	127.6	-1.193	-0.2552	0.01768	0.828827
ILMN_1797776	PRSS23	1	1	898.5	754.1	-1.192	-0.2528	0.03321	0.828827
ILMN_1703379	VPS41	1	1	547.9	460.1	-1.191	-0.2517	0.03301	0.828827
ILMN_1745034	SLC11A2	1	1	387.2	325.5	-1.189	-0.2503	0.01877	0.828827
ILMN_1713682	FBXO11	1	1	414.8	349.2	-1.188	-0.2483	0.01502	0.828827
ILMN_1777049	ZNF160	1	1	185.7	156.6	-1.186	-0.2458	0.01781	0.828827
ILMN_2352293	PRDM10	1	1	183.1	154.3	-1.186	-0.2463	0.03111	0.828827
ILMN_2212714	TMEM39B	1	1	354.2	298.6	-1.186	-0.2463	0.04326	0.828827
ILMN_3282292	LOC646316	1	1	161.6	137.1	-1.179	-0.237	0.002389	0.828827
ILMN_1654112	PARD6A	1	1	164.5	139.8	-1.177	-0.2354	0.04945	0.828827
ILMN_1657606	ZFHX4	1	1	135.9	115.7	-1.175	-0.2331	0.0296	0.828827
ILMN_1658992	DPM1	1	1	1305	1111	-1.175	-0.2328	0.02966	0.828827
ILMN_1681888	PRKAR2A	1	1	175.5	149.4	-1.175	-0.2328	0.0358	0.828827
ILMN_1814120	PECR	1	1	213.1	181.7	-1.173	-0.2304	0.0212	0.828827
ILMN_2196097	PPP2CA	1	1	1564	1333	-1.173	-0.2304	0.03182	0.828827
ILMN_1695853	CLK4	1	1	150.9	128.6	-1.173	-0.2299	0.0325	0.828827
ILMN_3238269	NDUFA6	1	1	469.2	402.4	-1.166	-0.2216	0.03362	0.828827
ILMN_1701331	UBE2M	1	1	2430	2088	-1.164	-0.2185	0.009525	0.828827
ILMN_1705141	CACYBP	1	1	138.8	119.2	-1.164	-0.2192	0.01585	0.828827
ILMN_1811636	IFT57	1	1	138.1	118.7	-1.163	-0.2181	0.04069	0.828827
ILMN_1719032	LSM3	1	1	2282	1967	-1.16	-0.214	0.04452	0.828827
ILMN_1653133	SH3D19	1	1	216	186.3	-1.159	-0.2132	0.04414	0.828827
ILMN_1731412	UBTD2	1	1	243.4	210.5	-1.156	-0.2092	0.02634	0.828827
ILMN_1801913	PPIH	1	1	875.2	759.2	-1.153	-0.2052	0.02364	0.828827
ILMN_3244240	LOC646476	1	1	133.7	116	-1.153	-0.2052	0.03457	0.828827
ILMN_1804884	C22orf39	1	1	163.1	142	-1.149	-0.2006	0.004378	0.828827
ILMN_3246801	DNAJC30	1	1	134.9	117.7	-1.147	-0.1976	0.02572	0.828827
ILMN_1807177	KIAA1797	1	1	191.7	167.2	-1.146	-0.1968	0.01171	0.828827
ILMN_2415949	MRRF	1	1	302.6	264.3	-1.145	-0.195	0.04804	0.828827
ILMN_1657632	ZMYM6	1	1	334.3	293.7	-1.138	-0.1865	0.02551	0.828827
ILMN_1873107		1	1	132.9	116.9	-1.137	-0.1849	0.04775	0.828827
ILMN_2095759	OGFRL1	1	1	207.9	183	-1.136	-0.1841	0.02949	0.828827
ILMN_3251506	ZNF69	1	1	143.9	126.8	-1.135	-0.1825	0.03445	0.828827
ILMN_1784753	PAIP2	1	1	1708	1507	-1.134	-0.1809	0.03809	0.828827
ILMN_2157075	LRCH4	1	1	164.7	145.3	-1.133	-0.1801	0.02746	0.828827
ILMN_2047112	RP11-529I10.4	1	1	310.9	275.6	-1.128	-0.174	0.01462	0.828827
ILMN_1772459	RPS23	1	1	468.3	415	-1.128	-0.1743	0.03291	0.828827
ILMN_2400583	USP9X	1	1	174.9	156.2	-1.12	-0.1631	0.01974	0.828827
ILMN_1797189	MAP3K12	1	1	155.1	138.7	-1.118	-0.1608	0.01662	0.828827
ILMN_1813191	LOC653080	1	1	127.3	113.9	-1.118	-0.1608	0.02446	0.828827
ILMN_1767481	XRCC6BP1	1	1	270.4	242.1	-1.117	-0.1597	0.0113	0.828827
ILMN_1803073	DNAJC12	1	1	128.7	115.5	-1.114	-0.1552	0.006011	0.828827
ILMN_1783675	ASB8	1	1	199.7	179.2	-1.114	-0.156	0.04088	0.828827
ILMN_1818632		1	1	131.1	117.7	-1.113	-0.1551	0.0457	0.828827
ILMN_1801383	SMG1	1	1	391.4	352.7	-1.11	-0.1501	0.02817	0.828827
ILMN_3251550	PHLDA1	1	1	208.6	188.3	-1.108	-0.1474	0.04358	0.828827
ILMN_1794780	SHARPIN	1	1	162.9	148.1	-1.1	-0.1377	0.01841	0.828827
ILMN_1718271	MTIF3	1	1	309.1	281.4	-1.098	-0.1354	0.01452	0.828827
ILMN_1661653	DET1	1	1	139.7	127.3	-1.097	-0.1331	0.03516	0.828827
ILMN_3175415	LOC100128585	1	1	142.7	130.1	-1.097	-0.1337	0.04197	0.828827
ILMN_3221828	LOC728787	1	1	212.5	194.3	-1.094	-0.1294	0.04515	0.828827
ILMN_3245983	NEURL1B	1	1	148.8	136.6	-1.09	-0.1239	0.04159	0.828827
ILMN_3265895	HNRNPR	1	1	147.7	136.4	-1.083	-0.1151	0.03966	0.828827
ILMN_1792589	PMCHL1	1	1	120.1	111.9	-1.073	-0.1015	0.02744	0.828827
ILMN_1708081	LCLAT1	1	1	403.7	378	-1.068	-0.09472	0.04499	0.828827
ILMN_1678680	DBR1	1	1	159.9	149.8	-1.067	-0.094	0.02375	0.828827
ILMN_2234515	IMAA	1	1	16040	15220	-1.054	-0.076	0.01365	0.828827
ILMN_1671028	THRAP3	1	1	191.7	182.5	-1.05	-0.07084	0.01824	0.828827
ILMN_1721102	LOC255326	0	1	105.6	110	1.041	0.0583	0.01399	0.828827
ILMN_2382488	CTU2	0	1	109.8	115.9	1.056	0.07924	0.02851	0.828827
ILMN_2041648	TMPRSS7	0	1	109.6	115.9	1.058	0.08124	0.0421	0.828827
ILMN_1743256	FLJ31945	0	1	106.2	112.5	1.059	0.08268	0.0241	0.828827
ILMN_1753457	PKP3	1	1	113.1	120.4	1.064	0.09002	0.04372	0.828827
ILMN_1750596	CLUAP1	1	1	131.6	140.9	1.071	0.09863	0.04554	0.828827
ILMN_1785265	PLS3	1	1	548.2	588	1.073	0.1011	0.01714	0.828827
ILMN_1654890	LENG8	0	1	104.4	112	1.073	0.1011	0.02994	0.828827
ILMN_1696038	LOC150051	0	1	104.3	112	1.074	0.1024	0.0007138	0.828827
ILMN_1695280	SMG6	0	1	107.4	115.6	1.077	0.1064	0.03763	0.828827
ILMN_1687875	UNC5C	0	1	109.8	118.6	1.08	0.1107	0.02575	0.828827
ILMN_1914579		1	1	112.6	122	1.083	0.1154	0.04635	0.828827
ILMN_1750234	PRSS2	0	1	108.2	117.3	1.084	0.116	0.009229	0.828827
ILMN_1678095	SMPDL3B	0	1	102.2	110.9	1.085	0.1177	0.01839	0.828827
ILMN_3285332	LOC100131128	1	1	112	121.5	1.085	0.118	0.0459	0.828827
ILMN_2317580	SHANK3	0	1	102.3	111.1	1.086	0.1192	0.04598	0.828827
ILMN_1801313	SIAH2	1	1	204.7	222.7	1.088	0.1213	0.0208	0.828827
ILMN_2328378	OSBPL3	1	1	156.3	170.2	1.089	0.123	0.01602	0.828827
ILMN_2180624	TMCO6	1	1	155.8	169.7	1.089	0.1227	0.03574	0.828827
ILMN_1679922	LOC643932	1	1	117.5	128.1	1.091	0.1255	0.02507	0.828827
ILMN_1660629	NBEAL2	1	1	154.9	169.1	1.092	0.127	0.004702	0.828827
ILMN_3279282	LOC100132364	0	1	104.7	114.5	1.093	0.1283	0.02749	0.828827
ILMN_1893047		0	1	105.3	115.3	1.094	0.1299	0.01969	0.828827
ILMN_1687495	SLC37A1	0	1	106.4	116.5	1.095	0.1304	0.008849	0.828827
ILMN_3214389	LOC100133583	0	1	106.9	117.2	1.096	0.1326	0.01496	0.828827
ILMN_1795312	LOC646734	0	1	102.4	112.3	1.097	0.1338	0.03122	0.828827
ILMN_1906256		0	1	99.98	109.8	1.098	0.1354	0.01523	0.828827
ILMN_1782085	ATPBD4	0	1	112.9	124.1	1.099	0.1358	0.02267	0.828827
ILMN_1759092	CXorf40A	1	1	118.5	130.3	1.1	0.1372	0.005149	0.828827
ILMN_1725834	FAM90A6P	0	1	104.8	115.4	1.101	0.1392	0.0418	0.828827
ILMN_1844862	NSL1	0	1	105.9	116.7	1.102	0.1404	0.01555	0.828827
ILMN_1776659	LOC642426	0	1	102.4	112.8	1.102	0.1404	0.01771	0.828827
ILMN_1876456		0	1	103.5	114.2	1.103	0.1417	0.03024	0.828827
ILMN_1745499	UXT	0	1	107.1	118.1	1.103	0.1413	0.03562	0.828827
ILMN_1669607	PHKG2	1	1	155.3	171.5	1.104	0.1431	0.0262	0.828827
ILMN_1764082	MBOAT1	1	1	137.3	151.7	1.105	0.1439	0.02348	0.828827
ILMN_1721337	MRPS18B	1	1	200.9	222.3	1.106	0.1459	0.04792	0.828827
ILMN_1720255	LOC642072	0	1	102.1	113.1	1.108	0.1479	0.003399	0.828827
ILMN_1826190		0	1	108.9	120.8	1.109	0.1497	0.02409	0.828827
ILMN_2271584	FARP1	1	1	112.8	125.3	1.11	0.151	0.008667	0.828827
ILMN_1654630	FAM193B	1	1	117.9	131	1.111	0.152	0.00627	0.828827
ILMN_1667176	LOC653539	0	1	101.5	112.7	1.111	0.1517	0.01613	0.828827
ILMN_1784380	DTX3L	0	1	102.2	113.6	1.111	0.1524	0.0326	0.828827
ILMN_1782581	DUSP7	0	1	110.7	123.1	1.111	0.1524	0.04515	0.828827
ILMN_1687353	CDK10	0	1	101	112.3	1.112	0.1533	0.008282	0.828827
ILMN_2271379	SDCCAG3	0	1	105	116.8	1.112	0.1532	0.04723	0.828827
ILMN_1651569	XRCC2	0	1	106.2	118.2	1.113	0.1551	0.01459	0.828827
ILMN_1815238	MAP2K3	0	1	105.7	117.7	1.113	0.1541	0.02602	0.828827
ILMN_1659444	KIF1B	0	1	106.9	119.1	1.114	0.1555	0.01286	0.828827
ILMN_1752393	ATOH7	0	1	108.4	120.7	1.114	0.1551	0.04592	0.828827
ILMN_1905436		0	1	111.7	124.4	1.114	0.1558	0.04596	0.828827
ILMN_1671237	GNGT2	0	1	109.7	122.3	1.115	0.1572	0.03237	0.828827
ILMN_2312606	IRF5	0	1	110	122.7	1.116	0.1579	0.03538	0.828827
ILMN_1884723		0	1	108.4	121	1.116	0.1581	0.04979	0.828827
ILMN_1851356		0	1	105.2	117.5	1.117	0.1597	0.003366	0.828827
ILMN_1742607	LOC440905	0	1	104.4	116.6	1.117	0.1595	0.01905	0.828827
ILMN_3309699	MIR29B1	0	1	106.7	119.4	1.118	0.1613	0.02328	0.828827
ILMN_1695891	LOC652775	0	1	101.9	113.9	1.118	0.1606	0.04999	0.828827
ILMN_1808107	MMP23B	0	1	113	126.4	1.119	0.1618	0.02723	0.828827
ILMN_1875332		0	1	104.1	116.7	1.121	0.1649	0.02509	0.828827
ILMN_1663054	LOC653199	0	1	105	117.8	1.122	0.1663	0.04247	0.828827
ILMN_1716838	C21orf56	1	1	118.8	133.4	1.123	0.1673	0.03489	0.828827
ILMN_2353143	FBLIM1	1	1	123.1	138.3	1.123	0.1677	0.04632	0.828827
ILMN_1796751	KIAA1274	1	1	129.2	145.2	1.124	0.1686	0.03728	0.828827
ILMN_2217661	SREBF2	1	1	118.9	133.9	1.127	0.1719	0.018	0.828827
ILMN_1917045		0	1	103.3	116.4	1.127	0.1722	0.02547	0.828827
ILMN_1722718	BMP2	0	1	101.7	114.8	1.129	0.1749	0.03406	0.828827
ILMN_1769259	ANO9	0	1	104.8	118.4	1.13	0.176	0.02723	0.828827
ILMN_1693836	LOC653344	1	1	252.6	285.6	1.131	0.1772	0.02053	0.828827
ILMN_1699206	FHDC1	0	1	105.3	119	1.131	0.1771	0.0251	0.828827
ILMN_1786606	LOC729764	1	1	115.5	131.1	1.135	0.1824	0.006769	0.828827
ILMN_1694514	ZDHHC11	0	1	109.7	124.5	1.135	0.1829	0.02128	0.828827
ILMN_2059797	NOL3	1	1	143.5	162.9	1.135	0.1826	0.02237	0.828827
ILMN_1655935	ADCY7	1	1	122.4	138.9	1.135	0.1823	0.02495	0.828827
ILMN_2153679	TBC1D3B	1	1	115.8	131.5	1.136	0.1836	0.02604	0.828827
ILMN_2225698	NDUFA10	1	1	309.2	351.3	1.136	0.1843	0.04777	0.828827
ILMN_1668378	SFT2D2	0	1	101.7	115.6	1.137	0.1852	0.01417	0.828827
ILMN_2391264	DMKN	1	1	171.5	195	1.137	0.1854	0.03702	0.828827
ILMN_1851299		1	1	114.7	130.7	1.139	0.1877	0.03041	0.828827
ILMN_3176813	DKFZP779L1853	0	1	105.5	120.2	1.139	0.1877	0.04354	0.828827
ILMN_1778301	LOC652183	0	1	108.4	123.6	1.14	0.1895	0.03222	0.828827
ILMN_2333687	CD59	0	1	103.3	117.8	1.14	0.1896	0.04188	0.828827
ILMN_2282959	DNA2	1	1	122.6	139.8	1.14	0.1896	0.04823	0.828827
ILMN_3245403	LOC100133931	1	1	11480	13090	1.141	0.19	0.00853	0.828827
ILMN_1862524		1	1	111.3	127.1	1.142	0.1911	0.01109	0.828827
ILMN_1664254	LOC642456	0	1	103.7	118.4	1.142	0.191	0.02564	0.828827
ILMN_2397721	GLB1	1	1	806.6	921.9	1.143	0.1928	0.02781	0.828827
ILMN_3302350	LOC728728	0	1	108	123.6	1.144	0.1941	0.02163	0.828827
ILMN_1674758	LOC392145	0	1	104	118.9	1.144	0.194	0.02786	0.828827
ILMN_1862180	MGC3032	1	1	149.8	171.3	1.144	0.1935	0.04058	0.828827
ILMN_2296697	MAP3K3	1	1	149.5	171.4	1.146	0.1968	0.02826	0.828827
ILMN_1851843		0	1	103.2	118.5	1.148	0.1992	0.00369	0.828827
ILMN_1675866	ARRB2	0	1	98.86	113.7	1.15	0.2018	0.009605	0.828827
ILMN_1775823	POFUT2	1	1	360.1	414.8	1.152	0.2044	0.04466	0.828827
ILMN_1669635	NUP85	1	1	1248	1440	1.153	0.2058	0.02311	0.828827
ILMN_2331735	AP2B1	1	1	208.5	240.4	1.153	0.2051	0.04678	0.828827
ILMN_3306977	IMPDH1	1	1	123.8	142.8	1.154	0.2066	0.01243	0.828827
ILMN_2402805	TRPC4AP	1	1	657.7	759.5	1.155	0.2075	0.01871	0.828827
ILMN_3239922	TCAM1	1	1	132.4	153	1.156	0.2087	0.03543	0.828827
ILMN_1701461	TIMP3	0	1	106.5	123.3	1.158	0.2119	0.01776	0.828827
ILMN_1732919	LILRB5	0	1	110.6	128.1	1.158	0.2121	0.03578	0.828827
ILMN_1791069	ZNF513	1	1	150.8	174.7	1.159	0.2126	0.01633	0.828827
ILMN_1664168	SLC25A11	1	1	233.3	270.7	1.16	0.214	0.02276	0.828827
ILMN_1671337	SLC2A5	0	1	108.3	125.6	1.16	0.214	0.02391	0.828827
ILMN_1776428	STK17A	0	1	109.5	127.1	1.161	0.2151	0.04734	0.828827
ILMN_1901427	LOC728876	0	1	97.75	113.6	1.162	0.2162	0.008349	0.828827
ILMN_1664978	TJP2	1	1	257.2	298.8	1.162	0.2163	0.01988	0.828827
ILMN_1721636	TSC22D4	1	1	139.4	162.2	1.164	0.2186	0.04911	0.828827
ILMN_1677363	LOC650683	0	1	98.74	115	1.165	0.2199	0.002437	0.828827
ILMN_1679185	LEF1	0	1	103.4	120.6	1.166	0.2218	0.01712	0.828827
ILMN_2229877	PCDH18	1	1	137.4	160.2	1.166	0.2221	0.04155	0.828827
ILMN_2366246	SEC23B	1	1	770.5	899.2	1.167	0.2228	0.03801	0.828827
ILMN_2214734	FRRS1	1	1	146.5	171	1.167	0.2229	0.04644	0.828827
ILMN_1745049	UQCR	1	1	182.6	213.4	1.168	0.2245	0.00672	0.828827
ILMN_2155480	RAB43	1	1	121.9	142.4	1.168	0.2245	0.03367	0.828827
ILMN_1806757	MYBBP1A	1	1	129.6	151.4	1.169	0.2248	0.01479	0.828827
ILMN_1704043	LOC643905	1	1	124.9	146.1	1.17	0.2268	0.02443	0.828827
ILMN_1713486	RNF25	1	1	135.7	158.9	1.171	0.2279	0.02629	0.828827
ILMN_2267135	ST3GAL1	0	1	96.91	113.6	1.172	0.2292	0.008688	0.828827
ILMN_1763972	TJP2	0	1	111.5	130.9	1.173	0.2306	0.03101	0.828827
ILMN_1798543	STK17B	1	1	125.5	147.3	1.173	0.2307	0.03605	0.828827
ILMN_1729973	ZC3HAV1	1	1	118.5	139	1.173	0.2297	0.04147	0.828827
ILMN_2239772	FAM108A3	1	1	171.4	201.2	1.174	0.2316	0.00877	0.828827
ILMN_1680899	TTLL3	1	1	142.5	167.3	1.174	0.2309	0.009019	0.828827
ILMN_1847159		0	1	101.2	118.8	1.174	0.2311	0.01107	0.828827
ILMN_1798233	PSMB9	1	1	122	143.2	1.174	0.2314	0.01551	0.828827
ILMN_1728984	PA2G4	1	1	1231	1446	1.175	0.2328	0.03203	0.828827
ILMN_1725814	IL24	0	1	98.08	115.4	1.176	0.2345	0.03371	0.828827
ILMN_2405018	PPP1CB	1	1	578.4	682.7	1.18	0.2392	0.01514	0.828827
ILMN_1693949	LOC650116	1	1	119.5	141	1.18	0.2392	0.01606	0.828827
ILMN_1759030	MAP4K5	1	1	208.1	245.7	1.18	0.2394	0.03933	0.828827
ILMN_1811277	TRIM13	0	1	101.5	120	1.182	0.2414	0.01217	0.828827
ILMN_1776519	RAP1GAP	0	1	98.16	116.1	1.183	0.2425	0.002884	0.828827
ILMN_3307772	PACSIN2	1	1	167.5	198	1.183	0.2418	0.02203	0.828827
ILMN_2400644	SRGAP3	0	1	105.6	125.1	1.184	0.2443	0.005915	0.828827
ILMN_1709451	TFPT	1	1	243.7	288.4	1.184	0.2432	0.02239	0.828827
ILMN_1741736	DDX28	1	1	252.5	299.1	1.184	0.2439	0.02306	0.828827
ILMN_3269719	ARAP1	1	1	121.4	143.8	1.185	0.2444	0.01065	0.828827
ILMN_1713006	CDC34	1	1	244.6	289.8	1.185	0.2445	0.02165	0.828827
ILMN_1758687	DDX39	0	1	107.5	127.5	1.185	0.2453	0.02484	0.828827
ILMN_1678052	C19orf24	1	1	235	278.5	1.185	0.2449	0.04402	0.828827
ILMN_3230845	LOC100131608	1	1	131.3	155.8	1.186	0.2464	0.01185	0.828827
ILMN_2088847	OTUD5	1	1	120.1	142.5	1.186	0.2467	0.03327	0.828827
ILMN_1727642	MOGS	1	1	168.7	200.3	1.187	0.2475	0.02336	0.828827
ILMN_1783873	C10orf59	1	1	120.4	143.2	1.189	0.2498	0.003977	0.828827
ILMN_1698733	CNIH2	0	1	111.1	132	1.189	0.2493	0.02017	0.828827
ILMN_1707088	DENND2D	1	1	117.9	140.2	1.189	0.2503	0.02483	0.828827
ILMN_2083559	KIAA0415	0	1	102.5	122	1.19	0.251	0.01242	0.828827
ILMN_3234884	KIF22	1	1	692.1	823.9	1.19	0.2515	0.02143	0.828827
ILMN_1703408	FZD3	0	1	111	132.1	1.19	0.2505	0.03245	0.828827
ILMN_1674282	PPARD	1	1	145.1	172.8	1.192	0.2528	0.03444	0.828827
ILMN_1712518	LOC644733	0	1	105.2	125.5	1.192	0.254	0.04458	0.828827
ILMN_3282436	LOC651198	1	1	718.5	856.9	1.193	0.2541	0.01218	0.828827
ILMN_1665164	CTR9	1	1	130.2	155.3	1.193	0.2543	0.04109	0.828827
ILMN_1778318	FLJ20674	0	1	99.58	118.9	1.194	0.2554	0.008796	0.828827
ILMN_1757631	DBNDD1	0	1	113.3	135.2	1.194	0.2552	0.038	0.828827
ILMN_2058141	HMGN2	1	1	4558	5446	1.195	0.257	0.03248	0.828827
ILMN_1752658	NGFR	0	1	97.27	116.2	1.195	0.257	0.03532	0.828827
ILMN_1670124	LOC150223	1	1	120.7	144.4	1.197	0.259	0.01305	0.828827
ILMN_1807556	LOC146177	1	1	136.1	163.1	1.198	0.2606	0.04614	0.828827
ILMN_1801175	MAP2K3	0	1	110.3	132.2	1.199	0.2615	0.009025	0.828827
ILMN_1657864	TMUB2	1	1	200.1	239.9	1.199	0.262	0.04877	0.828827
ILMN_1751351	FLJ90086	1	1	135.2	162.3	1.2	0.2634	0.01013	0.828827
ILMN_2371433	MID1	1	1	132.9	159.5	1.2	0.2631	0.01783	0.828827
ILMN_1698085	C14orf21	0	1	110.3	132.4	1.2	0.2628	0.03283	0.828827
ILMN_1662426	AP2S1	1	1	2443	2937	1.202	0.2659	0.02951	0.828827
ILMN_1652749	ERF	1	1	212.6	255.7	1.203	0.2665	0.0008778	0.828827
ILMN_3241644	LOC727797	1	1	125.3	150.8	1.203	0.2671	0.00727	0.828827
ILMN_1705746	LSG1	1	1	240.4	289.2	1.203	0.2666	0.03777	0.828827
ILMN_1718990	NFRKB	1	1	123.7	149	1.204	0.2682	0.01057	0.828827
ILMN_3235188	LOC100131187	1	1	137.2	165.3	1.204	0.2682	0.03396	0.828827
ILMN_1728349	TMEM63B	1	1	134.2	161.7	1.205	0.2692	0.02351	0.828827
ILMN_1716272	KBTBD8	0	1	108.8	131.5	1.209	0.2735	0.005617	0.828827
ILMN_1733736	FAM21B	0	1	100.2	121.3	1.21	0.2754	0.0249	0.828827
ILMN_1763436	SETX	1	1	129.8	157.1	1.21	0.275	0.04725	0.828827
ILMN_2073446	C1orf116	1	1	126.6	153.2	1.211	0.2757	0.02986	0.828827
ILMN_1764321	ACOT4	1	1	115.9	140.6	1.212	0.278	0.02342	0.828827
ILMN_1743130	PTGFRN	1	1	272.5	330.4	1.212	0.2778	0.02454	0.828827
ILMN_1807277	IFI30	1	1	149.8	181.9	1.214	0.28	0.008922	0.828827
ILMN_1658624	UBXN6	1	1	260.6	316.5	1.214	0.2801	0.01867	0.828827
ILMN_1747052	ITGA4	1	1	126	153.1	1.215	0.2806	0.04359	0.828827
ILMN_1728887	PAK4	1	1	253.5	308.2	1.216	0.2819	0.03693	0.828827
ILMN_1654289	ELK1	1	1	495	602.6	1.217	0.2838	0.012	0.828827
ILMN_1697880	PLD2	1	1	129.7	157.8	1.217	0.2833	0.02957	0.828827
ILMN_1694041	PDCL	1	1	116.8	142.4	1.219	0.2855	0.001525	0.828827
ILMN_1772798	ARPP19	1	1	297.5	362.8	1.219	0.2862	0.0274	0.828827
ILMN_1763723	PTDSS2	1	1	317.7	387.2	1.219	0.2853	0.03812	0.828827
ILMN_1787541	SPSB2	1	1	172.6	210.5	1.22	0.2868	0.001527	0.828827
ILMN_1700001	TCTA	1	1	156.7	191.2	1.22	0.2868	0.03053	0.828827
ILMN_1840894		0	1	112	136.7	1.22	0.2873	0.03638	0.828827
ILMN_1708223	PAK6	1	1	119	145.5	1.222	0.2898	0.01204	0.828827
ILMN_2375386	RNPS1	1	1	165	202.2	1.225	0.2927	0.03308	0.828827
ILMN_3235392	LOC653590	1	1	130.8	160.3	1.226	0.2942	0.02534	0.828827
ILMN_1711928	FLJ20920	1	1	130.9	160.4	1.226	0.2935	0.03579	0.828827
ILMN_1741371	TMEM8	1	1	163.2	200.3	1.227	0.2957	0.037	0.828827
ILMN_1806037	TK1	1	1	1357	1666	1.228	0.296	0.02769	0.828827
ILMN_1794740	CD151	1	1	261.1	321.3	1.23	0.2991	0.01514	0.828827
ILMN_1663454	PKP1	1	1	127.8	157.3	1.231	0.2993	0.02795	0.828827
ILMN_3285616	LOC100133478	1	1	228.1	281.1	1.232	0.3013	0.01762	0.828827
ILMN_2369826	C16orf13	1	1	172.1	212.4	1.234	0.3038	0.01916	0.828827
ILMN_1685551	CHD4	1	1	420.4	518.6	1.234	0.3028	0.04175	0.828827
ILMN_2231020	TMEM185B	1	1	306.9	379.1	1.235	0.3048	0.03876	0.828827
ILMN_1765649	IRF3	1	1	359.1	443.5	1.235	0.3045	0.04756	0.828827
ILMN_2208495	LASS5	1	1	242.7	299.9	1.236	0.3055	0.03927	0.828827
ILMN_1784459	MMP3	0	1	95.92	118.6	1.237	0.3064	0.03786	0.828827
ILMN_1759732	RFNG	0	1	110.5	136.9	1.239	0.3093	0.02484	0.828827
ILMN_1808325	TM4SF19	1	1	148.3	183.8	1.239	0.3091	0.04587	0.828827
ILMN_1735151	EIF5A2	1	1	137.4	170.5	1.241	0.3115	0.01829	0.828827
ILMN_2075818	ZNF598	1	1	701.5	870.7	1.241	0.3117	0.02155	0.828827
ILMN_2226917	KIAA0247	1	1	138.2	171.5	1.241	0.3111	0.04377	0.828827
ILMN_1707077	SORT1	1	1	558.3	695.2	1.245	0.3164	0.005665	0.828827
ILMN_1730019	BRD1	1	1	149.4	186	1.245	0.3165	0.02003	0.828827
ILMN_2060770	RAI1	1	1	307.6	382.9	1.245	0.3157	0.03929	0.828827
ILMN_2199022	SAP30BP	1	1	162.7	202.5	1.245	0.316	0.04596	0.828827
ILMN_1724376	C2orf30	1	1	281.1	350.2	1.246	0.3174	0.009398	0.828827
ILMN_1802971	FAM160B2	1	1	136.5	170.3	1.247	0.3186	0.02963	0.828827
ILMN_1694980	NAGLU	1	1	170.3	212.7	1.249	0.3211	0.0263	0.828827
ILMN_1656682	AZIN1	1	1	964.3	1205	1.25	0.3214	0.03899	0.828827
ILMN_1735353	IRX1	1	1	228.7	286.3	1.252	0.3238	0.02265	0.828827
ILMN_1762225	DDX49	1	1	177	221.6	1.252	0.3242	0.0274	0.828827
ILMN_1794726	RNF167	1	1	573.7	718.1	1.252	0.3239	0.04013	0.828827
ILMN_1658327	BAZ1A	1	1	169.9	213	1.254	0.3261	0.01935	0.828827
ILMN_1792409	AMOT	1	1	110.7	138.8	1.254	0.3261	0.03165	0.828827
ILMN_1765363	DSC3	1	1	155.9	195.6	1.255	0.3274	0.01029	0.828827
ILMN_2401826	FTSJ1	1	1	195	244.9	1.256	0.329	0.01263	0.828827
ILMN_1793033	RBM28	1	1	235.9	296.5	1.257	0.33	0.04954	0.828827
ILMN_1659836	RAET1G	0	1	108.5	136.6	1.259	0.3318	0.02086	0.828827
ILMN_2152178	MTMR15	1	1	164	206.8	1.261	0.3344	0.04956	0.828827
ILMN_1660858	RIN1	1	1	149.9	189.2	1.262	0.3354	0.03114	0.828827
ILMN_1838767		1	1	113.9	143.7	1.262	0.3356	0.03684	0.828827
ILMN_1708093	ARHGEF5	1	1	129.4	163.4	1.263	0.3374	0.04092	0.828827
ILMN_1697916	GYLTL1B	0	1	108.7	137.4	1.264	0.3375	0.01068	0.828827
ILMN_2404539	C20orf30	1	1	904.6	1147	1.268	0.342	0.01787	0.828827
ILMN_3249327	LOC100134530	1	1	126.5	160.4	1.268	0.342	0.04854	0.828827
ILMN_1680591	RTKN	1	1	335.1	425.5	1.27	0.3448	0.03414	0.828827
ILMN_1801610	METRNL	1	1	146.2	185.6	1.27	0.3443	0.0381	0.828827
ILMN_3176403	FTHL16	1	1	11030	14020	1.271	0.3465	0.003356	0.828827
ILMN_2361478	PDLIM5	1	1	130.8	166.3	1.271	0.3464	0.007143	0.828827
ILMN_1652160	LRBA	1	1	149.3	189.8	1.272	0.3467	0.005334	0.828827
ILMN_1713037	PFKL	1	1	233.6	297.1	1.272	0.3474	0.03033	0.828827
ILMN_3307693	WFDC2	0	1	105.9	134.8	1.273	0.348	0.01411	0.828827
ILMN_1722774	VPS72	1	1	210.6	268.8	1.276	0.3521	0.02878	0.828827
ILMN_1663397	CAMK2B	0	1	101.8	130	1.277	0.3528	0.003031	0.828827
ILMN_1734138	TATDN2	1	1	240.6	307.4	1.277	0.3531	0.03608	0.828827
ILMN_1815656	SERINC3	1	1	647.9	827.3	1.277	0.3526	0.04243	0.828827
ILMN_1785660	SRPR	1	1	297.1	379.7	1.278	0.354	3.404e-05	0.480679
ILMN_3244019	LOC647886	1	1	142.4	182.1	1.279	0.3548	0.03531	0.828827
ILMN_1670817	GRPEL1	1	1	346	442.6	1.279	0.3554	0.04819	0.828827
ILMN_1714737	ASF1A	1	1	197.5	252.8	1.28	0.3558	0.01094	0.828827
ILMN_1682428	C1orf59	0	1	113.1	144.9	1.281	0.3578	0.01678	0.828827
ILMN_1750511	NT5C3L	1	1	429.4	550.1	1.281	0.3575	0.04829	0.828827
ILMN_3238001	LOC100132112	1	1	119.8	153.6	1.282	0.3584	0.009877	0.828827
ILMN_2325347	B3GALNT1	1	1	130.6	167.5	1.282	0.3589	0.02234	0.828827
ILMN_1728199	POLE	1	1	241.1	309.1	1.282	0.3583	0.04552	0.828827
ILMN_1692223	LCN2	0	1	101.3	130	1.284	0.3602	0.01753	0.828827
ILMN_1661220	TRIM16	0	1	100.7	129.3	1.284	0.3609	0.03143	0.828827
ILMN_1796430	PSMD3	1	1	217.9	280	1.285	0.3618	0.01817	0.828827
ILMN_2080760	SNX22	1	1	172	221.1	1.285	0.362	0.04456	0.828827
ILMN_1735792	RHBDF2	1	1	163.7	210.5	1.286	0.3629	0.01777	0.828827
ILMN_2305721	POMT1	1	1	218.2	280.5	1.286	0.3626	0.04076	0.828827
ILMN_2094266	HES2	0	1	101.7	130.9	1.287	0.3644	0.003421	0.828827
ILMN_1811729	CBLC	0	1	100.2	128.9	1.287	0.3644	0.01142	0.828827
ILMN_2162989	TMEM189	1	1	799.1	1029	1.287	0.3646	0.03702	0.828827
ILMN_2077858	SIRT7	1	1	169.2	218	1.288	0.3657	0.007695	0.828827
ILMN_1779399	SNRPA	1	1	513.4	661.8	1.289	0.3662	0.02428	0.828827
ILMN_1748591	ODC1	1	1	1826	2356	1.291	0.368	0.008964	0.828827
ILMN_1679042	LOC645937	1	1	167	215.5	1.291	0.368	0.0287	0.828827
ILMN_1688295	ZNF219	1	1	137.6	177.6	1.291	0.3684	0.02928	0.828827
ILMN_1813682	MRPL53	1	1	451.4	583.3	1.292	0.3698	0.04704	0.828827
ILMN_1718449	NSUN5C	1	1	120.7	156.2	1.294	0.3723	0.009	0.828827
ILMN_1808777	EHD2	1	1	201.9	261.5	1.295	0.373	0.02091	0.828827
ILMN_2140974	TPM4	1	1	293.9	380.5	1.295	0.3726	0.04088	0.828827
ILMN_3210914	LOC344887	0	1	99.35	128.7	1.296	0.3738	0.001586	0.828827
ILMN_1743646	VASP	1	1	157.5	204.4	1.297	0.3756	0.01986	0.828827
ILMN_2352448	NSUN5B	1	1	177.6	230.5	1.298	0.3759	0.03674	0.828827
ILMN_1705116	C6orf85	1	1	132.4	172.3	1.302	0.3806	0.01054	0.828827
ILMN_1675048	IGF1R	0	1	109.5	142.8	1.304	0.3835	0.02067	0.828827
ILMN_1801633	C20orf52	1	1	3416	4455	1.304	0.3829	0.03262	0.828827
ILMN_1662359	HIST1H4K	1	1	177.2	231.5	1.306	0.3853	0.02788	0.828827
ILMN_1677814	ABCC3	1	1	602.7	788.7	1.309	0.3881	0.04137	0.828827
ILMN_1662795	CA2	1	1	119.7	156.9	1.311	0.3902	0.01518	0.828827
ILMN_1699887	ST14	1	1	121.2	159.1	1.313	0.3923	0.02727	0.828827
ILMN_2225595	ACAD8	1	1	306.9	403	1.313	0.3932	0.04865	0.828827
ILMN_1765109	TNFRSF25	1	1	124	163.1	1.316	0.3956	0.04004	0.828827
ILMN_1738239	RBM6	1	1	257.1	338.9	1.318	0.3983	0.02123	0.828827
ILMN_1789510	STIP1	1	1	1172	1544	1.318	0.3978	0.04165	0.828827
ILMN_2403965	TXNDC5	1	1	175.1	231.1	1.32	0.4005	0.01532	0.828827
ILMN_1711823	C17orf70	1	1	1080	1426	1.32	0.4009	0.0263	0.828827
ILMN_1708151	LAGE3	1	1	1144	1510	1.32	0.4001	0.03612	0.828827
ILMN_2405129	ARHGEF1	1	1	161.5	213.4	1.321	0.4019	0.004455	0.828827
ILMN_1692539	SH3BP1	1	1	149.9	198	1.321	0.4021	0.03777	0.828827
ILMN_2389876	TGFB1I1	1	1	410.1	542.6	1.323	0.404	0.03732	0.828827
ILMN_1741491	ZNHIT1	1	1	1052	1395	1.326	0.4066	0.04948	0.828827
ILMN_2064150	PRRG2	1	1	167.4	222.1	1.327	0.4079	0.03845	0.828827
ILMN_1810392	ZNHIT2	1	1	159.6	212	1.328	0.4091	0.0007207	0.828827
ILMN_1705107	SDCBP2	1	1	162.2	215.5	1.328	0.4095	0.01718	0.828827
ILMN_1710873	ZNF330	1	1	220	292.4	1.329	0.4108	0.04533	0.828827
ILMN_2376108	PSMB9	1	1	355.3	472.7	1.33	0.4119	0.01368	0.828827
ILMN_3306730	RBM47	1	1	150.1	199.6	1.33	0.4112	0.02963	0.828827
ILMN_1802646	EPHB6	0	1	116.6	155.2	1.331	0.4126	0.03941	0.828827
ILMN_1700690	VAT1	1	1	511.6	680.9	1.331	0.4126	0.0493	0.828827
ILMN_1751097	CREB3L2	1	1	627.4	836.4	1.333	0.4146	0.04362	0.828827
ILMN_1789642	DNAJC5	1	1	169.4	226.4	1.336	0.4182	0.02387	0.828827
ILMN_1660436	HSPA1B	1	1	1413	1891	1.338	0.4202	0.0313	0.828827
ILMN_3227263	SLC22A23	1	1	148.1	198.4	1.339	0.4216	0.0482	0.828827
ILMN_2370208	CMTM3	1	1	206.7	277	1.34	0.4221	0.004211	0.828827
ILMN_1657234	CCL20	1	1	175.4	235.1	1.341	0.4228	0.009865	0.828827
ILMN_1724789	CD59	1	1	348.5	467.4	1.341	0.4233	0.03385	0.828827
ILMN_1740429	FTL	1	1	12120	16270	1.342	0.4246	0.02365	0.828827
ILMN_2130441	HLA-H	1	1	1519	2039	1.342	0.4246	0.04498	0.828827
ILMN_3224926	RBM47	1	1	163.1	219.2	1.344	0.4268	0.01662	0.828827
ILMN_1667374	C14orf149	1	1	155.3	208.8	1.344	0.4268	0.03532	0.828827
ILMN_1802458	AGTRAP	1	1	202.7	274.2	1.352	0.4354	0.0474	0.828827
ILMN_3229733	SIGMAR1	1	1	241.2	327.1	1.356	0.4398	0.04418	0.828827
ILMN_2390416	BAT3	1	1	297.4	404.2	1.359	0.4429	0.0281	0.828827
ILMN_1668270	ZDHHC18	1	1	162.2	220.8	1.361	0.4445	0.004115	0.828827
ILMN_1805175	TGFA	1	1	143.5	195.8	1.364	0.4481	0.04843	0.828827
ILMN_1744295	CDKN2A	1	1	489.6	668.3	1.365	0.4487	0.04244	0.828827
ILMN_1701114	GBP1	1	1	163.3	223	1.366	0.4495	0.008428	0.828827
ILMN_1756920	ADAM15	1	1	2400	3283	1.368	0.4523	0.02349	0.828827
ILMN_3235647	SIK1	1	1	159.2	218.2	1.371	0.4551	0.03845	0.828827
ILMN_3197097	TSTD1	1	1	153.4	210.6	1.373	0.4569	0.02506	0.828827
ILMN_1718977	GADD45B	1	1	488.9	671.8	1.374	0.4585	0.03825	0.828827
ILMN_3236756	ACSF2	1	1	152.5	210.3	1.379	0.4639	0.01473	0.828827
ILMN_1742521	GRB2	1	1	281.4	387.9	1.379	0.4631	0.03144	0.828827
ILMN_1803772	POLD4	1	1	147.1	202.9	1.379	0.4641	0.03542	0.828827
ILMN_1805410	C15orf48	0	1	93.53	129.1	1.381	0.4654	0.002383	0.828827
ILMN_1661443	GRAMD2	0	1	115	159.5	1.388	0.4725	0.01878	0.828827
ILMN_1725946	IRF6	1	1	155.9	216.6	1.389	0.4745	0.003665	0.828827
ILMN_1755737	TRABD	1	1	1334	1854	1.39	0.4748	0.01557	0.828827
ILMN_1708778	ASS1	1	1	235.8	328.2	1.392	0.477	0.02497	0.828827
ILMN_1714170	SPSB1	1	1	155.2	217.7	1.402	0.4879	0.005656	0.828827
ILMN_1794875	AGPAT9	0	1	108	151.8	1.406	0.4913	0.02127	0.828827
ILMN_2397028	SERPINB8	1	1	179.2	252.1	1.407	0.4922	0.02776	0.828827
ILMN_1703370	ZDHHC12	1	1	328.5	462.6	1.408	0.4938	0.02267	0.828827
ILMN_1657624	NSFL1C	1	1	436.7	615.3	1.409	0.4947	0.009266	0.828827
ILMN_2167922	TRMT5	1	1	3858	5446	1.412	0.4976	0.02962	0.828827
ILMN_2056032	CD99	1	1	496.5	701.4	1.413	0.4985	0.003916	0.828827
ILMN_1659189	C9orf89	1	1	276.1	390	1.413	0.4983	0.0292	0.828827
ILMN_2095610	ANXA8	1	1	181.2	256.4	1.416	0.5014	0.02028	0.828827
ILMN_2149566	VPS25	1	1	434.4	615.8	1.418	0.5034	0.01637	0.828827
ILMN_1718900	KCTD2	1	1	154.1	219.1	1.422	0.5075	0.02946	0.828827
ILMN_1662358	MX1	1	1	161.7	230.2	1.424	0.5098	0.03783	0.828827
ILMN_1778401	HLA-B	1	1	1305	1862	1.427	0.5134	0.01969	0.828827
ILMN_1791826	RAB25	1	1	182.7	261.2	1.429	0.5152	0.04876	0.828827
ILMN_1743373	DLL1	1	1	155	222.1	1.433	0.519	0.02399	0.828827
ILMN_1670609	ATOX1	1	1	1384	1984	1.433	0.5192	0.03994	0.828827
ILMN_1664855	PPP1R14C	1	1	196.2	282.2	1.438	0.5242	0.01863	0.828827
ILMN_1720438	LOC653147	1	1	1622	2337	1.441	0.5266	0.01165	0.828827
ILMN_1678842	THBS2	1	1	145.9	210.4	1.442	0.5279	0.03581	0.828827
ILMN_1764609	PWWP2B	0	1	123.3	177.8	1.442	0.5277	0.04073	0.828827
ILMN_2319588	OSGIN1	0	1	99.1	143.3	1.446	0.5322	0.002885	0.828827
ILMN_1689004	TNFRSF12A	1	1	1516	2193	1.447	0.5326	0.01018	0.828827
ILMN_2061565	PLCH2	1	1	276.2	400	1.448	0.5344	0.01199	0.828827
ILMN_1807291	CYP1A1	0	1	117.7	170.5	1.449	0.5354	0.02789	0.828827
ILMN_2405009	NBL1	1	1	534.8	775	1.449	0.5353	0.03208	0.828827
ILMN_1739810	RAI1	1	1	167.4	242.5	1.449	0.5347	0.03729	0.828827
ILMN_1803691	ARTN	0	1	117.1	170.4	1.454	0.5403	0.0445	0.828827
ILMN_3297510	LOC729495	1	1	322.3	470.3	1.459	0.5449	0.01018	0.828827
ILMN_1735220	CAV2	1	1	864.2	1261	1.46	0.5455	0.0372	0.828827
ILMN_1707336	ARPC4	1	1	584.1	854.6	1.463	0.5489	0.001339	0.828827
ILMN_1796423	CLIC3	0	1	113.2	165.9	1.465	0.5508	0.02556	0.828827
ILMN_1736752	COMTD1	1	1	243.4	357.3	1.468	0.5542	0.03412	0.828827
ILMN_3234993	ROMO1	1	1	2760	4057	1.47	0.5556	0.04747	0.828827
ILMN_2374340	PLAUR	1	1	195.8	288.9	1.475	0.5611	0.009144	0.828827
ILMN_1797822	SEL1L3	1	1	285.3	422.2	1.48	0.5654	0.03059	0.828827
ILMN_1802603	RFNG	1	1	466.7	690.9	1.48	0.566	0.04845	0.828827
ILMN_1721354	KRT6B	1	1	140.5	208.2	1.482	0.5676	0.02025	0.828827
ILMN_2321416	DIAPH1	1	1	888.3	1321	1.487	0.572	0.04299	0.828827
ILMN_1815666	ATP2A2	1	1	653.1	973.3	1.49	0.5756	0.01746	0.828827
ILMN_1692260	MAFG	1	1	173.7	259.1	1.492	0.5772	0.009708	0.828827
ILMN_1752935	TMEM30B	1	1	212.3	316.7	1.492	0.5769	0.0362	0.828827
ILMN_1672148	AKR1B10	0	1	109.7	163.9	1.494	0.5791	0.03668	0.828827
ILMN_2384237	STAP2	1	1	122.2	183.2	1.5	0.5848	0.01136	0.828827
ILMN_1780671	PLEKHG3	1	1	217.7	327.5	1.504	0.5893	0.004099	0.828827
ILMN_1693340	RAC3	1	1	321.5	483.5	1.504	0.5889	0.02112	0.828827
ILMN_1764729	JAG2	1	1	161.1	242.2	1.504	0.5888	0.02166	0.828827
ILMN_1749327	MAPK13	1	1	583.6	879.6	1.507	0.5917	0.02555	0.828827
ILMN_1704753	EPAS1	1	1	501.8	757.4	1.509	0.594	0.03905	0.828827
ILMN_1769245	GLIPR1	1	1	178	269.7	1.515	0.5993	0.02067	0.828827
ILMN_1713182	LOC653879	1	1	180.3	273.1	1.515	0.5994	0.03707	0.828827
ILMN_1690268	HNRPUL1	1	1	1114	1690	1.517	0.6013	0.0471	0.828827
ILMN_3302919	MYOF	1	1	479.5	728.4	1.519	0.6032	0.01859	0.828827
ILMN_1794825	ALDH3A2	1	1	678.5	1031	1.519	0.6032	0.03441	0.828827
ILMN_1712708	TRIM47	1	1	173.3	264.2	1.524	0.6082	0.02338	0.828827
ILMN_1770653	MAL2	1	1	168.7	257.5	1.526	0.6095	0.02058	0.828827
ILMN_1724250	GRN	1	1	441.1	673.2	1.526	0.6098	0.0248	0.828827
ILMN_1752965	GREM1	1	1	203.9	311.1	1.526	0.6094	0.02969	0.828827
ILMN_1769702	GPAA1	1	1	384.1	586.5	1.527	0.6107	0.03865	0.828827
ILMN_2400759	CPVL	1	1	124.3	191.3	1.539	0.6217	0.009721	0.828827
ILMN_1735930	KLF2	1	1	287.8	445.4	1.548	0.63	0.02764	0.828827
ILMN_1663113	TTLL12	1	1	455.4	706.5	1.552	0.6337	0.04067	0.828827
ILMN_1714383	TPD52L1	1	1	190.1	295.7	1.555	0.6372	0.0414	0.828827
ILMN_2314169	PTHLH	1	1	237.1	368.9	1.556	0.6375	0.02718	0.828827
ILMN_2402341	MAPK3	1	1	367.6	573.6	1.56	0.6419	0.01132	0.828827
ILMN_1726456	SLC3A2	1	1	2124	3318	1.562	0.6436	0.04316	0.828827
ILMN_2349658	TSPO	1	1	800.5	1252	1.564	0.6449	0.02935	0.828827
ILMN_1738558	RGS20	1	1	302.3	473.8	1.567	0.6482	0.02119	0.828827
ILMN_1687757	AKR1C4	1	1	146.2	230.5	1.577	0.657	0.0288	0.828827
ILMN_2376194	CAMK2B	1	1	149.7	236.7	1.581	0.6608	0.007019	0.828827
ILMN_2148785	GBP1	1	1	224.6	355.4	1.582	0.6621	0.04445	0.828827
ILMN_1655405	SCARF2	1	1	145.3	231.6	1.594	0.6727	0.01958	0.828827
ILMN_2400935	TAGLN	0	1	127.1	203	1.597	0.6753	0.02779	0.828827
ILMN_1703946	ADORA2B	1	1	981.4	1574	1.604	0.6816	0.03418	0.828827
ILMN_1706483	C1orf116	1	1	264.6	425.2	1.607	0.6841	0.03215	0.828827
ILMN_1768480	VGLL4	1	1	334.2	537.8	1.609	0.6863	0.02617	0.828827
ILMN_1799098	LOC652846	1	1	221.1	356.1	1.611	0.6877	0.009436	0.828827
ILMN_1812067	RER1	1	1	202.4	331	1.636	0.71	0.04917	0.828827
ILMN_2401641	ALDH3A2	1	1	406.6	669.4	1.646	0.7192	0.025	0.828827
ILMN_1738742	PLAT	1	1	205	342.1	1.668	0.7385	0.01454	0.828827
ILMN_3237368	LOC644132	1	1	244.4	411.2	1.682	0.7503	0.007996	0.828827
ILMN_1702503	ALDH3A1	1	1	197.8	332.9	1.683	0.7514	0.0422	0.828827
ILMN_2349393	MDK	1	1	266.9	450.9	1.69	0.7568	0.04812	0.828827
ILMN_1674236	HSPB1	1	1	2993	5079	1.697	0.763	0.0008367	0.828827
ILMN_1713124	AKR1C3	1	1	176.2	299.2	1.698	0.7636	0.001597	0.828827
ILMN_1656057	PLAU	1	1	664	1147	1.728	0.7888	0.02894	0.828827
ILMN_1723358	SCARA3	1	1	296.6	512.8	1.729	0.7898	0.03197	0.828827
ILMN_1744604	CYBA	1	1	230	398.7	1.733	0.7936	0.021	0.828827
ILMN_1704294	CDH3	1	1	328.4	571.1	1.739	0.7984	0.009342	0.828827
ILMN_1801516	GPC1	1	1	346	603.5	1.744	0.8027	0.02928	0.828827
ILMN_1770505	BIK	0	1	116.9	204.9	1.753	0.8101	0.006046	0.828827
ILMN_1687538	ETS1	1	1	1020	1854	1.818	0.8623	0.04426	0.828827
ILMN_1743103	SH3PXD2A	1	1	208.7	384.2	1.84	0.8799	0.04979	0.828827
ILMN_2412336	AKR1C2	1	1	264.1	488.7	1.85	0.8877	0.02093	0.828827
ILMN_1743950	IGFL1	1	1	157.5	294.8	1.871	0.9041	0.04284	0.828827
ILMN_1806754	GLDC	1	1	163.7	310.1	1.894	0.9218	0.01206	0.828827
ILMN_1812262	DDR1	1	1	344.1	655.2	1.904	0.9291	0.01971	0.828827
ILMN_2353642	ATP6V0B	1	1	455.5	877	1.925	0.9452	0.02498	0.828827
ILMN_2374036	CTSL1	1	1	1239	2442	1.971	0.9787	0.01832	0.828827
ILMN_1775501	IL1B	1	1	328	662	2.018	1.013	0.02612	0.828827
ILMN_2225974	GCLM	1	1	205.8	420	2.041	1.029	0.01573	0.828827
ILMN_1801632	KRT5	1	1	607.5	1247	2.053	1.037	0.02801	0.828827
ILMN_2138801	TP73L	1	1	304.5	668.1	2.194	1.134	0.03999	0.828827
ILMN_1774685	IL24	1	1	137.1	305.9	2.23	1.157	0.0111	0.828827
ILMN_1812995	CTSL1	1	1	1168	2616	2.239	1.163	0.002811	0.828827
ILMN_1788547	GCLM	1	1	701.7	1578	2.249	1.169	0.001994	0.828827
ILMN_1814221	NPTX1	1	1	165.8	380.4	2.294	1.198	0.005705	0.828827
ILMN_1729801	S100A8	0	1	121.5	290.5	2.39	1.257	0.009197	0.828827
ILMN_2415529	CDK5RAP2	1	1	295.5	706.7	2.391	1.258	0.01906	0.828827
ILMN_1724686	CLDN1	1	1	219.2	538.8	2.458	1.298	0.001488	0.828827
ILMN_1771841	FOSL1	1	1	240.9	634.3	2.634	1.397	0.004642	0.828827
ILMN_1732296	ID3	1	1	218	575.7	2.641	1.401	0.03649	0.828827
ILMN_1806607	SFN	1	1	669.8	1800	2.687	1.426	0.0271	0.828827
ILMN_1750974	S100A9	1	1	269	801.9	2.981	1.576	0.001351	0.828827
ILMN_1723123	FGFR3	1	1	158.6	500.2	3.154	1.657	0.0151	0.828827
ILMN_3195198	KRT17P3	1	1	718.3	2322	3.233	1.693	0.04367	0.828827
ILMN_1804822	SRXN1	1	1	546.5	2113	3.866	1.951	0.006336	0.828827
ILMN_2324421	TXNRD1	1	1	605	2355	3.893	1.961	0.03807	0.828827
ILMN_1795963	OKL38	1	1	166.1	668.2	4.024	2.009	0.002965	0.828827
ILMN_1717056	TXNRD1	1	1	1015	4183	4.122	2.043	0.004886	0.828827
ILMN_2150851	SERPINB2	1	1	192.7	977	5.071	2.342	0.0002096	0.828827
ILMN_1800512	HMOX1	1	1	1153	7241	6.28	2.651	0.001953	0.828827

## Sheet: B30 vs blank_4h
PROBE_ID	SYMBOL	d1	d2	m1	m2	FC	log2FC	pval	fdr
ILMN_3269655	FLJ35390	1	1	1331	527.4	-2.525	-1.336	0.04879	0.814944
ILMN_1699829	CTGF	1	1	3957	1724	-2.295	-1.199	0.006533	0.814944
ILMN_2053415	LDLR	1	1	3913	1926	-2.032	-1.023	0.01039	0.814944
ILMN_1793474	INSIG1	1	1	2677	1336	-2.004	-1.003	0.01109	0.814944
ILMN_2054554	DTWD2	1	1	589.4	298	-1.978	-0.984	0.04045	0.814944
ILMN_1797728	HMGCS1	1	1	3329	1831	-1.818	-0.862	0.0373	0.814944
ILMN_1671554	LPIN1	1	1	1236	683.6	-1.809	-0.855	0.01991	0.814944
ILMN_2399300	NAV2	1	1	830.4	460.4	-1.804	-0.8508	0.005371	0.814944
ILMN_1724658	BNIP3	1	1	1558	873.5	-1.784	-0.8348	0.04579	0.814944
ILMN_1671661	HSD17B7	1	1	1343	754.2	-1.781	-0.8329	0.03185	0.814944
ILMN_3232282	LOC100130445	1	1	4041	2327	-1.737	-0.7963	0.01045	0.814944
ILMN_2228196	C6orf170	1	1	290.9	170.6	-1.705	-0.7701	0.02286	0.814944
ILMN_1777233	E2F2	1	1	631.6	372.6	-1.695	-0.7615	0.001368	0.722817
ILMN_1761277	PDE4C	1	1	4463	2640	-1.69	-0.7571	0.009541	0.814944
ILMN_2105253	PTGR2	1	1	280	166.3	-1.684	-0.7516	0.03352	0.814944
ILMN_1697448	TXNIP	1	1	368.4	222.4	-1.657	-0.7283	0.03129	0.814944
ILMN_1677691	LOC648852	1	1	331.6	202.6	-1.637	-0.7107	0.0478	0.814944
ILMN_1699772	RRAGD	1	1	389.7	240.2	-1.622	-0.6979	0.0166	0.814944
ILMN_3245625	RFX7	1	1	562.5	349.6	-1.609	-0.6863	0.04509	0.814944
ILMN_2274775	SLC44A4	1	1	4828	3010	-1.604	-0.6814	0.02446	0.814944
ILMN_1668374	ITGB5	1	1	1499	936.8	-1.6	-0.6784	0.04343	0.814944
ILMN_1798581	MCM8	1	1	3363	2111	-1.593	-0.6717	0.02632	0.814944
ILMN_1752478	DHRS3	1	1	343.6	216.1	-1.59	-0.6689	0.001962	0.778132
ILMN_2206746	BGN	1	1	1498	944.7	-1.585	-0.6649	0.004888	0.814944
ILMN_1679428	CHIC2	1	1	925.6	587.4	-1.576	-0.6562	0.0329	0.814944
ILMN_2049343	LOC642947	1	1	5377	3470	-1.55	-0.6319	0.04519	0.814944
ILMN_3203196	LOC100132240	1	1	390.6	253	-1.544	-0.6265	0.003875	0.814944
ILMN_1775405	ARL4A	1	1	306.4	198.9	-1.541	-0.6237	0.02157	0.814944
ILMN_1768117	RBM25	1	1	788.6	514.3	-1.534	-0.6169	0.02682	0.814944
ILMN_2411190	SMC2	1	1	472.4	310	-1.524	-0.6079	0.0304	0.814944
ILMN_2284591	OPA3	1	1	436.2	287.1	-1.519	-0.6033	0.01587	0.814944
ILMN_2157277	AKR1D1	1	1	6370	4220	-1.51	-0.5942	0.01723	0.814944
ILMN_1811468	IRX3	1	1	376.9	250.2	-1.506	-0.5908	0.0447	0.814944
ILMN_2117904	ZNF22	1	1	578.4	390.1	-1.483	-0.5682	0.009959	0.814944
ILMN_1736623	NCKIPSD	1	1	313.5	211.4	-1.483	-0.5689	0.02712	0.814944
ILMN_2230162	FLJ44124	1	1	1477	997.2	-1.481	-0.5665	0.03374	0.814944
ILMN_1656656	COX19	1	1	223.8	151.1	-1.481	-0.5667	0.04378	0.814944
ILMN_3235006	LOC728105	1	1	221	149.3	-1.48	-0.5656	0.04656	0.814944
ILMN_1744240	WDR67	1	1	331.6	224.1	-1.479	-0.5649	0.004345	0.814944
ILMN_3247533	LOC100133840	1	1	265.5	179.5	-1.479	-0.5645	0.0135	0.814944
ILMN_1741594	CLCN6	1	1	257.7	175.4	-1.469	-0.5546	0.009728	0.814944
ILMN_1687858	CALM2	1	1	6233	4255	-1.465	-0.5509	0.04933	0.814944
ILMN_1734276	PMEPA1	1	1	414.6	283.4	-1.463	-0.5489	0.01271	0.814944
ILMN_2043918	DLEU1	1	1	260.5	178.2	-1.461	-0.5472	0.003275	0.814944
ILMN_1827736		1	1	452.4	310.7	-1.456	-0.542	0.02875	0.814944
ILMN_1671731	AVPI1	1	1	1575	1083	-1.454	-0.5402	0.004058	0.814944
ILMN_1736546	SLC16A14	1	1	521.1	358.6	-1.453	-0.5393	0.01547	0.814944
ILMN_1666453	STK3	1	1	352.4	242.5	-1.453	-0.5394	0.04806	0.814944
ILMN_1673820	HLTF	1	1	528.6	365.8	-1.445	-0.5309	0.01239	0.814944
ILMN_1815184	ASPM	1	1	901.7	624.6	-1.444	-0.5298	0.004595	0.814944
ILMN_1754045	FANCL	1	1	258.2	179.5	-1.439	-0.5248	0.008691	0.814944
ILMN_1705814	KRT80	1	1	703.8	494.6	-1.423	-0.5089	0.03082	0.814944
ILMN_1726245	TGFBR2	1	1	1968	1383	-1.422	-0.5081	0.04643	0.814944
ILMN_3303612	PABPC1L	1	1	382.6	270.6	-1.414	-0.4997	0.01579	0.814944
ILMN_2103547	GOLGA8B	1	1	456.2	322.6	-1.414	-0.5002	0.0231	0.814944
ILMN_1812618	ARAP3	1	1	654.7	463.1	-1.414	-0.4995	0.03086	0.814944
ILMN_1848552		1	1	973.8	689.3	-1.413	-0.4985	0.02423	0.814944
ILMN_1656393	PPP2R3A	1	1	215.8	153.3	-1.408	-0.4932	0.03692	0.814944
ILMN_1770020	PPIL3	1	1	703.7	501.7	-1.403	-0.4882	0.04873	0.814944
ILMN_1747968	RBM33	1	1	344.5	245.7	-1.402	-0.4874	0.005577	0.814944
ILMN_3248781	SDHAP2	1	1	503.3	359.7	-1.399	-0.4843	0.003167	0.814944
ILMN_1719471	MSH3	1	1	323.1	230.9	-1.399	-0.4848	0.02552	0.814944
ILMN_1658800	BRPF3	1	1	382.4	273.9	-1.396	-0.4816	0.04062	0.814944
ILMN_3275206	LOC100132240	1	1	321.8	230.9	-1.394	-0.4787	0.0008423	0.707484
ILMN_2054233	SENP6	1	1	299.7	215.4	-1.391	-0.4762	0.008037	0.814944
ILMN_3244963	WDR42A	1	1	287.4	207.1	-1.388	-0.4731	0.01017	0.814944
ILMN_1736670	PPP1R3C	1	1	165.6	119.4	-1.386	-0.4714	0.008028	0.814944
ILMN_1691860	SPRY1	1	1	218	157.6	-1.383	-0.468	0.0434	0.814944
ILMN_1795697	PTP4A2	1	1	223.9	162.2	-1.38	-0.4652	0.02182	0.814944
ILMN_1669113	ATF5	1	1	246.2	178.6	-1.379	-0.4632	0.02792	0.814944
ILMN_1739210	NSL1	1	1	697.9	507.5	-1.375	-0.4598	0.01441	0.814944
ILMN_2082209	C20orf100	1	1	1637	1192	-1.373	-0.4574	0.002137	0.778132
ILMN_1716279	CENPE	1	1	615.2	448.7	-1.371	-0.4553	0.001284	0.707484
ILMN_1800390	ZNF511	1	1	740.2	540.8	-1.369	-0.453	0.03723	0.814944
ILMN_2397230	USP16	1	1	373	272.9	-1.367	-0.4507	0.05	0.814944
ILMN_1792435	STAG1	1	1	275.4	201.8	-1.365	-0.4487	0.04793	0.814944
ILMN_1761479	ZC3HC1	1	1	952	697.9	-1.364	-0.4479	0.03778	0.814944
ILMN_1749838	MZF1	1	1	298.5	218.9	-1.364	-0.4479	0.03853	0.814944
ILMN_2206272	D2HGDH	1	1	306.2	225.3	-1.359	-0.4428	0.03913	0.814944
ILMN_1678781	SNX26	1	1	228.8	168.6	-1.357	-0.4407	0.01208	0.814944
ILMN_1756541	MXD4	1	1	874.2	645.9	-1.354	-0.4368	0.02221	0.814944
ILMN_3245020	WASH1	1	1	218.8	161.6	-1.354	-0.4372	0.03809	0.814944
ILMN_1700915	BMI1	1	1	641.9	474.3	-1.353	-0.4367	0.01642	0.814944
ILMN_1798654	MCM6	1	1	2549	1887	-1.35	-0.4333	0.01647	0.814944
ILMN_1719622	RABEP1	1	1	773	573.5	-1.348	-0.4308	0.01966	0.814944
ILMN_1793724	C3orf31	1	1	497	368.8	-1.348	-0.4305	0.04794	0.814944
ILMN_1670353	RAD51AP1	1	1	709.7	528.4	-1.343	-0.4255	0.0006237	0.707484
ILMN_1771320	FLJ38717	1	1	186.9	139.3	-1.341	-0.4238	0.009541	0.814944
ILMN_3232894	CNRIP1	1	1	222.9	166.2	-1.341	-0.4238	0.04047	0.814944
ILMN_1735658	RTTN	1	1	455.5	340.1	-1.339	-0.4216	0.02858	0.814944
ILMN_1856315		1	1	227.6	170.3	-1.336	-0.4183	0.006503	0.814944
ILMN_1810127	ZNF789	1	1	227	170.4	-1.332	-0.4141	0.002189	0.778132
ILMN_1713682	FBXO11	1	1	414.8	311.6	-1.331	-0.4124	0.0102	0.814944
ILMN_3204734	LOC100134648	1	1	1378	1037	-1.329	-0.41	0.02061	0.814944
ILMN_2375002	MAP4K4	1	1	204.6	154.4	-1.325	-0.4063	0.02964	0.814944
ILMN_2315979	LBH	1	1	282.3	213.1	-1.325	-0.406	0.0337	0.814944
ILMN_1724489	RFC4	1	1	1064	805.2	-1.322	-0.4026	0.01402	0.814944
ILMN_3246678	NPW	1	1	178.4	135.1	-1.321	-0.4017	0.003865	0.814944
ILMN_1698968	ASXL2	1	1	446.4	337.9	-1.321	-0.4016	0.02106	0.814944
ILMN_1666733	IL8	1	1	207	157.3	-1.316	-0.3959	0.03272	0.814944
ILMN_2388466	TIA1	1	1	311.3	236.6	-1.316	-0.3959	0.04862	0.814944
ILMN_1661833	ANKRD12	1	1	215.4	163.8	-1.315	-0.3946	0.03246	0.814944
ILMN_1707464	MST1	1	1	180.2	137.1	-1.314	-0.3943	0.04101	0.814944
ILMN_1763091	C14orf43	1	1	355.3	270.5	-1.313	-0.3932	0.009302	0.814944
ILMN_1785891	PRKD1	1	1	225.4	172	-1.31	-0.3898	0.02923	0.814944
ILMN_1682095	RCOR3	1	1	262	200.1	-1.309	-0.3886	0.02523	0.814944
ILMN_1752668	DAAM2	1	1	223.8	171.3	-1.307	-0.3859	0.01556	0.814944
ILMN_1692163	NSDHL	1	1	2091	1599	-1.307	-0.3866	0.02998	0.814944
ILMN_1761058	ACAD11	1	1	315.1	241.7	-1.303	-0.3823	0.03442	0.814944
ILMN_1793476	PRKCDBP	1	1	651.1	500.4	-1.301	-0.3799	0.03691	0.814944
ILMN_1745034	SLC11A2	1	1	387.2	298.2	-1.299	-0.377	0.02564	0.814944
ILMN_1784540	KBTBD2	1	1	468.2	360.5	-1.299	-0.3771	0.03423	0.814944
ILMN_2401730	C1GALT1C1	1	1	193.4	148.8	-1.299	-0.3777	0.03485	0.814944
ILMN_2184789	HSCB	1	1	493.8	381.3	-1.295	-0.3729	0.02753	0.814944
ILMN_2051684	LOC401152	1	1	190.7	147.6	-1.291	-0.369	0.0198	0.814944
ILMN_2151818	PSMA6	1	1	4583	3550	-1.291	-0.3685	0.04673	0.814944
ILMN_1679267	TGM2	1	1	392.9	304.5	-1.29	-0.3674	0.008636	0.814944
ILMN_2196984	OIP5	1	1	753.2	583.9	-1.29	-0.3673	0.04288	0.814944
ILMN_2087575	ZC3H4	1	1	368.9	286.8	-1.286	-0.3631	0.01518	0.814944
ILMN_1721713	EXOSC9	1	1	564.4	438.7	-1.286	-0.3633	0.04979	0.814944
ILMN_1673409	MGC16121	1	1	213.9	167.2	-1.279	-0.3552	0.04522	0.814944
ILMN_1721535	COG5	1	1	162.1	127	-1.276	-0.3521	0.04434	0.814944
ILMN_1728305	PUM2	1	1	524.4	411.8	-1.274	-0.3489	0.04826	0.814944
ILMN_1733562	TFB1M	1	1	381.9	300.5	-1.271	-0.3456	0.0498	0.814944
ILMN_1801205	GPNMB	1	1	174.4	137.3	-1.27	-0.3448	0.01789	0.814944
ILMN_3251085	RBBP4	1	1	415.1	327.2	-1.269	-0.3433	0.03258	0.814944
ILMN_1786197	NR2F1	1	1	157.4	124	-1.269	-0.3441	0.04212	0.814944
ILMN_1766851	TMEM126B	1	1	838.5	661.6	-1.267	-0.3418	0.04685	0.814944
ILMN_1695945	MEIS2	1	1	210.6	166.4	-1.265	-0.3396	0.005413	0.814944
ILMN_1685916	KIF2C	1	1	484	382.7	-1.265	-0.339	0.005544	0.814944
ILMN_1792305	ZNF318	1	1	300.5	238.1	-1.262	-0.3359	0.005599	0.814944
ILMN_2106265	GDPD1	1	1	166.4	131.8	-1.262	-0.3361	0.01491	0.814944
ILMN_1689318	NUAK1	1	1	200.6	158.9	-1.262	-0.336	0.01521	0.814944
ILMN_2058337	ROCK2	1	1	11560	9180	-1.259	-0.3324	0.04044	0.814944
ILMN_2091707	LOC123688	1	1	172.4	137.3	-1.256	-0.3287	0.03579	0.814944
ILMN_2235707	ITIH5	1	1	13990	11150	-1.255	-0.3276	0.009867	0.814944
ILMN_1666364	COQ10A	1	1	264.7	211	-1.255	-0.3274	0.01112	0.814944
ILMN_3283573	LOC647276	1	1	11000	8773	-1.254	-0.3264	0.03899	0.814944
ILMN_3241665	C1orf133	1	1	200.4	160	-1.253	-0.325	0.02739	0.814944
ILMN_2074258	BARD1	1	1	263.7	210.8	-1.251	-0.323	0.02854	0.814944
ILMN_1714599	CAMLG	1	1	2485	1986	-1.251	-0.3231	0.04426	0.814944
ILMN_1722276	PAFAH1B1	1	1	930.1	745	-1.249	-0.3202	0.01284	0.814944
ILMN_1749829	DLGAP5	1	1	783.1	627.5	-1.248	-0.3197	0.04106	0.814944
ILMN_1748926	TMEM209	1	1	592.6	476.5	-1.244	-0.3148	0.01514	0.814944
ILMN_1685580	CBLB	1	1	244.1	196.2	-1.244	-0.315	0.03974	0.814944
ILMN_1795128	C13orf23	1	1	410.2	330.4	-1.242	-0.3122	0.04275	0.814944
ILMN_3238269	NDUFA6	1	1	469.2	378.1	-1.241	-0.3116	0.00761	0.814944
ILMN_2385161	CUL4B	1	1	207.5	167.4	-1.24	-0.3103	0.0177	0.814944
ILMN_1694878	LOC644979	1	1	164	132.4	-1.239	-0.3088	0.03739	0.814944
ILMN_1803945	HCP5	1	1	346.9	280	-1.239	-0.3089	0.04714	0.814944
ILMN_2210129	PRIM1	1	1	541	437	-1.238	-0.308	0.003978	0.814944
ILMN_1685774	LOC647340	1	1	2382	1923	-1.238	-0.3084	0.007943	0.814944
ILMN_1675124	DDX17	1	1	197.1	159.3	-1.237	-0.307	0.001202	0.707484
ILMN_1777049	ZNF160	1	1	185.7	150.2	-1.237	-0.3064	0.01674	0.814944
ILMN_1773868	U2AF1L2	1	1	279.6	226.2	-1.236	-0.3062	0.04382	0.814944
ILMN_1728467	GHITM	1	1	3033	2465	-1.23	-0.2989	0.01703	0.814944
ILMN_1798181	IRF7	1	1	299.8	243.6	-1.23	-0.2992	0.01792	0.814944
ILMN_1676629	INSIG2	1	1	329.2	268	-1.229	-0.297	0.01675	0.814944
ILMN_1680850	RECQL	1	1	253.5	206.4	-1.228	-0.2962	0.04863	0.814944
ILMN_1896737		1	1	145.1	118.5	-1.225	-0.2924	0.045	0.814944
ILMN_1750062	PPARGC1A	1	1	149.7	122.3	-1.224	-0.2911	0.005274	0.814944
ILMN_2311826	USP6NL	1	1	178	145.3	-1.224	-0.2921	0.03749	0.814944
ILMN_1672834	SSH2	1	1	229.5	187.6	-1.223	-0.2907	0.01339	0.814944
ILMN_1774336	POLE2	1	1	609.5	498.8	-1.222	-0.2891	0.03544	0.814944
ILMN_2134555	KCTD3	1	1	486.9	398.5	-1.222	-0.2891	0.04927	0.814944
ILMN_1666502	SOBP	1	1	170.2	139.4	-1.221	-0.2885	0.02808	0.814944
ILMN_1706825	PKN2	1	1	152.6	125.1	-1.22	-0.2864	0.02129	0.814944
ILMN_1756676	PHF19	1	1	376.7	308.9	-1.22	-0.2867	0.03272	0.814944
ILMN_1790533	PHACTR2	1	1	281	230.4	-1.22	-0.2865	0.04933	0.814944
ILMN_1773855	CPT1C	1	1	147.5	121	-1.219	-0.2857	0.02307	0.814944
ILMN_1749521	SLC35E3	1	1	375.6	308.1	-1.219	-0.2858	0.03209	0.814944
ILMN_1716862	PPM1B	1	1	327.2	268.6	-1.218	-0.285	0.04254	0.814944
ILMN_1719694	LOC729446	1	1	217.3	178.8	-1.216	-0.2817	0.01966	0.814944
ILMN_3179891	LOC100128007	1	1	225.1	185.3	-1.215	-0.2808	0.01345	0.814944
ILMN_1675387	LIMS1	1	1	206.6	170.1	-1.214	-0.2798	0.0008065	0.707484
ILMN_1732885	BTBD12	1	1	288.6	237.7	-1.214	-0.2796	0.02216	0.814944
ILMN_1688953	ARHGAP19	1	1	272.3	224.2	-1.214	-0.28	0.04729	0.814944
ILMN_1688621	C9orf80	1	1	293.4	241.9	-1.213	-0.2784	0.003991	0.814944
ILMN_2399304	NAV2	1	1	189.9	156.7	-1.212	-0.277	0.01321	0.814944
ILMN_1808584	FAM36A	1	1	266.4	219.8	-1.212	-0.2771	0.02667	0.814944
ILMN_1799381	SNORD14A	1	1	177.2	146.3	-1.211	-0.2764	0.02393	0.814944
ILMN_2294431	CDC25C	1	1	243.8	201.5	-1.21	-0.275	0.04415	0.814944
ILMN_1655622	PRKRIR	1	1	929.1	768.7	-1.209	-0.2733	0.0416	0.814944
ILMN_1784753	PAIP2	1	1	1708	1414	-1.208	-0.273	0.01078	0.814944
ILMN_1651610	LOC730525	1	1	162.3	134.4	-1.207	-0.2715	0.04034	0.814944
ILMN_1790577	SLC35F2	1	1	595.2	495.3	-1.202	-0.2651	0.04069	0.814944
ILMN_2157075	LRCH4	1	1	164.7	137.1	-1.201	-0.2639	0.0157	0.814944
ILMN_2091347	IDH1	1	1	834.1	694.6	-1.201	-0.2639	0.03616	0.814944
ILMN_3242038	GPX8	1	1	194.2	162.1	-1.198	-0.2608	0.0391	0.814944
ILMN_2352293	PRDM10	1	1	183.1	153.1	-1.196	-0.2576	0.03276	0.814944
ILMN_1770732	COPS3	1	1	1672	1400	-1.194	-0.256	0.02733	0.814944
ILMN_1880406		1	1	673.8	564.6	-1.193	-0.2549	0.00523	0.814944
ILMN_3289172	LOC100132774	1	1	155.5	130.4	-1.193	-0.2543	0.006799	0.814944
ILMN_2148452	BCAS2	1	1	198.2	166.2	-1.193	-0.254	0.03306	0.814944
ILMN_1654552	MRPS31	1	1	622.1	521.9	-1.192	-0.2535	0.01865	0.814944
ILMN_2052891	PKD2	1	1	224.4	188.3	-1.192	-0.2535	0.02234	0.814944
ILMN_1728471	ARFGEF1	1	1	409.9	343.8	-1.192	-0.2538	0.04468	0.814944
ILMN_1744068	ELP3	1	1	541.6	454.8	-1.191	-0.2519	0.0119	0.814944
ILMN_1813179	LOC401074	1	1	203.1	170.6	-1.19	-0.2516	0.03127	0.814944
ILMN_1717165	IGBP1	1	1	351	295.2	-1.189	-0.2498	0.001542	0.764678
ILMN_2233279	C19orf31	1	1	15040	12640	-1.189	-0.2503	0.03968	0.814944
ILMN_1753064	TTC13	1	1	164.3	138.4	-1.187	-0.2467	0.01875	0.814944
ILMN_2216265	LONP2	1	1	163.9	138.3	-1.185	-0.2455	0.035	0.814944
ILMN_1736816	C13orf3	1	1	299.3	252.5	-1.185	-0.2454	0.0409	0.814944
ILMN_2048982	ZBTB25	1	1	157.9	133.5	-1.183	-0.2425	0.04894	0.814944
ILMN_1695853	CLK4	1	1	150.9	127.8	-1.181	-0.2396	0.00104	0.707484
ILMN_1725666	GTF2H3	1	1	352.1	298.2	-1.181	-0.24	0.02977	0.814944
ILMN_1748271	ATF2	1	1	139.8	118.5	-1.18	-0.239	0.0412	0.814944
ILMN_1763605	DIDO1	1	1	169.7	143.9	-1.179	-0.2379	0.006357	0.814944
ILMN_1749210	BUD13	1	1	272.6	231.4	-1.178	-0.2363	0.04742	0.814944
ILMN_1653133	SH3D19	1	1	216	183.6	-1.177	-0.2345	0.02936	0.814944
ILMN_1651347	SERTAD2	1	1	728.3	618.9	-1.177	-0.2349	0.03718	0.814944
ILMN_1717403	C9orf100	1	1	148.8	126.5	-1.177	-0.2346	0.03823	0.814944
ILMN_2123119	MFSD8	1	1	181.8	154.5	-1.176	-0.2343	0.04283	0.814944
ILMN_2413899	MCM10	1	1	236.6	201.4	-1.175	-0.2321	0.02482	0.814944
ILMN_1733523	NARG1L	1	1	144.7	123.2	-1.174	-0.2318	0.001246	0.707484
ILMN_1789283	PPP2R5C	1	1	413.2	352.1	-1.174	-0.231	0.0214	0.814944
ILMN_1705247	ACSL5	1	1	182.9	156.1	-1.172	-0.2285	0.04623	0.814944
ILMN_1738342	METT5D1	1	1	179.3	153.1	-1.171	-0.2273	0.007977	0.814944
ILMN_1722059	SAFB	1	1	922.2	788.8	-1.169	-0.2255	0.0423	0.814944
ILMN_1723048	GJC2	1	1	163.9	140.3	-1.168	-0.2244	0.02643	0.814944
ILMN_1760121	RRAGC	1	1	341.2	292.9	-1.165	-0.2202	7.405e-05	0.367214
ILMN_1721081	SP4	1	1	150.8	129.4	-1.165	-0.2204	0.04256	0.814944
ILMN_2147306	PNRC2	1	1	788.1	677.7	-1.163	-0.2176	0.002182	0.778132
ILMN_2353633	EMR2	1	1	159.3	137	-1.163	-0.2182	0.02601	0.814944
ILMN_1738027	BRCA1	1	1	330.4	284	-1.163	-0.2182	0.03891	0.814944
ILMN_1730825	SGOL1	1	1	270.7	233	-1.162	-0.2164	0.04344	0.814944
ILMN_1791328	STK39	1	1	358.2	308.9	-1.16	-0.214	0.03031	0.814944
ILMN_1678922	HERC4	1	1	296.6	255.9	-1.159	-0.2127	0.03432	0.814944
ILMN_1745365	PKNOX1	1	1	214.4	185.2	-1.158	-0.2118	0.01317	0.814944
ILMN_3286312	LOC642458	1	1	134.1	116	-1.156	-0.2087	0.03953	0.814944
ILMN_1863284		1	1	146.6	126.9	-1.155	-0.2082	0.01256	0.814944
ILMN_2362911	CLK2	1	1	291.4	252.2	-1.155	-0.2085	0.03169	0.814944
ILMN_1705153	NEFH	1	1	129.7	112.8	-1.15	-0.2022	0.009038	0.814944
ILMN_1815141	LOC149448	1	1	156	135.8	-1.149	-0.1998	0.000382	0.707484
ILMN_1678493	CHN1	1	1	329.2	286.5	-1.149	-0.2003	0.007827	0.814944
ILMN_1797055	LIN52	1	1	172.6	150.4	-1.148	-0.1987	0.02885	0.814944
ILMN_2370825	ATM	1	1	299.2	260.8	-1.148	-0.1986	0.04923	0.814944
ILMN_2108823	FZD7	1	1	190.2	166	-1.146	-0.1963	0.01459	0.814944
ILMN_1709044	TGIF2	1	1	274.3	239.3	-1.146	-0.1965	0.03223	0.814944
ILMN_3302905	LOC729798	1	1	7238	6317	-1.146	-0.1964	0.03843	0.814944
ILMN_1706005	GALT	1	1	170.2	148.6	-1.145	-0.1956	0.04885	0.814944
ILMN_1808566	TMEM180	1	1	164.3	143.6	-1.144	-0.1939	0.03189	0.814944
ILMN_1770044	CHRNA5	1	1	191.8	167.9	-1.143	-0.1926	0.01783	0.814944
ILMN_1698404	ERN1	1	1	210.3	184.8	-1.138	-0.1861	0.01469	0.814944
ILMN_1811373	FAM20B	1	1	650.3	572	-1.137	-0.185	0.01461	0.814944
ILMN_1761069	UVRAG	1	1	177	156.2	-1.133	-0.1798	0.02663	0.814944
ILMN_3244154	SNORA84	1	1	131.8	116.4	-1.133	-0.1798	0.02732	0.814944
ILMN_1708382	C3orf75	1	1	593.2	523.9	-1.132	-0.1792	0.02465	0.814944
ILMN_1766154	MRPL30	1	1	295	260.7	-1.132	-0.1784	0.03353	0.814944
ILMN_3251506	ZNF69	1	1	143.9	127.1	-1.132	-0.1788	0.04503	0.814944
ILMN_1666022	TNFRSF10D	1	1	132.5	117	-1.132	-0.1794	0.04907	0.814944
ILMN_1799113	CCDC41	1	1	164.4	145.3	-1.131	-0.1778	0.03051	0.814944
ILMN_1857897		1	1	182.3	161.1	-1.131	-0.1777	0.03609	0.814944
ILMN_1746013	SPOCK1	1	1	129.8	114.8	-1.13	-0.1768	0.03356	0.814944
ILMN_3233135	FAM178A	1	1	240.9	213.6	-1.128	-0.1732	0.001205	0.707484
ILMN_1696330	GUF1	1	1	251	222.7	-1.127	-0.1724	2.509e-06	0.0355188
ILMN_1690695	PEX11A	1	1	181.1	160.9	-1.126	-0.1709	0.03938	0.814944
ILMN_1736048	ELL	1	1	207.2	184.2	-1.125	-0.1698	0.02846	0.814944
ILMN_1707858	H2AFZ	1	1	9950	8857	-1.123	-0.1679	0.002129	0.778132
ILMN_2351930	TRIM33	1	1	247.9	220.8	-1.123	-0.1673	0.02873	0.814944
ILMN_2128639	C10orf47	1	1	571	508.6	-1.123	-0.1669	0.04652	0.814944
ILMN_1810719	DCUN1D1	1	1	166.3	148.4	-1.121	-0.1645	0.03414	0.814944
ILMN_3268165	LOC100128353	1	1	801.9	716.3	-1.12	-0.1629	0.02139	0.814944
ILMN_1653319	MC1R	1	1	151.6	135.6	-1.119	-0.1618	0.0177	0.814944
ILMN_3308607	MIR607	1	1	128.7	115.2	-1.117	-0.1601	0.01741	0.814944
ILMN_3231823	VENTXP1	1	1	130.7	117	-1.117	-0.1601	0.02449	0.814944
ILMN_1670901	COX10	1	1	486.2	435.4	-1.117	-0.1593	0.04128	0.814944
ILMN_2175447	ZNF767	1	1	162.6	145.7	-1.116	-0.1585	0.02651	0.814944
ILMN_3251550	PHLDA1	1	1	208.6	187.2	-1.114	-0.1562	0.03529	0.814944
ILMN_1745852	WDR33	1	1	137.7	123.7	-1.114	-0.1555	0.04842	0.814944
ILMN_1771238	CHM	1	1	226.1	203.1	-1.113	-0.1546	0.01694	0.814944
ILMN_1902467		1	1	133	119.7	-1.111	-0.1516	0.008235	0.814944
ILMN_2401352	UHRF1	1	1	133.6	120.4	-1.11	-0.15	0.04377	0.814944
ILMN_2397954	PARP3	1	1	352.6	318.3	-1.108	-0.1478	0.0214	0.814944
ILMN_3177354	LOC100128425	1	1	157.6	142.2	-1.108	-0.1482	0.03777	0.814944
ILMN_1702763	ZMYM1	1	1	256.8	232	-1.107	-0.1461	0.02373	0.814944
ILMN_1666332	LOC654000	1	1	129.9	117.5	-1.106	-0.1456	0.02725	0.814944
ILMN_1769720	STAU2	1	1	190.5	172.6	-1.103	-0.1421	0.03204	0.814944
ILMN_1808768	ROCK1	1	1	123.5	111.9	-1.103	-0.1417	0.04604	0.814944
ILMN_1796912	ARHGEF7	1	1	542.2	492.3	-1.101	-0.1395	0.01127	0.814944
ILMN_1834803		1	1	126.7	115.2	-1.1	-0.1373	0.03252	0.814944
ILMN_2352921	BPGM	1	1	162.7	148.1	-1.099	-0.136	0.01622	0.814944
ILMN_1767481	XRCC6BP1	1	1	270.4	245.9	-1.099	-0.1367	0.01679	0.814944
ILMN_1692865	VPS37D	1	1	144.4	131.4	-1.099	-0.1367	0.02277	0.814944
ILMN_1659659	MAGEH1	1	1	146.5	133.3	-1.099	-0.136	0.03988	0.814944
ILMN_1798187	MYST2	1	1	130.9	119.4	-1.096	-0.1328	0.04531	0.814944
ILMN_1659273	LOC441408	1	1	168.2	153.5	-1.096	-0.1322	0.04676	0.814944
ILMN_1735552	KIF1B	1	1	515.6	471	-1.095	-0.1305	0.01318	0.814944
ILMN_1693471	KLHL35	1	1	123.6	113	-1.095	-0.1303	0.03133	0.814944
ILMN_1705141	CACYBP	1	1	138.8	127.1	-1.092	-0.1269	0.03361	0.814944
ILMN_2186877	FLJ10213	1	1	166.1	152.1	-1.092	-0.1269	0.03996	0.814944
ILMN_1700074	SNORA62	1	1	172	158	-1.089	-0.1227	0.03867	0.814944
ILMN_1793616	RNF38	1	1	252.9	233.4	-1.084	-0.1158	0.03355	0.814944
ILMN_1803073	DNAJC12	1	1	128.7	118.8	-1.083	-0.1148	0.01176	0.814944
ILMN_3227341	RFPL4A	1	1	121.5	112.4	-1.081	-0.112	0.04721	0.814944
ILMN_3194949	LOC100127922	1	1	119.2	110.4	-1.08	-0.1104	0.04092	0.814944
ILMN_1723735	KIAA0889	1	1	134.9	125.3	-1.077	-0.1071	0.008442	0.814944
ILMN_1878265		1	1	123.6	115.1	-1.074	-0.1032	0.009689	0.814944
ILMN_1758457	TBC1D16	1	1	251.6	234.5	-1.073	-0.1021	0.008906	0.814944
ILMN_1843403		1	1	133.9	126.2	-1.061	-0.08562	0.002009	0.778132
ILMN_1664682	DNA2	1	1	156.2	147.3	-1.061	-0.08479	0.02799	0.814944
ILMN_1779177	U2AF1L4	1	1	176.9	167.1	-1.059	-0.08277	0.01062	0.814944
ILMN_1663616	DNAJC7	1	1	700.7	662	-1.058	-0.0818	0.04059	0.814944
ILMN_1792589	PMCHL1	1	1	120.1	113.7	-1.056	-0.07878	0.02274	0.814944
ILMN_1818632		1	1	131.1	124.5	-1.053	-0.0739	0.04351	0.814944
ILMN_1769451	ILVBL	1	1	664.7	633.3	-1.05	-0.06982	0.03614	0.814944
ILMN_2096604	NIP30	1	1	188.1	181.5	-1.036	-0.0514	0.03948	0.814944
ILMN_1702430	SOX30	0	1	108.4	112.9	1.041	0.05837	0.03008	0.814944
ILMN_1806508	B4GALT2	0	1	107.9	113.7	1.054	0.07536	0.04253	0.814944
ILMN_1703036	WRNIP1	1	1	153.3	162.5	1.06	0.08412	0.02941	0.814944
ILMN_1772523	TAAR8	0	1	104.1	110.4	1.061	0.08479	0.04464	0.814944
ILMN_3238955	SNORD10	0	1	105.3	111.8	1.062	0.08702	0.01565	0.814944
ILMN_1670122	ZNF624	1	1	111.5	118.6	1.063	0.08881	0.03496	0.814944
ILMN_1801476	CDS1	1	1	143.4	152.5	1.064	0.08905	0.01076	0.814944
ILMN_2412849	SLC5A10	0	1	110.4	117.5	1.064	0.08996	0.03795	0.814944
ILMN_2108366	RBM41	0	1	109.7	116.8	1.065	0.09051	0.03326	0.814944
ILMN_3214389	LOC100133583	0	1	106.9	114.7	1.073	0.1019	0.0341	0.814944
ILMN_1809708	KCTD21	0	1	109.2	117.4	1.074	0.1036	0.0309	0.814944
ILMN_2240597	TCEA2	1	1	124.7	133.9	1.074	0.1031	0.04981	0.814944
ILMN_1721869	LOC645600	0	1	107.8	116	1.076	0.1051	0.01872	0.814944
ILMN_1744050	ASB7	0	1	103.3	111.2	1.077	0.1067	0.02526	0.814944
ILMN_2052335	MYOC	0	1	105.2	113.4	1.078	0.1083	0.03152	0.814944
ILMN_1667966	C1orf24	1	1	111	119.8	1.079	0.11	0.003083	0.814944
ILMN_1766560	ANKHD1-EIF4EBP3	0	1	111.5	120.3	1.079	0.1102	0.0227	0.814944
ILMN_1706652	OGG1	1	1	128.9	139.1	1.08	0.1105	0.03048	0.814944
ILMN_1762033	NAPEPLD	0	1	102.9	111.2	1.08	0.1113	0.03611	0.814944
ILMN_1686697	FBXO38	0	1	101.9	110.2	1.081	0.1119	0.0005857	0.707484
ILMN_1775016	MPZL2	0	1	105.5	114	1.081	0.1119	0.04651	0.814944
ILMN_2217661	SREBF2	1	1	118.9	128.5	1.081	0.1125	0.04728	0.814944
ILMN_1741695	COL12A1	0	1	104.4	113	1.083	0.1146	0.01327	0.814944
ILMN_1797030	FGF18	1	1	119.1	129.2	1.084	0.1167	0.03632	0.814944
ILMN_1671281	RNASEL	1	1	118.6	128.7	1.085	0.1176	0.03341	0.814944
ILMN_1776266	CRYGB	0	1	105.4	114.6	1.086	0.1197	0.007525	0.814944
ILMN_1659752	LOC730996	1	1	122.5	133.6	1.09	0.1244	0.003772	0.814944
ILMN_1791642	LOC91664	0	1	104.3	113.9	1.092	0.127	0.004501	0.814944
ILMN_1750457	ZNF268	0	1	104.6	114.2	1.092	0.127	0.01429	0.814944
ILMN_2325112	C22orf40	1	1	142.3	155.3	1.092	0.1264	0.01514	0.814944
ILMN_1803094	PDGFD	0	1	106.8	116.6	1.092	0.1265	0.04029	0.814944
ILMN_1783873	C10orf59	1	1	120.4	131.7	1.094	0.1291	0.03951	0.814944
ILMN_2290998	CCS	1	1	149.1	163.3	1.095	0.1312	0.03181	0.814944
ILMN_1757437	UMPS	0	1	108.8	119.1	1.095	0.1303	0.03996	0.814944
ILMN_1757497	VGF	1	1	143.4	157.2	1.096	0.1324	0.02264	0.814944
ILMN_1709101	AKAP13	1	1	123.8	135.8	1.097	0.1332	0.0328	0.814944
ILMN_1674063	OAS2	1	1	115.7	127	1.098	0.1351	0.007443	0.814944
ILMN_1811515	DLG3	0	1	102.4	112.4	1.098	0.1342	0.009476	0.814944
ILMN_1712095	FOXO4	1	1	150	164.7	1.098	0.1352	0.04487	0.814944
ILMN_1797359	TRIM78P	0	1	104	114.4	1.099	0.1364	0.03553	0.814944
ILMN_1778318	FLJ20674	0	1	99.58	109.5	1.099	0.1366	0.04756	0.814944
ILMN_1755818	BGLAP	0	1	104.9	115.5	1.101	0.1383	0.003831	0.814944
ILMN_1753182	COL20A1	0	1	102.6	112.9	1.101	0.1393	0.03328	0.814944
ILMN_1734762	OPA3	0	1	106.2	117	1.102	0.1404	0.01375	0.814944
ILMN_2378696	GFM2	1	1	115.5	127.4	1.102	0.1407	0.02815	0.814944
ILMN_1763637	KIAA0226	0	1	107	118.4	1.106	0.1454	0.002329	0.778132
ILMN_1868404		0	1	102.3	113.1	1.106	0.1452	0.003403	0.814944
ILMN_1702541	CCDC55	1	1	156.3	172.8	1.106	0.1448	0.008562	0.814944
ILMN_1909886		1	1	122	134.9	1.106	0.1449	0.01759	0.814944
ILMN_1695773	STK24	1	1	117.9	130.4	1.106	0.1458	0.04521	0.814944
ILMN_1770811	PELO	1	1	1135	1257	1.107	0.1472	0.03558	0.814944
ILMN_1782581	DUSP7	0	1	110.7	122.5	1.107	0.1462	0.04646	0.814944
ILMN_1699206	FHDC1	0	1	105.3	116.7	1.108	0.1482	0.006604	0.814944
ILMN_1815238	MAP2K3	0	1	105.7	117.3	1.109	0.1492	0.02525	0.814944
ILMN_1804494	KLHL25	0	1	104.6	116	1.109	0.1497	0.0324	0.814944
ILMN_1758597	NAGS	0	1	113.2	125.5	1.109	0.1487	0.03975	0.814944
ILMN_3310840	MIR21	0	1	100.5	111.5	1.11	0.1502	0.01326	0.814944
ILMN_3287889	LOC728143	0	1	100.8	111.8	1.11	0.1501	0.01667	0.814944
ILMN_1672608	PPAP2B	0	1	105.1	116.7	1.111	0.1513	0.01719	0.814944
ILMN_1678095	SMPDL3B	0	1	102.2	113.7	1.112	0.1533	0.01563	0.814944
ILMN_3269719	ARAP1	1	1	121.4	135.1	1.113	0.1539	0.04873	0.814944
ILMN_1722894	ZNRD1	1	1	286.1	318.8	1.114	0.1562	0.008243	0.814944
ILMN_1719577	C10orf67	0	1	102.8	114.5	1.114	0.1562	0.03717	0.814944
ILMN_1677158	IGFBPL1	0	1	109.6	122.3	1.115	0.1576	0.002605	0.807387
ILMN_3276395	LOC100132352	0	1	110.3	123.1	1.116	0.159	0.01212	0.814944
ILMN_1715705	SSNA1	1	1	285.3	318.5	1.116	0.1588	0.03292	0.814944
ILMN_1696692	BAZ1B	0	1	103.7	115.6	1.116	0.158	0.04267	0.814944
ILMN_1803968	LOC641972	0	1	101.7	113.6	1.117	0.1602	0.009047	0.814944
ILMN_3297126	TYMP	0	1	101.6	113.5	1.117	0.1592	0.009098	0.814944
ILMN_1752952	MMP28	0	1	104	116.2	1.117	0.1598	0.0293	0.814944
ILMN_1701007	PON3	0	1	106.1	118.5	1.117	0.1602	0.0354	0.814944
ILMN_1746917	LOC729843	1	1	530.1	592.1	1.117	0.1596	0.04584	0.814944
ILMN_2362974	CASP7	0	1	101.8	113.9	1.119	0.1616	0.03868	0.814944
ILMN_2333146	BCR	1	1	116.9	130.8	1.12	0.163	0.01663	0.814944
ILMN_1704713	CSNK1G1	1	1	294.4	330	1.121	0.1646	0.01999	0.814944
ILMN_1692335	ELK3	0	1	110.2	123.6	1.122	0.1659	0.01722	0.814944
ILMN_2260392	ACTR3B	0	1	102.7	115.2	1.122	0.1661	0.02142	0.814944
ILMN_2309534	RDM1	1	1	110.8	124.3	1.122	0.1654	0.02407	0.814944
ILMN_3242320	LOC100133673	1	1	128.3	144.1	1.123	0.167	0.006864	0.814944
ILMN_1716507	EPB41L1	1	1	119.8	134.6	1.123	0.1675	0.02675	0.814944
ILMN_1730329	CRSP6	0	1	104.7	117.5	1.123	0.1669	0.03891	0.814944
ILMN_1720181	CLSTN1	0	1	101.7	114.3	1.124	0.1692	0.00226	0.778132
ILMN_1695280	SMG6	0	1	107.4	120.7	1.124	0.169	0.008965	0.814944
ILMN_2383163	DEPDC7	0	1	104.8	117.8	1.124	0.1691	0.01088	0.814944
ILMN_1885774		1	1	114.7	128.9	1.124	0.1681	0.04775	0.814944
ILMN_3186473	LCLAT1	1	1	214.2	240.9	1.125	0.1694	0.01701	0.814944
ILMN_1745499	UXT	0	1	107.1	120.6	1.126	0.1716	0.008603	0.814944
ILMN_1885611		0	1	102.4	115.3	1.126	0.1712	0.02301	0.814944
ILMN_1724504	SETD3	1	1	1241	1398	1.126	0.1712	0.04016	0.814944
ILMN_1730202	MAGEF1	1	1	165.6	186.6	1.127	0.1724	0.0428	0.814944
ILMN_2403446	ABHD2	1	1	137.4	154.8	1.127	0.1729	0.04636	0.814944
ILMN_1661172	LOC650034	0	1	109.6	123.7	1.129	0.1753	0.02177	0.814944
ILMN_1740571	LOC647859	1	1	135.2	152.8	1.13	0.1761	0.01474	0.814944
ILMN_1881514		0	1	101.9	115.2	1.131	0.1771	0.04794	0.814944
ILMN_1719351	TCF21	0	1	99.69	112.8	1.132	0.1784	0.01364	0.814944
ILMN_1659749	DSP	1	1	113	128	1.132	0.1791	0.01823	0.814944
ILMN_1781182	RAB43	0	1	100.1	113.3	1.132	0.179	0.02222	0.814944
ILMN_1719883	CYP4F11	0	1	111.7	126.4	1.132	0.1784	0.03528	0.814944
ILMN_2400644	SRGAP3	0	1	105.6	119.7	1.133	0.1804	4.775e-06	0.0355188
ILMN_1655312	HPS5	1	1	217.3	246.2	1.133	0.1801	0.03457	0.814944
ILMN_3306064	LOC730234	0	1	104	117.8	1.133	0.1797	0.0421	0.814944
ILMN_2072357	IRF6	0	1	107.1	121.4	1.133	0.1807	0.04303	0.814944
ILMN_1813837	C9orf9	0	1	102.9	116.6	1.133	0.1799	0.04529	0.814944
ILMN_1844068		0	1	102.9	116.7	1.134	0.181	0.001749	0.778132
ILMN_1758025	LOC645659	0	1	104.1	118.1	1.134	0.1814	0.00253	0.800826
ILMN_1806667	FRAS1	1	1	115.7	131.1	1.134	0.1809	0.01964	0.814944
ILMN_1704290	SPTLC2	1	1	127.5	144.6	1.134	0.1813	0.03054	0.814944
ILMN_1667330	LOC113386	1	1	469.2	532.4	1.135	0.1823	0.007361	0.814944
ILMN_1713129	TTF1	1	1	220.2	249.9	1.135	0.1826	0.02963	0.814944
ILMN_1802338	HHLA3	0	1	101.3	115.1	1.136	0.1843	0.01056	0.814944
ILMN_1700727	KLF6	0	1	98.36	111.8	1.137	0.1849	0.01397	0.814944
ILMN_2381206	DHODH	0	1	109.9	125	1.137	0.1857	0.02848	0.814944
ILMN_1684258	LOC646195	1	1	10950	12480	1.14	0.1893	0.01401	0.814944
ILMN_1786718	NDUFV1	1	1	1097	1253	1.141	0.1908	0.02507	0.814944
ILMN_1673395	PIGO	0	1	107	122	1.141	0.1899	0.03533	0.814944
ILMN_1908824		0	1	111.3	127.1	1.141	0.1908	0.04899	0.814944
ILMN_1766054	ABCA1	0	1	103.2	117.9	1.142	0.1913	0.02613	0.814944
ILMN_1730620	ARRB1	1	1	113.6	129.7	1.142	0.1913	0.03013	0.814944
ILMN_1770531	LOC728636	0	1	107.1	122.3	1.142	0.1915	0.03499	0.814944
ILMN_1805673	ALKBH4	1	1	131.4	150	1.142	0.1912	0.04503	0.814944
ILMN_1786834	PRKX	0	1	101.8	116.3	1.143	0.1929	0.006761	0.814944
ILMN_1656420	MGC3020	1	1	119.5	136.6	1.143	0.1928	0.04579	0.814944
ILMN_3241091	LOC100130886	1	1	300.8	344.5	1.145	0.1959	0.01749	0.814944
ILMN_1719010	ARL4D	1	1	126.5	145.3	1.148	0.1991	0.04214	0.814944
ILMN_2412807	DCTN1	1	1	782.7	899.2	1.149	0.2002	0.0334	0.814944
ILMN_1783546	CARKD	1	1	337.9	388.1	1.149	0.1998	0.03354	0.814944
ILMN_1689720	PPP2R3B	0	1	108.3	124.6	1.15	0.2018	0.006773	0.814944
ILMN_1661809	PRRG4	0	1	97.87	112.6	1.15	0.2019	0.007227	0.814944
ILMN_1694194	SCAF1	0	1	105.1	120.9	1.15	0.2014	0.02041	0.814944
ILMN_2144352	LOC441251	0	1	109.5	126	1.151	0.2032	0.04226	0.814944
ILMN_2359627	BCL2L11	0	1	108.4	124.9	1.152	0.2046	0.005267	0.814944
ILMN_1793040	ADAMTSL5	1	1	118.5	136.5	1.152	0.2037	0.03354	0.814944
ILMN_1654289	ELK1	1	1	495	572.3	1.156	0.2093	0.0009085	0.707484
ILMN_1734231	DDOST	1	1	1896	2191	1.156	0.2091	0.007301	0.814944
ILMN_1687266	TMEM191B	1	1	109.8	126.9	1.156	0.2089	0.01275	0.814944
ILMN_3299447	LOC730268	0	1	101.6	117.4	1.156	0.2095	0.02426	0.814944
ILMN_1796180	CRY2	1	1	139.4	161.1	1.156	0.2087	0.02955	0.814944
ILMN_1741736	DDX28	1	1	252.5	292	1.156	0.2094	0.03069	0.814944
ILMN_1763972	TJP2	0	1	111.5	128.9	1.156	0.2088	0.03416	0.814944
ILMN_1778301	LOC652183	0	1	108.4	125.3	1.156	0.2087	0.04859	0.814944
ILMN_1772798	ARPP19	1	1	297.5	344.2	1.157	0.2103	0.003673	0.814944
ILMN_1792409	AMOT	1	1	110.7	128.2	1.158	0.2113	0.007325	0.814944
ILMN_1806757	MYBBP1A	1	1	129.6	150.2	1.159	0.2135	0.0272	0.814944
ILMN_1785061	EPHB2	1	1	119.4	138.4	1.159	0.2131	0.0456	0.814944
ILMN_1775999	C6orf134	0	1	106.7	123.9	1.162	0.2161	0.0207	0.814944
ILMN_3204668	LOC100131721	0	1	99.58	115.7	1.162	0.217	0.02777	0.814944
ILMN_2251375	ZFP64	0	1	115.1	133.8	1.162	0.217	0.03804	0.814944
ILMN_1664978	TJP2	1	1	257.2	299.2	1.163	0.2181	0.031	0.814944
ILMN_3250049	SULT1A3	0	1	116.1	135.1	1.164	0.2192	0.03757	0.814944
ILMN_2063168	MALL	0	1	100.8	117.3	1.164	0.2186	0.04883	0.814944
ILMN_1797974	AIG1	1	1	229.2	267	1.165	0.2204	0.02693	0.814944
ILMN_3276971	LOC642469	0	1	114.1	132.9	1.165	0.2203	0.03783	0.814944
ILMN_1791912	SIDT2	1	1	341.3	397.8	1.166	0.2211	0.03409	0.814944
ILMN_1696038	LOC150051	0	1	104.3	121.7	1.166	0.2221	0.04658	0.814944
ILMN_2382505	SLC22A18	1	1	166	193.5	1.166	0.2211	0.04734	0.814944
ILMN_2242921	IKZF2	0	1	97.75	114.2	1.168	0.2238	0.003575	0.814944
ILMN_1719864	PACS2	0	1	107.3	125.4	1.168	0.2243	0.007523	0.814944
ILMN_1831834		0	1	99.33	116.1	1.168	0.2246	0.02375	0.814944
ILMN_1755462	UGCGL1	1	1	118.3	138.2	1.168	0.2245	0.03666	0.814944
ILMN_1811729	CBLC	0	1	100.2	117.2	1.17	0.2265	0.0364	0.814944
ILMN_1764082	MBOAT1	1	1	137.3	160.8	1.171	0.2278	0.005624	0.814944
ILMN_1740587	RPS11	1	1	10080	11800	1.171	0.2277	0.02222	0.814944
ILMN_1795104	ACADS	0	1	102.2	119.6	1.171	0.2276	0.03606	0.814944
ILMN_1703244	MAP1LC3B	1	1	240.9	282.3	1.172	0.2286	0.02342	0.814944
ILMN_1695423	CD9	1	1	408.7	479.2	1.173	0.2297	0.04159	0.814944
ILMN_1676528	BTN3A2	1	1	169	198.5	1.174	0.2314	0.04968	0.814944
ILMN_2373062	RHBDF2	1	1	180.5	212	1.175	0.2324	0.01001	0.814944
ILMN_1752451	CTSH	1	1	114.2	134.3	1.177	0.2346	0.02007	0.814944
ILMN_1753805	PRKD2	1	1	147.3	173.3	1.177	0.2348	0.03107	0.814944
ILMN_2383871	ZNF74	1	1	139.1	163.6	1.177	0.2345	0.03837	0.814944
ILMN_1793514	RPTOR	0	1	99	116.6	1.178	0.2367	0.01903	0.814944
ILMN_1678619	DAK	0	1	106.5	125.4	1.178	0.2365	0.0362	0.814944
ILMN_1743755	LOC441150	0	1	104.7	123.4	1.179	0.2374	0.03393	0.814944
ILMN_1769259	ANO9	0	1	104.8	123.5	1.179	0.237	0.0478	0.814944
ILMN_1798233	PSMB9	1	1	122	143.9	1.18	0.2389	0.02629	0.814944
ILMN_1724304	NLE1	1	1	122.2	144.3	1.181	0.2404	0.02329	0.814944
ILMN_1700276	C14orf100	1	1	321	379	1.181	0.2397	0.03043	0.814944
ILMN_1775901	PHF5A	1	1	199.8	235.9	1.181	0.2395	0.04725	0.814944
ILMN_1798543	STK17B	1	1	125.5	148.4	1.182	0.2409	0.02996	0.814944
ILMN_1770412	AHCYL1	1	1	1209	1431	1.183	0.2426	0.02259	0.814944
ILMN_1709549	PLEKHM1	1	1	147	174	1.184	0.2438	0.04075	0.814944
ILMN_1803850	TSPAN15	0	1	99.22	117.5	1.185	0.2443	0.0158	0.814944
ILMN_1742089	NLN	1	1	125.9	149.1	1.185	0.2449	0.03523	0.814944
ILMN_1769961	DPF1	0	1	111	131.5	1.185	0.2452	0.03562	0.814944
ILMN_3275575	LOC648980	1	1	194.3	230.1	1.185	0.2444	0.03849	0.814944
ILMN_1663397	CAMK2B	0	1	101.8	120.7	1.186	0.2456	0.01561	0.814944
ILMN_1776154	COG3	1	1	156.2	185.4	1.187	0.2473	0.02083	0.814944
ILMN_1769759	SERPINB13	0	1	102.8	122.1	1.187	0.2476	0.02198	0.814944
ILMN_2373515	HSP90AA1	1	1	7812	9284	1.188	0.249	0.02926	0.814944
ILMN_1813911	HEXA	0	1	109	129.5	1.188	0.2488	0.03653	0.814944
ILMN_1730658	YTHDF2	1	1	487.1	579.2	1.189	0.2499	0.029	0.814944
ILMN_1729973	ZC3HAV1	1	1	118.5	140.9	1.189	0.2497	0.03256	0.814944
ILMN_1694041	PDCL	1	1	116.8	139.4	1.193	0.2548	0.01375	0.814944
ILMN_1658807	HMOX2	0	1	100.2	119.5	1.193	0.2541	0.01944	0.814944
ILMN_2058141	HMGN2	1	1	4558	5442	1.194	0.2559	0.009518	0.814944
ILMN_2368718	CENPM	1	1	976	1165	1.194	0.2557	0.01606	0.814944
ILMN_2299221	RABGGTA	1	1	118.5	141.5	1.194	0.2564	0.04437	0.814944
ILMN_2131493	VISA	1	1	135.4	161.7	1.194	0.2555	0.04622	0.814944
ILMN_1770787	DDAH2	1	1	140.3	167.6	1.195	0.2573	0.04191	0.814944
ILMN_1727992	FEZ1	0	1	103.5	123.7	1.195	0.2576	0.04958	0.814944
ILMN_1694923	PTPN9	1	1	116.9	139.8	1.196	0.2581	0.00486	0.814944
ILMN_1728024	TUBG1	1	1	345.2	413.3	1.197	0.2597	0.04895	0.814944
ILMN_1675937	ANKRD9	1	1	115.6	138.6	1.199	0.2614	0.03234	0.814944
ILMN_1749011	NECAP2	1	1	377.6	452.6	1.199	0.2614	0.03708	0.814944
ILMN_1708223	PAK6	1	1	119	142.8	1.2	0.2626	0.02103	0.814944
ILMN_1707077	SORT1	1	1	558.3	670.7	1.201	0.2645	0.01471	0.814944
ILMN_1670124	LOC150223	1	1	120.7	144.9	1.201	0.2639	0.01542	0.814944
ILMN_1700024	UST	0	1	100.8	121.2	1.201	0.2647	0.0322	0.814944
ILMN_1754421	NDUFAF1	1	1	246.2	295.8	1.201	0.2647	0.04271	0.814944
ILMN_1721575	VPS18	1	1	176.4	211.9	1.201	0.2642	0.0435	0.814944
ILMN_1682792	BYSL	1	1	442.4	531.9	1.202	0.2659	0.04472	0.814944
ILMN_1714737	ASF1A	1	1	197.5	237.9	1.205	0.2685	0.002003	0.778132
ILMN_1785071	SEPP1	0	1	104.6	126.1	1.205	0.2688	0.009662	0.814944
ILMN_1656822	DNM2	1	1	202.5	243.9	1.205	0.2689	0.03456	0.814944
ILMN_1674394	C20orf3	1	1	614.1	740.8	1.206	0.2704	0.04036	0.814944
ILMN_1767470	SCPEP1	1	1	670.9	809.4	1.206	0.2706	0.04314	0.814944
ILMN_1777853	MBOAT2	1	1	113	136.5	1.207	0.272	0.04391	0.814944
ILMN_1665164	CTR9	1	1	130.2	157.5	1.209	0.2741	0.01306	0.814944
ILMN_1773901	STX12	1	1	188.8	228.4	1.21	0.2748	0.01351	0.814944
ILMN_2368530	IL32	0	1	95.18	115.4	1.212	0.2774	0.0009888	0.707484
ILMN_1768282	SNX21	1	1	138.7	168.2	1.213	0.2783	0.04009	0.814944
ILMN_1680314	TXN	1	1	5883	7145	1.214	0.2803	0.03375	0.814944
ILMN_1812392	TMSB10	1	1	9573	11620	1.214	0.2798	0.04528	0.814944
ILMN_1691249	FBLIM1	1	1	127.5	154.9	1.215	0.2813	0.04633	0.814944
ILMN_2099783	ATP6V1F	1	1	1483	1803	1.215	0.2813	0.04726	0.814944
ILMN_1682428	C1orf59	0	1	113.1	137.4	1.216	0.2817	0.02923	0.814944
ILMN_2287276	FAM177A1	1	1	163.6	199	1.216	0.2819	0.03197	0.814944
ILMN_1655608	KLHL18	1	1	155.5	189.5	1.218	0.285	0.02596	0.814944
ILMN_1682928	CPVL	0	1	109.2	133.1	1.219	0.2855	0.002714	0.814665
ILMN_1695604	DCBLD1	1	1	130.4	159.1	1.219	0.2861	0.01975	0.814944
ILMN_1658706	ST6GALNAC2	1	1	140.1	171.2	1.222	0.2893	0.04814	0.814944
ILMN_1801175	MAP2K3	0	1	110.3	135	1.223	0.2908	0.009049	0.814944
ILMN_1680579	ATP2B4	1	1	170.8	209.1	1.224	0.2916	0.02374	0.814944
ILMN_3244019	LOC647886	1	1	142.4	174.5	1.225	0.2933	0.04862	0.814944
ILMN_1741632	RAB3IL1	1	1	141	173	1.227	0.2949	0.01201	0.814944
ILMN_1674817	C1orf115	0	1	104.4	128.2	1.228	0.296	0.0009063	0.707484
ILMN_3241510	FBXO45	0	1	101.5	124.7	1.228	0.296	0.003498	0.814944
ILMN_1698733	CNIH2	0	1	111.1	136.4	1.228	0.2966	0.01242	0.814944
ILMN_1685929	VANGL1	0	1	94.72	116.4	1.229	0.2971	0.003065	0.814944
ILMN_1774066	TMEM141	1	1	432.3	531.4	1.229	0.2977	0.04804	0.814944
ILMN_1716272	KBTBD8	0	1	108.8	133.9	1.23	0.2992	0.004768	0.814944
ILMN_1790014	METRNL	1	1	139.6	171.9	1.231	0.3004	0.01932	0.814944
ILMN_2371433	MID1	1	1	132.9	163.6	1.231	0.2998	0.02666	0.814944
ILMN_2231020	TMEM185B	1	1	306.9	378	1.232	0.3005	0.004491	0.814944
ILMN_1662359	HIST1H4K	1	1	177.2	218.3	1.232	0.301	0.01622	0.814944
ILMN_1778013	PDPR	1	1	188.3	232.2	1.233	0.3021	0.01744	0.814944
ILMN_2083559	KIAA0415	0	1	102.5	126.4	1.233	0.3022	0.04278	0.814944
ILMN_3307772	PACSIN2	1	1	167.5	206.7	1.234	0.3035	0.002366	0.778132
ILMN_1655654	MPDU1	1	1	315.6	389.3	1.234	0.303	0.02216	0.814944
ILMN_1725814	IL24	0	1	98.08	121	1.234	0.303	0.03798	0.814944
ILMN_1713749	CORO1A	1	1	149.2	184.4	1.236	0.3057	0.02935	0.814944
ILMN_1723706	GRAMD4	0	1	107.7	133.1	1.236	0.3062	0.04428	0.814944
ILMN_2398939	MBP	0	1	112.2	138.6	1.236	0.3052	0.04594	0.814944
ILMN_2226917	KIAA0247	1	1	138.2	170.9	1.236	0.3058	0.04609	0.814944
ILMN_2389013	ADRM1	1	1	552.6	684.2	1.238	0.3082	0.005948	0.814944
ILMN_1715189	LHX6	0	1	100.5	124.5	1.238	0.3081	0.01175	0.814944
ILMN_1799011	CEP250	1	1	121	149.8	1.238	0.3075	0.04483	0.814944
ILMN_1742534	COL4A5	1	1	318.3	395.8	1.243	0.3143	0.01119	0.814944
ILMN_1768176	CXorf26	1	1	527.9	656.8	1.244	0.3154	0.04241	0.814944
ILMN_3241522	LOC392871	0	1	112.7	140.4	1.246	0.3176	0.01223	0.814944
ILMN_1676864	DDX31	0	1	107.7	134.2	1.247	0.3182	0.02783	0.814944
ILMN_1808789	MYO5C	1	1	221.3	276.1	1.248	0.3191	0.01853	0.814944
ILMN_1686555	FYN	0	1	113.2	141.4	1.249	0.3205	0.01897	0.814944
ILMN_1663631	BANP	1	1	1096	1369	1.249	0.3208	0.0481	0.814944
ILMN_1812571	RAB35	1	1	424.9	531.1	1.25	0.3217	0.01079	0.814944
ILMN_1761762	C6orf141	0	1	106.5	133.5	1.254	0.3264	0.01924	0.814944
ILMN_3243690	LGALS7B	0	1	98.93	124.2	1.255	0.3278	0.01417	0.814944
ILMN_1773389	PLTP	1	1	138.4	173.7	1.255	0.3282	0.03173	0.814944
ILMN_2119297	SAMD4A	1	1	135.3	169.8	1.255	0.3278	0.04179	0.814944
ILMN_2342903	GIPC1	1	1	126.4	159.2	1.259	0.3325	0.02116	0.814944
ILMN_1747598	PPP1R11	1	1	1195	1506	1.26	0.3332	0.0101	0.814944
ILMN_2260991	TSPO	1	1	610.4	769.2	1.26	0.3335	0.01519	0.814944
ILMN_1691425	LDOC1L	1	1	218.8	275.6	1.26	0.3331	0.04003	0.814944
ILMN_1690761	SURF4	1	1	886.3	1118	1.261	0.3351	0.02989	0.814944
ILMN_2376822	SDCBP2	0	1	112	141.3	1.262	0.3355	0.02034	0.814944
ILMN_2331544	MBP	0	1	103.5	130.8	1.264	0.3374	0.001409	0.722817
ILMN_1657766	TRIM29	0	1	100.5	127.2	1.266	0.3404	0.004749	0.814944
ILMN_1713952	C1orf106	1	1	227.9	288.5	1.266	0.34	0.006188	0.814944
ILMN_2366864	JUP	0	1	104.9	132.9	1.267	0.3418	0.002256	0.778132
ILMN_1792710	DAPK3	1	1	117	148.4	1.269	0.3432	0.00404	0.814944
ILMN_1674609	CLTB	1	1	1760	2234	1.27	0.3444	0.0341	0.814944
ILMN_1695792	CUL4A	1	1	565.8	719.1	1.271	0.3459	0.01986	0.814944
ILMN_1723092	CRB3	1	1	122.3	155.5	1.271	0.3465	0.02148	0.814944
ILMN_2408400	NSUN5	1	1	176.4	224.2	1.271	0.3461	0.02878	0.814944
ILMN_2373982	PICK1	1	1	319.1	407.1	1.275	0.351	0.01119	0.814944
ILMN_3176403	FTHL16	1	1	11030	14070	1.276	0.3514	0.002406	0.778132
ILMN_1793522	PRKAB1	1	1	205.9	262.8	1.276	0.3518	0.02664	0.814944
ILMN_1700001	TCTA	1	1	156.7	200.1	1.277	0.3531	0.01589	0.814944
ILMN_1808325	TM4SF19	1	1	148.3	189.5	1.277	0.3532	0.03556	0.814944
ILMN_1680091	POP7	1	1	365.9	467.7	1.278	0.3543	0.04076	0.814944
ILMN_2255256	MARVELD3	0	1	97.62	124.8	1.279	0.3549	0.006129	0.814944
ILMN_1677814	ABCC3	1	1	602.7	770.5	1.279	0.3545	0.03774	0.814944
ILMN_1765409	STAM	1	1	225.3	288.5	1.28	0.3567	0.00289	0.814944
ILMN_1712639	AIFM2	1	1	119.8	153.6	1.282	0.3583	0.02576	0.814944
ILMN_1718565	CDKN1C	1	1	119.2	152.8	1.282	0.3584	0.0296	0.814944
ILMN_2325347	B3GALNT1	1	1	130.6	167.4	1.282	0.3578	0.03062	0.814944
ILMN_1795419	C2orf24	1	1	194	249	1.284	0.3606	0.02216	0.814944
ILMN_1748591	ODC1	1	1	1826	2348	1.286	0.3629	0.0107	0.814944
ILMN_1790891	CKAP4	1	1	870.5	1119	1.286	0.3625	0.04788	0.814944
ILMN_2339835	PTGS1	0	1	104	133.9	1.287	0.3645	0.01463	0.814944
ILMN_2183510	ARMET	1	1	2779	3577	1.287	0.3642	0.01585	0.814944
ILMN_1712577	FAM174A	1	1	270.2	347.8	1.287	0.3642	0.02775	0.814944
ILMN_2389876	TGFB1I1	1	1	410.1	528.7	1.289	0.3665	0.03781	0.814944
ILMN_1766637	GLA	1	1	830.6	1072	1.291	0.3685	0.01427	0.814944
ILMN_1688295	ZNF219	1	1	137.6	177.6	1.291	0.368	0.016	0.814944
ILMN_1663454	PKP1	1	1	127.8	165.4	1.294	0.3716	0.005568	0.814944
ILMN_1668052	FOXA2	1	1	260.7	338	1.297	0.3746	0.01605	0.814944
ILMN_1711928	FLJ20920	1	1	130.9	169.8	1.297	0.3754	0.02638	0.814944
ILMN_3236756	ACSF2	1	1	152.5	197.9	1.298	0.3767	0.01452	0.814944
ILMN_1711005	CDC25A	1	1	363.3	472.8	1.301	0.3801	0.04413	0.814944
ILMN_1700633	ABHD4	1	1	136.3	177.5	1.302	0.3808	0.0379	0.814944
ILMN_3210914	LOC344887	0	1	99.35	129.5	1.303	0.3819	0.02461	0.814944
ILMN_1781999	ABCF2	1	1	334	435.5	1.304	0.3829	0.03959	0.814944
ILMN_1810864	PMP22	1	1	124.7	163.1	1.308	0.3879	0.03884	0.814944
ILMN_2401826	FTSJ1	1	1	195	255.3	1.309	0.3888	0.01194	0.814944
ILMN_1815666	ATP2A2	1	1	653.1	855.1	1.309	0.3888	0.01475	0.814944
ILMN_1776000	EID3	0	1	97.47	127.6	1.309	0.3883	0.01853	0.814944
ILMN_1760062	IFI44	1	1	111.9	146.7	1.311	0.3904	0.003613	0.814944
ILMN_1662795	CA2	1	1	119.7	157	1.312	0.3914	0.007967	0.814944
ILMN_1815024	PRDX5	1	1	1395	1832	1.313	0.3933	0.02066	0.814944
ILMN_1661220	TRIM16	0	1	100.7	132.4	1.315	0.3945	0.0261	0.814944
ILMN_1673711	HSP90AB1	1	1	2179	2868	1.316	0.3962	0.007084	0.814944
ILMN_1768363	BAP1	1	1	213.7	281.2	1.316	0.3965	0.03653	0.814944
ILMN_1668134	GSTM1	1	1	187.3	246.8	1.317	0.3976	0.003512	0.814944
ILMN_2094266	HES2	0	1	101.7	133.9	1.317	0.3971	0.004254	0.814944
ILMN_1775542	FAIM3	1	1	158	208.4	1.319	0.3995	0.009069	0.814944
ILMN_1696133	SELI	1	1	209.3	276.5	1.321	0.402	0.0119	0.814944
ILMN_1692223	LCN2	0	1	101.3	134	1.323	0.4041	0.04122	0.814944
ILMN_2378100	FBXL5	1	1	317.8	421.2	1.325	0.4061	0.03791	0.814944
ILMN_2379644	CD74	0	1	109.5	145.3	1.327	0.408	0.005522	0.814944
ILMN_1805410	C15orf48	0	1	93.53	124.4	1.33	0.4115	0.001004	0.707484
ILMN_1826531		1	1	326.5	435.1	1.333	0.4143	0.04196	0.814944
ILMN_1708093	ARHGEF5	1	1	129.4	172.5	1.334	0.4156	0.02408	0.814944
ILMN_1750394	SLC39A6	1	1	211.6	282.3	1.334	0.416	0.03585	0.814944
ILMN_1701375	FBXW5	1	1	194.7	260.1	1.336	0.4175	0.01149	0.814944
ILMN_1655614	DSP	1	1	299.3	400	1.336	0.4183	0.043	0.814944
ILMN_2148847	AKIRIN2	1	1	698.7	933.8	1.337	0.4185	0.03122	0.814944
ILMN_1692785	KLHL21	1	1	144.2	193.3	1.341	0.4228	0.04136	0.814944
ILMN_1765621	HDGF	1	1	499.1	670.9	1.344	0.4267	0.03557	0.814944
ILMN_1702396	PACSIN2	1	1	911.3	1226	1.345	0.4278	0.02505	0.814944
ILMN_1699491	DMRTA2	1	1	130.7	176.1	1.347	0.43	0.04861	0.814944
ILMN_2376205	LTB	0	1	93.23	125.9	1.35	0.4331	0.01513	0.814944
ILMN_2205999	OSMR	1	1	184.3	249.2	1.353	0.4357	0.01247	0.814944
ILMN_1759250	TAP2	1	1	153	207	1.353	0.436	0.02214	0.814944
ILMN_1677768	POR	1	1	210.1	285	1.356	0.4397	0.03822	0.814944
ILMN_1765363	DSC3	1	1	155.9	211.8	1.358	0.4417	0.01838	0.814944
ILMN_3241136	RNASEK	1	1	800.4	1090	1.361	0.4452	0.04435	0.814944
ILMN_1721391	ATP6V0B	1	1	1814	2473	1.363	0.4471	0.01068	0.814944
ILMN_1688853	ZBTB9	1	1	254.9	347.4	1.363	0.4463	0.01681	0.814944
ILMN_1684210	NPAL3	1	1	159.8	217.9	1.364	0.4477	0.02342	0.814944
ILMN_1661443	GRAMD2	0	1	115	156.9	1.365	0.4486	0.01172	0.814944
ILMN_1704353	IGSF3	1	1	150.8	205.8	1.365	0.449	0.02917	0.814944
ILMN_2134974	RAB38	1	1	234.4	320.2	1.366	0.45	0.01645	0.814944
ILMN_1840894		0	1	112	153.3	1.369	0.4526	0.009985	0.814944
ILMN_3248773	C7orf40	1	1	578.9	793.1	1.37	0.4542	0.03351	0.814944
ILMN_2167922	TRMT5	1	1	3858	5290	1.371	0.4556	0.03993	0.814944
ILMN_1699887	ST14	1	1	121.2	166.5	1.374	0.4584	0.03239	0.814944
ILMN_1711087	LOC648526	0	1	106.4	146.4	1.376	0.4605	0.03867	0.814944
ILMN_1796712	S100A10	1	1	6185	8514	1.377	0.4611	0.03303	0.814944
ILMN_1656938	LOC731486	1	1	201.4	277.9	1.38	0.4642	0.02561	0.814944
ILMN_2377019	CORO1B	1	1	131.2	181	1.38	0.4647	0.02582	0.814944
ILMN_2412761	MAFG	1	1	130.9	181.5	1.386	0.4712	0.03155	0.814944
ILMN_1680104	SLC35C1	1	1	176.6	245	1.387	0.4725	0.03629	0.814944
ILMN_1739840	LRRC8A	1	1	431.8	601	1.392	0.4769	0.02751	0.814944
ILMN_2061732	YRDC	1	1	510.8	712.6	1.395	0.4803	0.0253	0.814944
ILMN_1695432	TPST2	1	1	205.3	287.1	1.399	0.484	0.001101	0.707484
ILMN_1721354	KRT6B	1	1	140.5	196.5	1.399	0.4842	0.01863	0.814944
ILMN_1701114	GBP1	1	1	163.3	228.8	1.401	0.4865	0.02249	0.814944
ILMN_2413084	HSPA8	1	1	5764	8100	1.405	0.4908	0.007698	0.814944
ILMN_2400759	CPVL	1	1	124.3	174.7	1.406	0.4912	0.02454	0.814944
ILMN_3197097	TSTD1	1	1	153.4	215.8	1.406	0.4919	0.03335	0.814944
ILMN_2095610	ANXA8	1	1	181.2	255.4	1.41	0.4955	0.01004	0.814944
ILMN_3307693	WFDC2	0	1	105.9	149.5	1.412	0.4975	0.04028	0.814944
ILMN_3241758	POTEF	1	1	5993	8468	1.413	0.4989	0.008546	0.814944
ILMN_1732049	DPM2	1	1	238.9	338	1.415	0.5008	0.03854	0.814944
ILMN_1794875	AGPAT9	0	1	108	153	1.417	0.503	0.001268	0.707484
ILMN_1705116	C6orf85	1	1	132.4	187.6	1.417	0.503	0.02252	0.814944
ILMN_1764729	JAG2	1	1	161.1	228.7	1.42	0.5055	0.02861	0.814944
ILMN_1740429	FTL	1	1	12120	17230	1.421	0.5071	0.01395	0.814944
ILMN_1774844	MAPKAPK2	1	1	317.4	451.3	1.422	0.5074	0.04202	0.814944
ILMN_2245305	ABHD12	1	1	333.8	475.1	1.423	0.5092	0.0418	0.814944
ILMN_1768480	VGLL4	1	1	334.2	475.6	1.423	0.5091	0.04776	0.814944
ILMN_2397028	SERPINB8	1	1	179.2	256.7	1.432	0.5181	0.01278	0.814944
ILMN_1670272	LRP10	1	1	613.3	880.7	1.436	0.522	0.04942	0.814944
ILMN_2402341	MAPK3	1	1	367.6	529	1.439	0.5252	0.03932	0.814944
ILMN_1708778	ASS1	1	1	235.8	339.7	1.441	0.5266	0.01888	0.814944
ILMN_2319588	OSGIN1	0	1	99.1	143	1.443	0.5288	0.01249	0.814944
ILMN_1655405	SCARF2	1	1	145.3	210.4	1.448	0.5343	0.005055	0.814944
ILMN_1725946	IRF6	1	1	155.9	226.1	1.45	0.5363	0.0009987	0.707484
ILMN_1664855	PPP1R14C	1	1	196.2	285.3	1.454	0.5396	0.02189	0.814944
ILMN_1743714	CARD10	1	1	669.5	973.2	1.454	0.5398	0.0303	0.814944
ILMN_1758128	CYGB	1	1	1978	2882	1.457	0.543	0.01577	0.814944
ILMN_1802458	AGTRAP	1	1	202.7	296.7	1.464	0.5494	0.02758	0.814944
ILMN_2384544	ADAM15	1	1	403.9	591.4	1.464	0.5502	0.03284	0.814944
ILMN_1692260	MAFG	1	1	173.7	254.7	1.466	0.5524	0.01161	0.814944
ILMN_1780671	PLEKHG3	1	1	217.7	319.5	1.468	0.5539	0.0007137	0.707484
ILMN_1775566	ATP1A1	1	1	497.2	731.4	1.471	0.5569	0.04298	0.814944
ILMN_1723035	OLR1	0	1	100.6	148	1.472	0.5576	0.01416	0.814944
ILMN_1752935	TMEM30B	1	1	212.3	312.4	1.472	0.5574	0.03556	0.814944
ILMN_1797822	SEL1L3	1	1	285.3	423.2	1.483	0.5688	0.02753	0.814944
ILMN_1807291	CYP1A1	0	1	117.7	174.9	1.486	0.5718	0.0234	0.814944
ILMN_2374340	PLAUR	1	1	195.8	291.1	1.487	0.5723	0.01075	0.814944
ILMN_1769665	RAB5C	1	1	387	575.9	1.488	0.5736	0.03216	0.814944
ILMN_1722713	FBLN1	1	1	348.7	519.6	1.49	0.5756	0.04165	0.814944
ILMN_2412281	PDLIM5	0	1	111.2	165.8	1.491	0.5761	0.03819	0.814944
ILMN_2402416	DNAJB6	1	1	810.7	1212	1.495	0.5804	0.02463	0.814944
ILMN_1726456	SLC3A2	1	1	2124	3178	1.496	0.5816	0.002225	0.778132
ILMN_1794825	ALDH3A2	1	1	678.5	1019	1.502	0.5873	0.01514	0.814944
ILMN_1687857	ST6GALNAC4	1	1	164.4	246.9	1.502	0.587	0.03024	0.814944
ILMN_1752932	MPZL2	1	1	235.2	354.1	1.505	0.5901	0.02916	0.814944
ILMN_1694671	ZFAND2A	1	1	401.1	606.2	1.511	0.5959	0.004865	0.814944
ILMN_1776998	DNAJA4	1	1	154.1	233.3	1.514	0.5982	0.02135	0.814944
ILMN_2059689	TMEM54	1	1	214.2	324.4	1.514	0.5988	0.04281	0.814944
ILMN_2413644	TM4SF19	1	1	165.3	250.8	1.517	0.6012	0.01762	0.814944
ILMN_1780036	WDR1	1	1	2622	3982	1.519	0.6027	0.04184	0.814944
ILMN_1749327	MAPK13	1	1	583.6	887.4	1.52	0.6045	0.02502	0.814944
ILMN_1680624	CREG1	1	1	417.8	640.1	1.532	0.6156	0.01267	0.814944
ILMN_1779071	FEZ1	1	1	163.9	252	1.538	0.6207	0.02897	0.814944
ILMN_1693338	CYP1B1	1	1	2743	4221	1.539	0.6219	0.03126	0.814944
ILMN_3202024	LOC392437	1	1	5084	7822	1.539	0.6216	0.03757	0.814944
ILMN_1712708	TRIM47	1	1	173.3	269	1.552	0.6339	0.04061	0.814944
ILMN_3249578	LOC100132394	1	1	987.9	1534	1.553	0.6353	0.03447	0.814944
ILMN_1655468	DSG3	1	1	136.1	211.9	1.557	0.6384	0.0105	0.814944
ILMN_2361478	PDLIM5	1	1	130.8	205.3	1.569	0.65	0.008602	0.814944
ILMN_1746517	KYNU	1	1	174.4	274.1	1.571	0.6519	0.01617	0.814944
ILMN_1713182	LOC653879	1	1	180.3	283.8	1.574	0.6547	0.01969	0.814944
ILMN_1756595	SH3TC1	1	1	181.6	286	1.575	0.6555	0.02695	0.814944
ILMN_1800341	WDR66	1	1	228.5	360.1	1.576	0.6563	0.03837	0.814944
ILMN_1752965	GREM1	1	1	203.9	323.2	1.585	0.6643	0.03164	0.814944
ILMN_1673113	F2RL1	1	1	198.9	316	1.589	0.6678	0.02047	0.814944
ILMN_2370208	CMTM3	1	1	206.7	329.1	1.592	0.6709	0.007311	0.814944
ILMN_1809931	NDRG1	1	1	720.4	1160	1.61	0.6874	0.02252	0.814944
ILMN_1801443	TSKU	1	1	417.9	673	1.61	0.6874	0.03082	0.814944
ILMN_1738558	RGS20	1	1	302.3	487.9	1.614	0.6906	0.01739	0.814944
ILMN_1703946	ADORA2B	1	1	981.4	1587	1.617	0.6935	0.03052	0.814944
ILMN_1693340	RAC3	1	1	321.5	525.7	1.635	0.7094	0.02822	0.814944
ILMN_3237368	LOC644132	1	1	244.4	401.6	1.643	0.7163	0.01415	0.814944
ILMN_1791826	RAB25	1	1	182.7	303.1	1.658	0.7297	0.01047	0.814944
ILMN_1672148	AKR1B10	0	1	109.7	182.1	1.66	0.7315	0.01207	0.814944
ILMN_1723358	SCARA3	1	1	296.6	492.3	1.66	0.7308	0.03922	0.814944
ILMN_1784661	TMEM2	1	1	282.5	473.2	1.675	0.7442	0.009692	0.814944
ILMN_1781155	LYN	1	1	211.4	354.2	1.676	0.7448	0.02162	0.814944
ILMN_2313730	RHOC	1	1	1930	3240	1.679	0.7473	0.04252	0.814944
ILMN_2400935	TAGLN	0	1	127.1	213.9	1.683	0.7509	0.01323	0.814944
ILMN_1812262	DDR1	1	1	344.1	580.6	1.687	0.7548	0.04531	0.814944
ILMN_2148785	GBP1	1	1	224.6	380.1	1.692	0.7591	0.02365	0.814944
ILMN_1789599	NBL1	1	1	707.5	1197	1.692	0.7583	0.03861	0.814944
ILMN_1704294	CDH3	1	1	328.4	556.4	1.694	0.7606	0.002738	0.814665
ILMN_1690268	HNRPUL1	1	1	1114	1899	1.704	0.769	0.02387	0.814944
ILMN_2047511	CENTA1	1	1	256.3	439.9	1.716	0.7793	0.04893	0.814944
ILMN_1770940	CDH1	1	1	634.4	1092	1.721	0.783	0.0135	0.814944
ILMN_1653180	TPM4	1	1	256	440.9	1.722	0.7842	0.04679	0.814944
ILMN_1769245	GLIPR1	1	1	178	307.8	1.729	0.7901	0.006929	0.814944
ILMN_1784217	SOX15	1	1	348	602.2	1.73	0.7912	0.02236	0.814944
ILMN_2143685	CLDN7	1	1	243.6	426.5	1.751	0.8078	0.01082	0.814944
ILMN_1806754	GLDC	1	1	163.7	287.3	1.756	0.8119	0.004902	0.814944
ILMN_1656057	PLAU	1	1	664	1168	1.759	0.8148	0.001986	0.778132
ILMN_1707336	ARPC4	1	1	584.1	1033	1.768	0.8222	0.0001433	0.426375
ILMN_1687757	AKR1C4	1	1	146.2	259.8	1.777	0.8294	0.01392	0.814944
ILMN_1744604	CYBA	1	1	230	410.3	1.784	0.8349	0.01604	0.814944
ILMN_1799098	LOC652846	1	1	221.1	394.4	1.784	0.8353	0.02035	0.814944
ILMN_1706483	C1orf116	1	1	264.6	476.2	1.8	0.8476	0.01092	0.814944
ILMN_1770505	BIK	0	1	116.9	212.1	1.815	0.86	0.008549	0.814944
ILMN_1720282	NQO1	1	1	2062	3755	1.821	0.865	0.04618	0.814944
ILMN_1699695	TNFRSF21	1	1	1300	2368	1.821	0.8648	0.04726	0.814944
ILMN_1685824	B4GALT5	1	1	1199	2205	1.839	0.8788	0.03617	0.814944
ILMN_1674236	HSPB1	1	1	2993	5515	1.843	0.8818	0.03569	0.814944
ILMN_1680110	C10orf116	1	1	172.5	320.3	1.857	0.8931	0.01551	0.814944
ILMN_2225974	GCLM	1	1	205.8	384.7	1.869	0.9024	0.01073	0.814944
ILMN_2374036	CTSL1	1	1	1239	2329	1.879	0.9102	0.02538	0.814944
ILMN_1711888	COBL	1	1	398.6	756.5	1.898	0.9244	0.04139	0.814944
ILMN_1778087	ANXA8	1	1	272.9	521.4	1.91	0.9339	0.02522	0.814944
ILMN_2376194	CAMK2B	1	1	149.7	287.1	1.918	0.9393	0.02741	0.814944
ILMN_1702503	ALDH3A1	1	1	197.8	382.3	1.933	0.9509	0.02605	0.814944
ILMN_1743950	IGFL1	1	1	157.5	305.3	1.938	0.9548	0.04569	0.814944
ILMN_1713124	AKR1C3	1	1	176.2	345.7	1.961	0.9719	0.001748	0.778132
ILMN_1739001	TACSTD2	1	1	1842	3688	2.003	1.002	0.03324	0.814944
ILMN_1801632	KRT5	1	1	607.5	1255	2.066	1.047	0.01507	0.814944
ILMN_1738742	PLAT	1	1	205	425.5	2.075	1.053	0.01504	0.814944
ILMN_1775501	IL1B	1	1	328	681.1	2.076	1.054	0.01754	0.814944
ILMN_2412336	AKR1C2	1	1	264.1	588.1	2.227	1.155	0.01253	0.814944
ILMN_1788547	GCLM	1	1	701.7	1571	2.239	1.163	0.004502	0.814944
ILMN_1812995	CTSL1	1	1	1168	2622	2.245	1.166	0.005311	0.814944
ILMN_2415529	CDK5RAP2	1	1	295.5	682.7	2.31	1.208	0.02742	0.814944
ILMN_1724686	CLDN1	1	1	219.2	518.2	2.364	1.241	0.007785	0.814944
ILMN_1814221	NPTX1	1	1	165.8	394.6	2.38	1.251	0.008463	0.814944
ILMN_1660436	HSPA1B	1	1	1413	3380	2.392	1.258	0.012	0.814944
ILMN_1797009	F3	1	1	430.1	1042	2.422	1.276	0.04118	0.814944
ILMN_1732296	ID3	1	1	218	558.5	2.562	1.358	0.04757	0.814944
ILMN_1774685	IL24	1	1	137.1	355.5	2.592	1.374	0.0009782	0.707484
ILMN_2150856	SERPINB2	1	1	164.8	430.2	2.61	1.384	0.03778	0.814944
ILMN_1729801	S100A8	0	1	121.5	324.3	2.668	1.416	0.01833	0.814944
ILMN_1806607	SFN	1	1	669.8	2063	3.079	1.623	0.0006392	0.707484
ILMN_1723123	FGFR3	1	1	158.6	497.8	3.138	1.65	0.01237	0.814944
ILMN_1771841	FOSL1	1	1	240.9	763.1	3.168	1.664	0.03242	0.814944
ILMN_2324421	TXNRD1	1	1	605	1953	3.228	1.691	0.0164	0.814944
ILMN_1795963	OKL38	1	1	166.1	575.1	3.463	1.792	0.005207	0.814944
ILMN_3195198	KRT17P3	1	1	718.3	2512	3.497	1.806	0.03666	0.814944
ILMN_1750974	S100A9	1	1	269	945.9	3.517	1.814	0.001099	0.707484
ILMN_1717056	TXNRD1	1	1	1015	4220	4.158	2.056	0.004696	0.814944
ILMN_1804822	SRXN1	1	1	546.5	2569	4.701	2.233	0.003246	0.814944
ILMN_2150851	SERPINB2	1	1	192.7	1028	5.334	2.415	0.0009995	0.707484
ILMN_1800512	HMOX1	1	1	1153	9645	8.364	3.064	0.0001094	0.406886

## Sheet: B100 vs blank_4h
PROBE_ID	SYMBOL	d1	d2	m1	m2	FC	log2FC	pval	fdr
ILMN_1793474	INSIG1	1	1	2677	988.5	-2.708	-1.437	0.003167	0.836612
ILMN_1699829	CTGF	1	1	3957	1547	-2.557	-1.354	0.004519	0.836612
ILMN_2053415	LDLR	1	1	3913	1702	-2.3	-1.201	0.00535	0.836612
ILMN_2206746	BGN	1	1	1498	771	-1.943	-0.9579	0.001666	0.836612
ILMN_1777233	E2F2	1	1	631.6	337.2	-1.873	-0.9055	0.002856	0.836612
ILMN_2399300	NAV2	1	1	830.4	444.8	-1.867	-0.9007	0.002179	0.836612
ILMN_1797728	HMGCS1	1	1	3329	1805	-1.844	-0.8829	0.02758	0.836612
ILMN_1671554	LPIN1	1	1	1236	683.1	-1.81	-0.8561	0.01908	0.836612
ILMN_1724658	BNIP3	1	1	1558	871.2	-1.789	-0.8388	0.045	0.836612
ILMN_2117904	ZNF22	1	1	578.4	332.1	-1.742	-0.8006	0.047	0.836612
ILMN_1668374	ITGB5	1	1	1499	861.4	-1.74	-0.7993	0.03584	0.836612
ILMN_2143822	ZNF148	1	1	318.1	186	-1.71	-0.7743	0.02781	0.836612
ILMN_1777740	C8orf55	1	1	1550	907.2	-1.708	-0.7726	0.02421	0.836612
ILMN_1773154	NFKBIA	1	1	1498	882.7	-1.697	-0.7626	0.02192	0.836612
ILMN_1749838	MZF1	1	1	298.5	176.3	-1.693	-0.7597	0.0002315	0.566794
ILMN_1697448	TXNIP	1	1	368.4	220.2	-1.673	-0.7424	0.01803	0.836612
ILMN_2313901	PAM	1	1	1561	933	-1.673	-0.7427	0.03427	0.836612
ILMN_1700915	BMI1	1	1	641.9	384	-1.671	-0.7411	0.02643	0.836612
ILMN_2284591	OPA3	1	1	436.2	261.6	-1.668	-0.7378	0.03214	0.836612
ILMN_3245625	RFX7	1	1	562.5	340.5	-1.652	-0.7243	0.03518	0.836612
ILMN_2174127	DCBLD2	1	1	3288	2005	-1.64	-0.714	0.0403	0.836612
ILMN_1736623	NCKIPSD	1	1	313.5	194.7	-1.611	-0.6876	0.03547	0.836612
ILMN_1801257	CENPA	1	1	821.3	517.2	-1.588	-0.6672	0.04749	0.836612
ILMN_2119486	DMTF1	1	1	281.3	177.8	-1.582	-0.6615	0.02644	0.836612
ILMN_1811104	KTELC1	1	1	648.8	410.3	-1.581	-0.6611	0.01194	0.836612
ILMN_1687858	CALM2	1	1	6233	3941	-1.581	-0.6613	0.04365	0.836612
ILMN_1699772	RRAGD	1	1	389.7	246.6	-1.58	-0.6599	0.0007202	0.804857
ILMN_1744240	WDR67	1	1	331.6	209.8	-1.58	-0.6603	0.01771	0.836612
ILMN_1724489	RFC4	1	1	1064	674	-1.579	-0.6593	0.02242	0.836612
ILMN_1749829	DLGAP5	1	1	783.1	499	-1.569	-0.6501	0.04419	0.836612
ILMN_2082209	C20orf100	1	1	1637	1046	-1.565	-0.6457	0.01827	0.836612
ILMN_1798654	MCM6	1	1	2549	1630	-1.563	-0.6444	0.0178	0.836612
ILMN_1692163	NSDHL	1	1	2091	1366	-1.53	-0.6138	0.03665	0.836612
ILMN_2223380	PPWD1	1	1	507.1	331.9	-1.528	-0.6116	0.005477	0.836612
ILMN_1691860	SPRY1	1	1	218	143.2	-1.522	-0.6063	0.0171	0.836612
ILMN_1730294	INO80C	1	1	422.4	279.5	-1.512	-0.5961	0.04886	0.836612
ILMN_3231621	LOC730235	1	1	206.6	137.1	-1.507	-0.5915	0.04793	0.836612
ILMN_2294431	CDC25C	1	1	243.8	161.9	-1.506	-0.5907	0.01057	0.836612
ILMN_2206272	D2HGDH	1	1	306.2	203.5	-1.504	-0.5893	0.02475	0.836612
ILMN_1752478	DHRS3	1	1	343.6	230	-1.494	-0.5789	0.01099	0.836612
ILMN_1781983	AP1B1	1	1	518.2	348.2	-1.488	-0.5736	0.017	0.836612
ILMN_1775380	SMOX	1	1	462.5	310.9	-1.488	-0.5734	0.04197	0.836612
ILMN_1692168	UBE2Z	1	1	830	558.9	-1.485	-0.5707	0.002045	0.836612
ILMN_1775405	ARL4A	1	1	306.4	207	-1.48	-0.5658	0.01514	0.836612
ILMN_1854469		1	1	566	382.8	-1.479	-0.5642	0.04967	0.836612
ILMN_1755649	SLC16A5	1	1	296.1	200.7	-1.475	-0.5611	0.01852	0.836612
ILMN_1803180	PRDX6	1	1	2411	1655	-1.458	-0.5435	0.04926	0.836612
ILMN_1670901	COX10	1	1	486.2	334.3	-1.454	-0.5405	0.003232	0.836612
ILMN_1690523	LRRC20	1	1	411.2	283.7	-1.449	-0.5354	0.02997	0.836612
ILMN_3247533	LOC100133840	1	1	265.5	183.4	-1.448	-0.5336	0.01776	0.836612
ILMN_1734276	PMEPA1	1	1	414.6	287.3	-1.443	-0.5291	0.006197	0.836612
ILMN_3249419	LOC728457	1	1	376	260.8	-1.442	-0.5278	0.03519	0.836612
ILMN_2175317	CYP4X1	1	1	322.5	224.4	-1.438	-0.5237	0.01079	0.836612
ILMN_1710207	C10orf6	1	1	500.6	349	-1.435	-0.5207	0.02457	0.836612
ILMN_1761479	ZC3HC1	1	1	952	665	-1.432	-0.5176	0.007631	0.836612
ILMN_2336595	ACSS2	1	1	2237	1564	-1.431	-0.5165	0.03614	0.836612
ILMN_3310491	MIR1978	1	1	780.1	547.1	-1.426	-0.5119	0.02402	0.836612
ILMN_2198393	KATNA1	1	1	452.7	318.7	-1.421	-0.5065	0.03956	0.836612
ILMN_1739210	NSL1	1	1	697.9	492	-1.419	-0.5044	0.007759	0.836612
ILMN_1798181	IRF7	1	1	299.8	211.7	-1.416	-0.5019	0.04346	0.836612
ILMN_2405602	OSBPL1A	1	1	460.2	326.8	-1.408	-0.4938	0.01105	0.836612
ILMN_1856315		1	1	227.6	161.6	-1.408	-0.4939	0.02647	0.836612
ILMN_1703754	CEP192	1	1	470.4	334.3	-1.407	-0.4925	0.01196	0.836612
ILMN_1772123	ACACA	1	1	549.6	390.8	-1.406	-0.4921	0.002033	0.836612
ILMN_1774336	POLE2	1	1	609.5	433.5	-1.406	-0.4916	0.01871	0.836612
ILMN_2058512	PSMA2	1	1	273	194.2	-1.406	-0.4913	0.04945	0.836612
ILMN_2171640	ZNF650	1	1	165.8	118	-1.405	-0.4911	0.02889	0.836612
ILMN_2087575	ZC3H4	1	1	368.9	263.8	-1.398	-0.4837	0.01153	0.836612
ILMN_1753393	OSGEP	1	1	419.7	301	-1.394	-0.4796	0.03382	0.836612
ILMN_1792305	ZNF318	1	1	300.5	215.6	-1.394	-0.4789	0.04044	0.836612
ILMN_1754045	FANCL	1	1	258.2	185.4	-1.393	-0.4777	0.01171	0.836612
ILMN_1707464	MST1	1	1	180.2	129.5	-1.392	-0.4773	0.01907	0.836612
ILMN_1805028	THOC7	1	1	2469	1774	-1.392	-0.4771	0.0472	0.836612
ILMN_1774890	LAS1L	1	1	635.8	457.4	-1.39	-0.475	0.03369	0.836612
ILMN_3203196	LOC100132240	1	1	390.6	282.1	-1.385	-0.4694	0.005558	0.836612
ILMN_1778377	ERGIC1	1	1	181.5	131	-1.385	-0.47	0.02559	0.836612
ILMN_2380566	SIAH1	1	1	337.9	244.5	-1.382	-0.4667	0.04389	0.836612
ILMN_1768117	RBM25	1	1	788.6	571.5	-1.38	-0.4645	0.04969	0.836612
ILMN_3249366	JMJD8	1	1	1334	967.6	-1.379	-0.4634	0.03205	0.836612
ILMN_1716279	CENPE	1	1	615.2	446.5	-1.378	-0.4625	0.003601	0.836612
ILMN_1651278	SNIP1	1	1	347.1	252.7	-1.374	-0.458	0.005059	0.836612
ILMN_1752668	DAAM2	1	1	223.8	163	-1.373	-0.4575	0.0321	0.836612
ILMN_2043452	FANCE	1	1	398.9	291.4	-1.369	-0.4533	0.04508	0.836612
ILMN_1735347	MCEE	1	1	221.6	162.1	-1.367	-0.4515	0.03842	0.836612
ILMN_1719471	MSH3	1	1	323.1	236.4	-1.367	-0.4508	0.0438	0.836612
ILMN_1719032	LSM3	1	1	2282	1672	-1.365	-0.4488	0.003033	0.836612
ILMN_2175465	RSL24D1	1	1	2328	1711	-1.36	-0.4438	0.03215	0.836612
ILMN_1812618	ARAP3	1	1	654.7	481.6	-1.36	-0.4432	0.04728	0.836612
ILMN_1730734	TMEM205	1	1	2150	1583	-1.358	-0.4412	0.02585	0.836612
ILMN_1772929	ATP5J	1	1	4268	3144	-1.358	-0.4411	0.0425	0.836612
ILMN_1676629	INSIG2	1	1	329.2	242.7	-1.356	-0.4397	0.01948	0.836612
ILMN_2315979	LBH	1	1	282.3	208.2	-1.356	-0.4398	0.01968	0.836612
ILMN_1656977	HIBCH	1	1	482.2	356	-1.354	-0.4377	0.006329	0.836612
ILMN_1756326	CKS2	1	1	2698	1992	-1.354	-0.4374	0.01713	0.836612
ILMN_1736670	PPP1R3C	1	1	165.6	122.5	-1.351	-0.4345	0.008371	0.836612
ILMN_2164081	KLHL12	1	1	419	310.6	-1.349	-0.432	0.001362	0.836612
ILMN_1693210	NSMCE2	1	1	329.7	244.5	-1.348	-0.4312	0.0121	0.836612
ILMN_2238928	RAD51C	1	1	433.5	322.6	-1.344	-0.4262	0.04697	0.836612
ILMN_1703720	SF3B14	1	1	2946	2193	-1.343	-0.4256	0.002817	0.836612
ILMN_1794968	LRRC28	1	1	223.2	166.2	-1.343	-0.4253	0.02416	0.836612
ILMN_2043918	DLEU1	1	1	260.5	194.4	-1.34	-0.4219	0.008077	0.836612
ILMN_1735093	TIMELESS	1	1	818.1	610.4	-1.34	-0.4225	0.03383	0.836612
ILMN_1791896	EBAG9	1	1	471.3	352.4	-1.338	-0.4196	0.03694	0.836612
ILMN_1747968	RBM33	1	1	344.5	257.7	-1.337	-0.4189	0.0281	0.836612
ILMN_2392717	LARP7	1	1	595.7	445.4	-1.337	-0.4195	0.03424	0.836612
ILMN_1804448	MSI2	1	1	185.2	139	-1.332	-0.4137	0.01543	0.836612
ILMN_1808769	C1orf97	1	1	268.4	201.7	-1.331	-0.4121	0.008394	0.836612
ILMN_1718271	MTIF3	1	1	309.1	232.2	-1.331	-0.4126	0.04449	0.836612
ILMN_1738093	TMEM118	1	1	452.6	340.8	-1.328	-0.4092	0.04632	0.836612
ILMN_2330861	SMC4	1	1	983.9	741.1	-1.328	-0.4088	0.0491	0.836612
ILMN_1810127	ZNF789	1	1	227	171.1	-1.327	-0.4079	0.01925	0.836612
ILMN_1666502	SOBP	1	1	170.2	128.4	-1.326	-0.407	0.03814	0.836612
ILMN_1766916	RPAP3	1	1	345.5	260.9	-1.324	-0.4054	0.01239	0.836612
ILMN_2401730	C1GALT1C1	1	1	193.4	146.3	-1.322	-0.4024	0.01187	0.836612
ILMN_1651237	CDT1	1	1	515.5	390.1	-1.322	-0.4023	0.01489	0.836612
ILMN_2043615	C17orf90	1	1	627.7	475.5	-1.32	-0.4006	0.03762	0.836612
ILMN_1799688	CDC23	1	1	794.4	603.9	-1.315	-0.3955	0.01251	0.836612
ILMN_1756701	DHRS11	1	1	506.5	385.4	-1.314	-0.394	0.003459	0.836612
ILMN_1688621	C9orf80	1	1	293.4	224.7	-1.306	-0.3846	0.003207	0.836612
ILMN_3246678	NPW	1	1	178.4	136.7	-1.305	-0.3842	0.00415	0.836612
ILMN_1726306	HMBS	1	1	962.6	739.8	-1.301	-0.3798	0.04992	0.836612
ILMN_1791093	PPHLN1	1	1	728.2	560.2	-1.3	-0.3784	0.03826	0.836612
ILMN_1811933	SHMT1	1	1	1071	824.8	-1.298	-0.3764	0.03856	0.836612
ILMN_2077550	RACGAP1	1	1	610.9	471	-1.297	-0.3752	0.04085	0.836612
ILMN_1713290	GLT8D1	1	1	435.9	336.3	-1.296	-0.3742	0.01841	0.836612
ILMN_1652357	PDHX	1	1	292.9	226.2	-1.295	-0.3729	0.02065	0.836612
ILMN_1685580	CBLB	1	1	244.1	188.5	-1.295	-0.3729	0.04086	0.836612
ILMN_1726981	VEGFB	1	1	1620	1252	-1.294	-0.3715	0.02358	0.836612
ILMN_1769409	C9orf123	1	1	163.4	126.5	-1.292	-0.3693	0.01317	0.836612
ILMN_3241665	C1orf133	1	1	200.4	155.1	-1.292	-0.3699	0.02641	0.836612
ILMN_1763091	C14orf43	1	1	355.3	275.5	-1.29	-0.3668	0.009243	0.836612
ILMN_1710136	HDHD1A	1	1	274.2	212.6	-1.29	-0.367	0.01483	0.836612
ILMN_1701244	ITFG2	1	1	338.3	262.2	-1.29	-0.3674	0.01907	0.836612
ILMN_2277676	ERCC1	1	1	922.5	715	-1.29	-0.3676	0.03913	0.836612
ILMN_1654112	PARD6A	1	1	164.5	127.8	-1.287	-0.3645	0.01408	0.836612
ILMN_1701134	PTEN	1	1	213.9	166.2	-1.287	-0.3637	0.04345	0.836612
ILMN_1685441	ASAP3	1	1	438.4	340.9	-1.286	-0.3628	0.02178	0.836612
ILMN_1680782	PATL1	1	1	957	744.2	-1.286	-0.3628	0.02601	0.836612
ILMN_1672834	SSH2	1	1	229.5	178.4	-1.286	-0.3629	0.04666	0.836612
ILMN_1680378	RBM45	1	1	208.4	162.4	-1.284	-0.3603	0.03066	0.836612
ILMN_1657898	MTP18	1	1	162	126.4	-1.282	-0.3582	0.0431	0.836612
ILMN_1731412	UBTD2	1	1	243.4	190.1	-1.281	-0.3567	0.01045	0.836612
ILMN_1694878	LOC644979	1	1	164	128.1	-1.281	-0.3569	0.02397	0.836612
ILMN_1744006	GFOD2	1	1	274.5	214.4	-1.28	-0.3565	0.04325	0.836612
ILMN_1740523	KTN1	1	1	158.8	124.5	-1.275	-0.3509	0.02878	0.836612
ILMN_1769451	ILVBL	1	1	664.7	521.5	-1.275	-0.35	0.04642	0.836612
ILMN_1705301	TEAD4	1	1	633.1	496.9	-1.274	-0.3494	0.0408	0.836612
ILMN_1723048	GJC2	1	1	163.9	128.9	-1.271	-0.346	0.0007541	0.804857
ILMN_1689318	NUAK1	1	1	200.6	157.9	-1.27	-0.3449	0.04103	0.836612
ILMN_1798957	C12orf47	1	1	295.2	232.6	-1.269	-0.344	0.04925	0.836612
ILMN_2399304	NAV2	1	1	189.9	149.9	-1.267	-0.3415	0.00862	0.836612
ILMN_1744959	NFX1	1	1	170.9	135	-1.266	-0.3403	0.01511	0.836612
ILMN_1774661	SNRPB	1	1	5432	4291	-1.266	-0.3401	0.02201	0.836612
ILMN_1715069	TANK	1	1	307.5	243.1	-1.265	-0.3393	0.02325	0.836612
ILMN_1663489	UBR2	1	1	259.8	205.3	-1.265	-0.3396	0.02972	0.836612
ILMN_1762615	FAM175B	1	1	449.8	356.1	-1.263	-0.337	0.047	0.836612
ILMN_1800935	ARV1	1	1	360.8	286	-1.261	-0.335	0.025	0.836612
ILMN_1656413	ZMPSTE24	1	1	1014	804.7	-1.26	-0.3331	0.04071	0.836612
ILMN_2074258	BARD1	1	1	263.7	209.7	-1.257	-0.3305	0.03536	0.836612
ILMN_1701131	C2orf49	1	1	233.1	185.6	-1.256	-0.3287	0.01185	0.836612
ILMN_1706825	PKN2	1	1	152.6	121.7	-1.254	-0.3265	0.008457	0.836612
ILMN_1661833	ANKRD12	1	1	215.4	171.8	-1.253	-0.3259	0.005934	0.836612
ILMN_1720235	ADSSL1	1	1	185.4	148	-1.253	-0.3253	0.01825	0.836612
ILMN_3248057	LOC100132439	1	1	184.7	147.6	-1.251	-0.3237	0.01401	0.836612
ILMN_1784238	SEC22B	1	1	458.3	366.6	-1.25	-0.3219	0.03047	0.836612
ILMN_1799939	TAF1L	1	1	159.1	127.3	-1.25	-0.322	0.03132	0.836612
ILMN_1745034	SLC11A2	1	1	387.2	310.2	-1.248	-0.32	0.006821	0.836612
ILMN_1695606	EFNB3	1	1	151	121	-1.248	-0.3193	0.02507	0.836612
ILMN_2403906	ARFIP1	1	1	298.9	239.8	-1.247	-0.318	0.04218	0.836612
ILMN_1812776	FBXO28	1	1	357.5	286.6	-1.247	-0.3188	0.04285	0.836612
ILMN_1739885	SLC41A3	1	1	462.2	370.9	-1.246	-0.3176	0.0111	0.836612
ILMN_1799381	SNORD14A	1	1	177.2	142.1	-1.246	-0.3179	0.01195	0.836612
ILMN_1715718	ZNF784	1	1	153.2	123	-1.246	-0.3172	0.02898	0.836612
ILMN_1811195	ZNF211	1	1	175.8	141.2	-1.245	-0.3167	0.01033	0.836612
ILMN_2222872	RBM18	1	1	158.7	127.5	-1.245	-0.3165	0.02288	0.836612
ILMN_1653319	MC1R	1	1	151.6	121.9	-1.244	-0.3146	0.0003987	0.691495
ILMN_1691188	UIMC1	1	1	1223	984.1	-1.243	-0.3138	0.0151	0.836612
ILMN_1653793	PDPK1	1	1	202.7	163.2	-1.242	-0.3122	0.01774	0.836612
ILMN_2067370	SNRPF	1	1	3752	3022	-1.242	-0.3125	0.02285	0.836612
ILMN_1657011	LOC286208	1	1	175.3	141.3	-1.241	-0.3114	0.04519	0.836612
ILMN_1753064	TTC13	1	1	164.3	132.8	-1.237	-0.3067	0.003448	0.836612
ILMN_2212714	TMEM39B	1	1	354.2	286.6	-1.236	-0.3056	0.01404	0.836612
ILMN_1657317	POLR2J	1	1	182	147.5	-1.234	-0.3028	0.03252	0.836612
ILMN_2175447	ZNF767	1	1	162.6	131.9	-1.233	-0.3017	0.01003	0.836612
ILMN_1751425	ERMP1	1	1	261.6	212.1	-1.233	-0.3023	0.04775	0.836612
ILMN_1803997	SDCCAG3	1	1	544	441.6	-1.232	-0.3008	0.02836	0.836612
ILMN_1708382	C3orf75	1	1	593.2	481.4	-1.232	-0.3013	0.03011	0.836612
ILMN_3251526	USP13	1	1	347.8	283.3	-1.228	-0.2961	0.04729	0.836612
ILMN_1716678	NPC2	1	1	8104	6613	-1.226	-0.2934	0.04109	0.836612
ILMN_1735979	BCKDHA	1	1	406.4	331.9	-1.225	-0.2924	0.02715	0.836612
ILMN_1720484	CRTAP	1	1	166	135.6	-1.225	-0.2925	0.03496	0.836612
ILMN_1770732	COPS3	1	1	1672	1365	-1.225	-0.2929	0.03906	0.836612
ILMN_1767142	ZNF280D	1	1	165.9	135.4	-1.225	-0.2932	0.0409	0.836612
ILMN_1685413	ALG8	1	1	677.2	554.1	-1.222	-0.2893	0.03477	0.836612
ILMN_1839051		1	1	150.4	123.2	-1.221	-0.288	0.01831	0.836612
ILMN_2311779	TMUB2	1	1	346.3	283.7	-1.221	-0.2879	0.04324	0.836612
ILMN_2244484	CCBL2	1	1	149.5	122.5	-1.22	-0.2867	0.02325	0.836612
ILMN_1664931	GTF2E2	1	1	1610	1320	-1.219	-0.2861	0.03543	0.836612
ILMN_1658416	MRPS18C	1	1	1824	1496	-1.219	-0.2854	0.03715	0.836612
ILMN_3289172	LOC100132774	1	1	155.5	127.8	-1.217	-0.2834	0.006775	0.836612
ILMN_1732705	HCFC1	1	1	1438	1181	-1.217	-0.2837	0.0144	0.836612
ILMN_1796130	LOC221710	1	1	193.1	159.5	-1.211	-0.2757	0.02464	0.836612
ILMN_3226181	NUDT7	1	1	150.4	124.3	-1.21	-0.2745	0.03195	0.836612
ILMN_1675979	RBMS3	1	1	143.8	118.8	-1.21	-0.2755	0.03379	0.836612
ILMN_2415949	MRRF	1	1	302.6	250.2	-1.209	-0.274	0.01657	0.836612
ILMN_2150352	CBWD5	1	1	317.1	262.3	-1.209	-0.2736	0.01759	0.836612
ILMN_1789418	GSTT2	1	1	145.6	120.5	-1.208	-0.2727	0.03749	0.836612
ILMN_1813179	LOC401074	1	1	203.1	168.3	-1.207	-0.271	0.01785	0.836612
ILMN_1736555	ZNF280D	1	1	147.4	122.1	-1.207	-0.2715	0.03578	0.836612
ILMN_1696956	ARID3B	1	1	162.7	135	-1.205	-0.2692	0.02824	0.836612
ILMN_2199676	CEP152	1	1	197.6	164	-1.205	-0.2689	0.03683	0.836612
ILMN_1689342	NUBP1	1	1	230.1	191.8	-1.2	-0.2628	0.02652	0.836612
ILMN_1763011	C7orf10	1	1	146.5	122.1	-1.2	-0.2633	0.0347	0.836612
ILMN_1765520	MTIF2	1	1	790	659.4	-1.198	-0.2606	0.01408	0.836612
ILMN_1784860	RFC3	1	1	435.9	364.3	-1.197	-0.2588	0.01859	0.836612
ILMN_3305339	UBA5	1	1	200.3	167.2	-1.197	-0.2599	0.03676	0.836612
ILMN_1807881	NEDD4	1	1	145.1	121.2	-1.197	-0.2592	0.0464	0.836612
ILMN_1669206	CNOT1	1	1	1238	1035	-1.196	-0.2586	0.02385	0.836612
ILMN_1726873	TPCN2	1	1	253.2	211.6	-1.196	-0.2584	0.04765	0.836612
ILMN_1786470	C1orf74	1	1	191.1	160	-1.194	-0.2563	0.0344	0.836612
ILMN_1731107	CCDC92	1	1	238	199.6	-1.192	-0.2537	0.03773	0.836612
ILMN_1786197	NR2F1	1	1	157.4	132.2	-1.191	-0.2519	0.003087	0.836612
ILMN_1752741	TRIM23	1	1	180.1	151.5	-1.189	-0.2498	0.02194	0.836612
ILMN_2353633	EMR2	1	1	159.3	134.1	-1.188	-0.2488	0.02148	0.836612
ILMN_3236021	LOC100133923	1	1	164.6	138.5	-1.188	-0.2487	0.03171	0.836612
ILMN_1783610	HELLS	1	1	244	206	-1.185	-0.2444	0.0309	0.836612
ILMN_1673023	EP400	1	1	320.3	270.3	-1.185	-0.2446	0.03112	0.836612
ILMN_2157240	MNS1	1	1	302.1	254.8	-1.185	-0.2455	0.04172	0.836612
ILMN_2191568	TUSC4	1	1	489.9	414.1	-1.183	-0.2425	0.01236	0.836612
ILMN_1678362	INO80	1	1	253.8	214.6	-1.183	-0.2421	0.04333	0.836612
ILMN_1796762	CCDC102A	1	1	186.9	158.1	-1.182	-0.2415	0.02537	0.836612
ILMN_3246801	DNAJC30	1	1	134.9	114.2	-1.181	-0.2404	0.01905	0.836612
ILMN_1697491	FLJ14213	1	1	202.1	171.2	-1.181	-0.2395	0.04055	0.836612
ILMN_1705141	CACYBP	1	1	138.8	117.7	-1.179	-0.2377	0.003636	0.836612
ILMN_1748271	ATF2	1	1	139.8	118.5	-1.179	-0.2382	0.04245	0.836612
ILMN_1770818	LOC642342	1	1	132.2	112.4	-1.177	-0.2352	0.01059	0.836612
ILMN_1721081	SP4	1	1	150.8	128.3	-1.175	-0.2324	0.04236	0.836612
ILMN_2147306	PNRC2	1	1	788.1	673	-1.171	-0.2277	0.0067	0.836612
ILMN_3244240	LOC646476	1	1	133.7	114.1	-1.171	-0.2282	0.02772	0.836612
ILMN_1700923	ATG4C	1	1	265.2	227.3	-1.167	-0.2227	0.03694	0.836612
ILMN_2167426	ASPHD2	1	1	150.2	129.3	-1.162	-0.216	0.001158	0.836612
ILMN_2131880	DPY30	1	1	1405	1210	-1.162	-0.2164	0.01351	0.836612
ILMN_3197652	ERI2	1	1	139.8	120.3	-1.162	-0.216	0.0441	0.836612
ILMN_1734827	MKI67	1	1	162.2	140.3	-1.156	-0.2096	0.04358	0.836612
ILMN_1669502	E2F3	1	1	474.1	410.6	-1.155	-0.2074	0.03909	0.836612
ILMN_1717877	IVNS1ABP	1	1	235.4	204.2	-1.153	-0.2051	0.02091	0.836612
ILMN_1690320	TTC23	1	1	267.2	232.2	-1.151	-0.2023	0.04356	0.836612
ILMN_1723768	NLRX1	1	1	196.8	170.9	-1.151	-0.2033	0.04939	0.836612
ILMN_1726388	ACBD7	1	1	170.5	148.5	-1.148	-0.1988	0.02615	0.836612
ILMN_1796119	ZUFSP	1	1	206.1	179.8	-1.146	-0.197	0.01888	0.836612
ILMN_2052891	PKD2	1	1	224.4	195.9	-1.146	-0.1962	0.04336	0.836612
ILMN_2124361	LEAP2	1	1	133.1	116.3	-1.145	-0.1951	0.02526	0.836612
ILMN_1695945	MEIS2	1	1	210.6	184.1	-1.144	-0.194	0.02914	0.836612
ILMN_1682008	TCF19	1	1	160	140.1	-1.142	-0.1913	0.01682	0.836612
ILMN_3235410	HIATL2	1	1	1475	1292	-1.142	-0.1909	0.04708	0.836612
ILMN_1662128	ISY1	1	1	190.4	167	-1.14	-0.1889	0.005555	0.836612
ILMN_1761069	UVRAG	1	1	177	155.3	-1.14	-0.1888	0.02253	0.836612
ILMN_1700967	C3orf59	1	1	171.2	150.2	-1.14	-0.1892	0.0403	0.836612
ILMN_3282292	LOC646316	1	1	161.6	141.8	-1.139	-0.1883	0.01666	0.836612
ILMN_1681927	HDGF2	1	1	136.7	120	-1.139	-0.1882	0.03985	0.836612
ILMN_2400583	USP9X	1	1	174.9	153.7	-1.138	-0.1864	0.04102	0.836612
ILMN_1685097	ASCC1	1	1	594.7	523	-1.137	-0.1853	0.03273	0.836612
ILMN_1783675	ASB8	1	1	199.7	175.8	-1.136	-0.1839	0.0262	0.836612
ILMN_1756989	EPHA8	1	1	128.8	113.7	-1.133	-0.1799	0.02579	0.836612
ILMN_1797189	MAP3K12	1	1	155.1	137	-1.132	-0.179	0.0211	0.836612
ILMN_2360784	RRBP1	1	1	3235	2871	-1.127	-0.1719	0.04745	0.836612
ILMN_1807177	KIAA1797	1	1	191.7	170.8	-1.122	-0.1662	0.0201	0.836612
ILMN_1714148	C9orf90	1	1	206	183.8	-1.121	-0.1645	0.019	0.836612
ILMN_1749834	LOC388588	1	1	152.8	136.4	-1.12	-0.1641	0.02564	0.836612
ILMN_1756408	PARVA	1	1	160.1	143.3	-1.117	-0.1603	0.03977	0.836612
ILMN_1725300	MLL3	1	1	129.3	116.1	-1.114	-0.1556	0.01926	0.836612
ILMN_1806432	NT5C	1	1	1628	1462	-1.114	-0.1551	0.04026	0.836612
ILMN_2048326	RPS27A	1	1	14280	12890	-1.108	-0.1482	0.04259	0.836612
ILMN_1803073	DNAJC12	1	1	128.7	116.4	-1.106	-0.145	0.01812	0.836612
ILMN_1664367	COQ6	1	1	139.5	126.2	-1.105	-0.144	0.03006	0.836612
ILMN_1758038	ALKBH1	1	1	207.4	188.2	-1.102	-0.1399	0.03265	0.836612
ILMN_2270900	ZNF197	1	1	151.2	138.1	-1.095	-0.1309	0.01848	0.836612
ILMN_1662232	DCTN2	1	1	1822	1666	-1.094	-0.1293	0.006141	0.836612
ILMN_1703695	C19orf12	1	1	176.1	161.7	-1.089	-0.1229	0.02507	0.836612
ILMN_1760247	CD70	1	1	141.7	130.5	-1.086	-0.1191	0.001809	0.836612
ILMN_3237452	C17orf100	1	1	123.1	113.4	-1.086	-0.1185	0.003968	0.836612
ILMN_1731984	HMGN3	1	1	121.7	112.9	-1.078	-0.1088	0.02396	0.836612
ILMN_2148679	SDHAP3	1	1	120.4	112.6	-1.07	-0.09712	0.009242	0.836612
ILMN_1708881	RAB20	1	1	129.4	121.2	-1.068	-0.09468	0.007297	0.836612
ILMN_1740960	MACROD1	1	1	127	119.2	-1.065	-0.09142	0.006766	0.836612
ILMN_2193214	MPND	1	1	127.7	123.1	-1.037	-0.05239	0.02046	0.836612
ILMN_3278004	LOC100132652	1	1	129.8	125.2	-1.036	-0.05133	0.04564	0.836612
ILMN_1830394		0	1	108.3	111.8	1.032	0.04555	0.02431	0.836612
ILMN_1687266	TMEM191B	1	1	109.8	114.6	1.044	0.0618	0.01589	0.836612
ILMN_3294800	LOC100132787	0	1	109.7	115.2	1.05	0.07059	0.04112	0.836612
ILMN_3237385	NRBF2	1	1	178.5	187.7	1.052	0.07294	0.04969	0.836612
ILMN_1654630	FAM193B	1	1	117.9	124.8	1.059	0.08231	0.04801	0.836612
ILMN_1872781		0	1	108.3	116.4	1.076	0.1051	0.02376	0.836612
ILMN_1727809	STK35	1	1	202.1	217.7	1.077	0.1073	0.003542	0.836612
ILMN_1692335	ELK3	0	1	110.2	118.6	1.077	0.1066	0.02961	0.836612
ILMN_1763637	KIAA0226	0	1	107	115.6	1.08	0.1107	0.0405	0.836612
ILMN_1651943	ANK3	0	1	105.4	113.9	1.081	0.1126	0.00743	0.836612
ILMN_1780444	ARL3	1	1	114.7	124.3	1.084	0.1158	0.005049	0.836612
ILMN_1674344	PARD6G	1	1	133.2	144.4	1.084	0.1167	0.03309	0.836612
ILMN_1734762	OPA3	0	1	106.2	115.3	1.086	0.1187	0.04037	0.836612
ILMN_1740571	LOC647859	1	1	135.2	147.1	1.088	0.1218	0.03205	0.836612
ILMN_1716353	LOC729559	0	1	104	113.2	1.089	0.1226	0.006051	0.836612
ILMN_1876838		0	1	106.2	115.8	1.091	0.125	0.04156	0.836612
ILMN_1677574	GALNT6	0	1	104.2	114.1	1.095	0.131	0.009589	0.836612
ILMN_1810727	SLC25A45	0	1	109.7	120.5	1.098	0.1352	0.03075	0.836612
ILMN_2413517	TRIM39	0	1	105.7	116.1	1.099	0.1362	0.01583	0.836612
ILMN_2056687	C17orf56	1	1	134.1	147.6	1.101	0.1388	0.004831	0.836612
ILMN_1725705	CLPP	1	1	501.9	553.3	1.102	0.1406	0.02214	0.836612
ILMN_1846799		0	1	104	114.5	1.102	0.1397	0.04796	0.836612
ILMN_1763027	CAMK2B	1	1	113.6	125.2	1.103	0.1409	0.03258	0.836612
ILMN_1711318	PHF8	0	1	105.6	116.5	1.104	0.1423	0.003294	0.836612
ILMN_1723021	ICMT	1	1	376.1	416.4	1.107	0.147	0.02359	0.836612
ILMN_1807277	IFI30	1	1	149.8	166	1.108	0.1481	0.03108	0.836612
ILMN_3247390	LOC100132347	1	1	118	130.8	1.108	0.148	0.04398	0.836612
ILMN_1851020		0	1	103.8	115.7	1.114	0.1563	0.0005923	0.747106
ILMN_1653828	CHFR	1	1	581.2	647.2	1.114	0.1553	0.02726	0.836612
ILMN_2383163	DEPDC7	0	1	104.8	116.7	1.114	0.156	0.03351	0.836612
ILMN_1782350	LOC647041	0	1	105.1	117.2	1.115	0.1573	0.02073	0.836612
ILMN_1668378	SFT2D2	0	1	101.7	113.4	1.115	0.157	0.0351	0.836612
ILMN_1747162	DDX47	1	1	562.4	627.1	1.115	0.1572	0.04371	0.836612
ILMN_1768600	LOC652264	0	1	102.7	114.7	1.116	0.1585	0.04543	0.836612
ILMN_1791820	ZNF768	1	1	147.1	164.3	1.117	0.1594	0.04669	0.836612
ILMN_1657086	LOC440508	0	1	104.3	116.9	1.12	0.1637	0.02201	0.836612
ILMN_1681899	NSUN5C	1	1	131.1	146.9	1.12	0.1641	0.04833	0.836612
ILMN_1782543	EEF1D	1	1	1068	1198	1.123	0.1668	0.03674	0.836612
ILMN_2242491	CLUAP1	1	1	15150	17060	1.126	0.1706	0.01445	0.836612
ILMN_1662741	EDG4	1	1	168	189.1	1.126	0.1709	0.04068	0.836612
ILMN_2412475	ARHGAP8	0	1	101.5	114.3	1.127	0.1719	0.01461	0.836612
ILMN_1655312	HPS5	1	1	217.3	245	1.127	0.1727	0.01654	0.836612
ILMN_1903877		0	1	105	118.3	1.127	0.1725	0.04413	0.836612
ILMN_1655052	TRNT1	0	1	101.2	114.4	1.13	0.1761	0.009354	0.836612
ILMN_2380850	SDCCAG3	1	1	242.1	273.6	1.13	0.1762	0.0257	0.836612
ILMN_1782286	LOC402571	0	1	102.5	115.9	1.13	0.1764	0.04172	0.836612
ILMN_1658624	UBXN6	1	1	260.6	294.6	1.131	0.177	0.02156	0.836612
ILMN_1651378	AUP1	1	1	424.1	479.4	1.131	0.177	0.04846	0.836612
ILMN_2208903	CD52	0	1	99.53	112.7	1.132	0.1794	0.01859	0.836612
ILMN_2400644	SRGAP3	0	1	105.6	119.5	1.132	0.1784	0.03653	0.836612
ILMN_1697620	KCNJ4	0	1	98.55	111.7	1.133	0.1808	0.02052	0.836612
ILMN_1779794	PPARD	0	1	106.2	120.5	1.134	0.1817	0.04607	0.836612
ILMN_1808661	TOMM5	1	1	1233	1399	1.135	0.1831	0.00761	0.836612
ILMN_1774196	URM1	1	1	1024	1162	1.136	0.1834	0.004479	0.836612
ILMN_1758597	NAGS	0	1	113.2	128.7	1.137	0.1854	0.04213	0.836612
ILMN_1689357	IL17RC	0	1	103.8	118.4	1.14	0.1893	0.01926	0.836612
ILMN_1699071	C21orf7	1	1	176.1	201.1	1.142	0.1913	0.04684	0.836612
ILMN_1764321	ACOT4	1	1	115.9	132.5	1.143	0.1925	0.001338	0.836612
ILMN_1804207	MRPL4	1	1	134.6	153.8	1.143	0.1924	0.04997	0.836612
ILMN_1667087	FLJ20581	0	1	103.6	118.8	1.146	0.197	0.04857	0.836612
ILMN_2339655	MAPK7	1	1	123	141.1	1.147	0.1978	0.04177	0.836612
ILMN_3307772	PACSIN2	1	1	167.5	192.3	1.148	0.1995	0.0164	0.836612
ILMN_1679277	CMTM3	0	1	98.52	113.1	1.148	0.1989	0.03214	0.836612
ILMN_1688020	FLJ43950	0	1	102.4	117.7	1.149	0.201	0.04275	0.836612
ILMN_3232219	LOC100134189	1	1	298.3	343.2	1.15	0.2021	0.03304	0.836612
ILMN_3245824	C17orf89	1	1	164.4	189.2	1.151	0.2029	0.01736	0.836612
ILMN_1805481	TRMT11	1	1	225.1	259.4	1.152	0.2043	0.01566	0.836612
ILMN_1732873	IPPK	1	1	126.6	145.8	1.152	0.2037	0.03219	0.836612
ILMN_1743130	PTGFRN	1	1	272.5	314.3	1.153	0.2059	0.0341	0.836612
ILMN_1757437	UMPS	0	1	108.8	125.6	1.154	0.2068	0.002312	0.836612
ILMN_1851771		0	1	102.7	118.5	1.154	0.2063	0.006027	0.836612
ILMN_1752952	MMP28	0	1	104	120.1	1.154	0.207	0.00627	0.836612
ILMN_1666894	CSPG4	0	1	109.6	126.7	1.156	0.209	0.03251	0.836612
ILMN_1698733	CNIH2	0	1	111.1	128.5	1.156	0.2098	0.04504	0.836612
ILMN_1854015		1	1	123.1	142.6	1.159	0.2127	0.01013	0.836612
ILMN_1793954	LOC652322	0	1	101.8	118	1.159	0.2128	0.04587	0.836612
ILMN_1752451	CTSH	1	1	114.2	132.4	1.16	0.2141	0.0353	0.836612
ILMN_1710644	MARVELD3	0	1	104.4	121.2	1.161	0.2154	0.01128	0.836612
ILMN_1777565	TAP2	1	1	175.8	204	1.161	0.2148	0.01321	0.836612
ILMN_2083559	KIAA0415	0	1	102.5	119	1.161	0.2154	0.01704	0.836612
ILMN_1884723		0	1	108.4	125.8	1.161	0.2151	0.02034	0.836612
ILMN_1763972	TJP2	0	1	111.5	129.6	1.162	0.2163	0.04296	0.836612
ILMN_1713129	TTF1	1	1	220.2	256.1	1.163	0.2179	0.01231	0.836612
ILMN_1777156	GTPBP3	1	1	127	147.7	1.163	0.2177	0.01457	0.836612
ILMN_1658469	TP53AP1	1	1	135.3	157.4	1.163	0.2179	0.02871	0.836612
ILMN_3261111	IP6K3	0	1	104.3	121.4	1.165	0.2197	0.02543	0.836612
ILMN_1730223	RNF39	0	1	101.2	117.8	1.165	0.2202	0.04229	0.836612
ILMN_1668748	MED15	1	1	127	148	1.166	0.2211	0.01146	0.836612
ILMN_1796430	PSMD3	1	1	217.9	254.3	1.167	0.2228	0.01597	0.836612
ILMN_1661172	LOC650034	0	1	109.6	127.9	1.167	0.2229	0.04137	0.836612
ILMN_1657680	CCDC69	0	1	105.5	123.2	1.168	0.2236	0.02372	0.836612
ILMN_1752647	KLRC1	0	1	101.1	118.1	1.168	0.2244	0.04591	0.836612
ILMN_1663090	SON	1	1	242.3	283.2	1.169	0.2248	0.03742	0.836612
ILMN_1724306	CACNG1	1	1	118.5	138.6	1.17	0.2263	0.009644	0.836612
ILMN_1787541	SPSB2	1	1	172.6	201.9	1.17	0.2268	0.02284	0.836612
ILMN_3238001	LOC100132112	1	1	119.8	140.2	1.17	0.2263	0.03757	0.836612
ILMN_3269719	ARAP1	1	1	121.4	142.2	1.171	0.2278	0.01558	0.836612
ILMN_1747241	IWS1	1	1	396.9	464.6	1.171	0.2272	0.03799	0.836612
ILMN_1661373	AGPAT3	0	1	98.25	115.1	1.171	0.2278	0.04865	0.836612
ILMN_3257566	DSTYK	1	1	170.1	199.7	1.174	0.2315	0.0326	0.836612
ILMN_1719753	VGLL1	0	1	106.6	125.3	1.176	0.2338	0.04066	0.836612
ILMN_1914025		0	1	107.6	126.8	1.178	0.2359	7.902e-05	0.548201
ILMN_2402805	TRPC4AP	1	1	657.7	774.9	1.178	0.2365	0.04471	0.836612
ILMN_1730019	BRD1	1	1	149.4	176.4	1.181	0.2396	0.03849	0.836612
ILMN_2248655	RGS3	0	1	99.6	117.9	1.183	0.2428	0.03215	0.836612
ILMN_1786722	ZNF385A	0	1	103.6	122.6	1.184	0.2434	0.03123	0.836612
ILMN_1745669	NY-REN-7	1	1	149.6	177.2	1.184	0.2442	0.04683	0.836612
ILMN_2077858	SIRT7	1	1	169.2	200.3	1.184	0.2435	0.04988	0.836612
ILMN_1788833	FLJ30719	0	1	95.63	113.3	1.185	0.2451	0.01283	0.836612
ILMN_2262203	PMS2CL	1	1	116.8	138.5	1.185	0.2452	0.02599	0.836612
ILMN_3236752	LOC100132494	0	1	101.7	120.7	1.187	0.2467	0.01085	0.836612
ILMN_3177354	LOC100128425	1	1	157.6	187	1.187	0.2469	0.01248	0.836612
ILMN_1769201	ELF3	1	1	140.5	166.8	1.187	0.2474	0.04294	0.836612
ILMN_1770531	LOC728636	0	1	107.1	127.2	1.188	0.2483	0.001817	0.836612
ILMN_3244611	LOC100132060	1	1	297.5	353.5	1.188	0.2485	0.04437	0.836612
ILMN_1850338		0	1	103.4	123	1.189	0.2502	0.008278	0.836612
ILMN_1776154	COG3	1	1	156.2	186.1	1.191	0.2526	0.02361	0.836612
ILMN_3230845	LOC100131608	1	1	131.3	156.7	1.193	0.2551	0.004275	0.836612
ILMN_2153495	WNT7B	0	1	107.7	128.5	1.193	0.2547	0.01226	0.836612
ILMN_1665877	RNF149	1	1	658.5	785.9	1.193	0.2551	0.03489	0.836612
ILMN_1652749	ERF	1	1	212.6	253.8	1.194	0.256	0.01851	0.836612
ILMN_2287276	FAM177A1	1	1	163.6	195.8	1.196	0.2586	0.03974	0.836612
ILMN_2158781	LOC650717	0	1	108.2	129.5	1.196	0.2588	0.04583	0.836612
ILMN_1847159		0	1	101.2	121.1	1.197	0.2598	0.004562	0.836612
ILMN_1805720	LOC644096	0	1	107.7	128.9	1.197	0.2599	0.03312	0.836612
ILMN_1780268	C1orf56	0	1	111.7	133.9	1.198	0.2611	0.01174	0.836612
ILMN_1701918	KLHDC9	0	1	103.3	123.7	1.198	0.2605	0.01933	0.836612
ILMN_2394264	UBTF	1	1	117	140.1	1.198	0.2608	0.03063	0.836612
ILMN_1729973	ZC3HAV1	1	1	118.5	142.1	1.199	0.2617	0.03606	0.836612
ILMN_1759732	RFNG	0	1	110.5	132.7	1.201	0.2646	0.02007	0.836612
ILMN_1791217	FAM40A	1	1	160.6	193	1.201	0.2644	0.02945	0.836612
ILMN_1722738	ROGDI	1	1	133.6	160.5	1.201	0.2644	0.03547	0.836612
ILMN_2315208	CAMK2B	0	1	107.4	129.2	1.203	0.2665	0.04545	0.836612
ILMN_1812226	ICAM1	1	1	117.7	141.7	1.204	0.2677	0.04739	0.836612
ILMN_1803060	MAML1	1	1	170.3	205.1	1.205	0.2686	0.03326	0.836612
ILMN_1885774		1	1	114.7	138.5	1.207	0.2718	0.0303	0.836612
ILMN_1669367	LOC649023	1	1	114.2	137.9	1.207	0.2714	0.04597	0.836612
ILMN_1654289	ELK1	1	1	495	598.5	1.209	0.2739	0.0002297	0.566794
ILMN_1676322	C1orf172	1	1	122.9	148.6	1.209	0.2734	0.006545	0.836612
ILMN_1795949	CORO7	1	1	132.6	160.4	1.21	0.2744	0.01684	0.836612
ILMN_1811729	CBLC	0	1	100.2	121.5	1.213	0.2786	0.03083	0.836612
ILMN_1797974	AIG1	1	1	229.2	278.3	1.214	0.28	0.03818	0.836612
ILMN_2355168	MGST1	1	1	1892	2299	1.215	0.281	0.02494	0.836612
ILMN_1849842		0	1	101.3	123.3	1.217	0.2833	0.02722	0.836612
ILMN_1703886	SLC16A2	0	1	104.5	127.2	1.218	0.2841	0.03715	0.836612
ILMN_1704022	TMEM207	1	1	117.8	143.5	1.219	0.2856	0.03109	0.836612
ILMN_1799011	CEP250	1	1	121	147.5	1.219	0.2857	0.04305	0.836612
ILMN_1754842	DLGAP4	1	1	194.5	237.4	1.22	0.2874	0.01348	0.836612
ILMN_1728887	PAK4	1	1	253.5	309.3	1.22	0.287	0.04727	0.836612
ILMN_1653824	LAMC2	1	1	211.1	257.9	1.222	0.2891	0.01426	0.836612
ILMN_2381121	UQCC	1	1	333.3	408.6	1.226	0.294	0.02016	0.836612
ILMN_1724207	IVD	1	1	214.8	263.3	1.226	0.2937	0.03782	0.836612
ILMN_2149292	TMEM40	0	1	113.7	139.5	1.226	0.2945	0.0457	0.836612
ILMN_1718990	NFRKB	1	1	123.7	151.8	1.227	0.2952	0.02781	0.836612
ILMN_1793522	PRKAB1	1	1	205.9	252.7	1.227	0.2953	0.04727	0.836612
ILMN_1765363	DSC3	1	1	155.9	191.5	1.228	0.2968	0.00997	0.836612
ILMN_1764629	SLC39A14	1	1	361.7	444.2	1.228	0.2966	0.01262	0.836612
ILMN_1664283	C9orf75	1	1	130	160.3	1.233	0.3023	0.02493	0.836612
ILMN_2362858	PILRA	0	1	94.68	117.1	1.237	0.3071	0.012	0.836612
ILMN_2137464	DVL3	1	1	219.1	271.1	1.237	0.3073	0.02316	0.836612
ILMN_1765923	C17orf101	1	1	193.3	239.7	1.24	0.3102	0.03982	0.836612
ILMN_1685870	HYDIN	1	1	142.7	177.2	1.242	0.3127	0.02716	0.836612
ILMN_1675048	IGF1R	0	1	109.5	135.9	1.242	0.3122	0.03814	0.836612
ILMN_1868407		0	1	105.6	131.4	1.244	0.3149	0.03911	0.836612
ILMN_1653220	PITPNM1	1	1	311.2	387.1	1.244	0.3147	0.04106	0.836612
ILMN_1796751	KIAA1274	1	1	129.2	160.7	1.244	0.3154	0.04185	0.836612
ILMN_3237008	LOC100134002	0	1	103.7	129.1	1.245	0.3156	0.005261	0.836612
ILMN_2389876	TGFB1I1	1	1	410.1	510.7	1.245	0.3166	0.04563	0.836612
ILMN_2413084	HSPA8	1	1	5764	7182	1.246	0.3173	0.03554	0.836612
ILMN_1703013	NOC4L	1	1	141.5	176.4	1.247	0.3183	0.04554	0.836612
ILMN_1720438	LOC653147	1	1	1622	2023	1.247	0.3185	0.04664	0.836612
ILMN_1715189	LHX6	0	1	100.5	125.5	1.248	0.3198	0.01619	0.836612
ILMN_1708946	VPS4A	1	1	217.9	272	1.248	0.32	0.02469	0.836612
ILMN_1776081	LOC652195	0	1	107.3	134	1.249	0.3206	0.008595	0.836612
ILMN_1694757	CTSL1	1	1	150.3	187.8	1.249	0.3213	0.01305	0.836612
ILMN_2121207	FAM125A	1	1	682.9	853.1	1.249	0.3211	0.03549	0.836612
ILMN_1749109	PSAP	1	1	3387	4231	1.249	0.3209	0.0428	0.836612
ILMN_1691425	LDOC1L	1	1	218.8	274	1.253	0.3248	0.01264	0.836612
ILMN_1741736	DDX28	1	1	252.5	316.5	1.253	0.3258	0.0152	0.836612
ILMN_3248511	FAM167A	0	1	117.5	147.2	1.253	0.3251	0.02209	0.836612
ILMN_1708223	PAK6	1	1	119	149.5	1.256	0.3283	0.006235	0.836612
ILMN_3243414	LOC100133076	0	1	102.7	129.2	1.258	0.3307	0.03397	0.836612
ILMN_2255256	MARVELD3	0	1	97.62	122.9	1.259	0.3318	0.04359	0.836612
ILMN_3236756	ACSF2	1	1	152.5	192.1	1.26	0.3337	0.02305	0.836612
ILMN_1761762	C6orf141	0	1	106.5	134.4	1.262	0.3357	0.0462	0.836612
ILMN_1810392	ZNHIT2	1	1	159.6	202.1	1.266	0.3398	0.00508	0.836612
ILMN_3229606	LOC729406	1	1	167.8	212.5	1.266	0.3407	0.005457	0.836612
ILMN_1781601	LOC653421	1	1	119.2	150.9	1.267	0.3409	0.01217	0.836612
ILMN_1810864	PMP22	1	1	124.7	157.9	1.267	0.3413	0.0449	0.836612
ILMN_1738075	CMIP	1	1	774.1	983.1	1.27	0.3449	0.002883	0.836612
ILMN_1674609	CLTB	1	1	1760	2234	1.27	0.3444	0.02978	0.836612
ILMN_1713285	NAPA	1	1	171.1	217.4	1.271	0.3454	0.02304	0.836612
ILMN_1685948	GCET2	1	1	123.3	156.8	1.272	0.3472	0.004426	0.836612
ILMN_2389013	ADRM1	1	1	552.6	703	1.272	0.3474	0.0413	0.836612
ILMN_3178529	FAM108A2	1	1	273.5	348.2	1.273	0.3484	0.00763	0.836612
ILMN_1702279	KIF3B	1	1	328.7	418.4	1.273	0.3483	0.0247	0.836612
ILMN_3225894	LOC729774	1	1	269.2	342.7	1.273	0.3484	0.03436	0.836612
ILMN_2399140	RAB5C	1	1	312.8	398.5	1.274	0.349	0.03874	0.836612
ILMN_3211199	LOC100131017	1	1	135.1	172.6	1.277	0.3529	0.03983	0.836612
ILMN_1789136	SERF2	1	1	2804	3584	1.278	0.3541	0.02474	0.836612
ILMN_1709039	RPL13	1	1	200.3	256.8	1.282	0.3583	0.01528	0.836612
ILMN_2214473	ARHGEF5L	1	1	192.9	247.2	1.282	0.3581	0.0311	0.836612
ILMN_1651692	STK10	1	1	166.3	213.1	1.282	0.358	0.03688	0.836612
ILMN_2387784	DEAF1	1	1	125	160.3	1.283	0.3592	0.03229	0.836612
ILMN_1745697	MGRN1	1	1	163.1	209.8	1.286	0.3629	0.04751	0.836612
ILMN_1710482	APLP2	1	1	416	535.3	1.287	0.3639	0.005941	0.836612
ILMN_2056032	CD99	1	1	496.5	640.4	1.29	0.3672	0.005943	0.836612
ILMN_1749738	NECAB3	1	1	129.5	167.1	1.29	0.3677	0.01179	0.836612
ILMN_1791147	YPEL3	1	1	136.6	176.3	1.29	0.3675	0.02083	0.836612
ILMN_1794442	ZNF469	0	1	112	144.8	1.292	0.3697	0.0204	0.836612
ILMN_1740429	FTL	1	1	12120	15660	1.292	0.3693	0.02098	0.836612
ILMN_3242166	LOC651397	1	1	137.5	178.2	1.296	0.3744	0.03371	0.836612
ILMN_1661443	GRAMD2	0	1	115	149.1	1.297	0.3757	0.0206	0.836612
ILMN_1704531	PTGR1	1	1	1100	1427	1.297	0.3751	0.03155	0.836612
ILMN_1695432	TPST2	1	1	205.3	266.5	1.298	0.3763	0.002853	0.836612
ILMN_1802971	FAM160B2	1	1	136.5	177.3	1.298	0.3767	0.03757	0.836612
ILMN_1721391	ATP6V0B	1	1	1814	2365	1.304	0.3826	0.01855	0.836612
ILMN_3237534	LOC100133517	1	1	176	229.5	1.304	0.3828	0.02529	0.836612
ILMN_3249331	LOC100133482	0	1	116.4	152	1.306	0.3849	0.03532	0.836612
ILMN_1705116	C6orf85	1	1	132.4	173.1	1.308	0.387	0.04802	0.836612
ILMN_1759341	MAN2B1	1	1	135.1	177.3	1.312	0.3916	0.01916	0.836612
ILMN_1813763	SLC20A2	1	1	178.9	234.8	1.312	0.3919	0.03752	0.836612
ILMN_3194949	LOC100127922	1	1	119.2	156.5	1.313	0.3926	0.0005152	0.71484
ILMN_3248773	C7orf40	1	1	578.9	761.7	1.316	0.3959	0.03653	0.836612
ILMN_1769961	DPF1	0	1	111	146.2	1.318	0.3981	0.01874	0.836612
ILMN_2319588	OSGIN1	0	1	99.1	130.6	1.318	0.3981	0.02915	0.836612
ILMN_1724406	INO80E	1	1	328.8	435.1	1.324	0.4044	0.04941	0.836612
ILMN_1739450	NFE2L1	1	1	394.2	522.3	1.325	0.4062	0.04936	0.836612
ILMN_1679042	LOC645937	1	1	167	221.4	1.326	0.407	0.044	0.836612
ILMN_1815759	CTDP1	1	1	150	199.2	1.328	0.4088	0.03739	0.836612
ILMN_1699491	DMRTA2	1	1	130.7	173.6	1.328	0.4094	0.04839	0.836612
ILMN_1662359	HIST1H4K	1	1	177.2	235.7	1.33	0.4118	0.03517	0.836612
ILMN_1658327	BAZ1A	1	1	169.9	226.8	1.335	0.4168	0.04151	0.836612
ILMN_2094266	HES2	0	1	101.7	135.9	1.337	0.4187	0.0107	0.836612
ILMN_2407799	IL24	1	1	143.4	192	1.339	0.4215	0.0009119	0.836612
ILMN_2298301	BNC1	1	1	160.4	215.1	1.34	0.4227	0.02476	0.836612
ILMN_1655614	DSP	1	1	299.3	402.2	1.344	0.426	0.006579	0.836612
ILMN_3297510	LOC729495	1	1	322.3	433.2	1.344	0.4264	0.02458	0.836612
ILMN_1772876	ZNF395	1	1	521.3	701.1	1.345	0.4275	0.04978	0.836612
ILMN_1673711	HSP90AB1	1	1	2179	2935	1.347	0.4299	0.02598	0.836612
ILMN_3223317	LOC728666	1	1	543.6	732.3	1.347	0.43	0.0419	0.836612
ILMN_1792710	DAPK3	1	1	117	157.7	1.348	0.4305	0.02062	0.836612
ILMN_1806631	LOC653383	1	1	133.1	179.5	1.349	0.4321	0.04981	0.836612
ILMN_1739751	SLC26A11	1	1	170.2	229.9	1.351	0.4335	0.04476	0.836612
ILMN_1715698	MGC71993	1	1	857.8	1164	1.357	0.4403	0.01263	0.836612
ILMN_1691364	STAT1	1	1	483.7	656.3	1.357	0.44	0.0477	0.836612
ILMN_3239177	MEX3A	1	1	159.8	217.4	1.36	0.4435	0.02877	0.836612
ILMN_1705746	LSG1	1	1	240.4	328	1.365	0.4485	0.02527	0.836612
ILMN_1667430	DEGS1	1	1	625.9	854.3	1.365	0.4488	0.04937	0.836612
ILMN_1713486	RNF25	1	1	135.7	185.5	1.367	0.4509	0.04381	0.836612
ILMN_1724407	TACC3	1	1	288.1	393.9	1.367	0.4511	0.04627	0.836612
ILMN_2061565	PLCH2	1	1	276.2	378.5	1.37	0.4546	0.02567	0.836612
ILMN_1808811	SBNO2	1	1	167.2	229.2	1.37	0.4546	0.04035	0.836612
ILMN_1685551	CHD4	1	1	420.4	576.9	1.372	0.4566	0.003728	0.836612
ILMN_3307693	WFDC2	0	1	105.9	145.4	1.373	0.4574	0.03009	0.836612
ILMN_1734483	BSDC1	1	1	358.2	492.1	1.374	0.4582	0.04152	0.836612
ILMN_3299365	LOC729406	1	1	655.6	902.4	1.376	0.4609	0.001646	0.836612
ILMN_3306730	RBM47	1	1	150.1	206.8	1.378	0.4622	0.045	0.836612
ILMN_1655468	DSG3	1	1	136.1	188.1	1.382	0.4664	0.01668	0.836612
ILMN_1805410	C15orf48	0	1	93.53	129.3	1.383	0.4674	0.0003987	0.691495
ILMN_1704353	IGSF3	1	1	150.8	208.7	1.384	0.4691	0.03235	0.836612
ILMN_1803691	ARTN	0	1	117.1	162.3	1.386	0.4706	0.03876	0.836612
ILMN_2073446	C1orf116	1	1	126.6	175.7	1.388	0.4729	0.009072	0.836612
ILMN_1701375	FBXW5	1	1	194.7	270.5	1.389	0.474	0.04094	0.836612
ILMN_1723035	OLR1	0	1	100.6	139.9	1.391	0.4764	0.03537	0.836612
ILMN_1699887	ST14	1	1	121.2	169.3	1.397	0.4822	0.02268	0.836612
ILMN_3244286	TANC2	1	1	438.4	613	1.398	0.4837	0.006824	0.836612
ILMN_1759250	TAP2	1	1	153	213.9	1.398	0.4831	0.04597	0.836612
ILMN_3209180	LOC645094	1	1	222.8	312	1.4	0.4856	0.02259	0.836612
ILMN_1653404	NKIRAS2	1	1	278.2	390.1	1.403	0.4881	0.04794	0.836612
ILMN_3241758	POTEF	1	1	5993	8416	1.404	0.4899	0.006227	0.836612
ILMN_2384513	C2CD2	1	1	174.4	244.9	1.404	0.49	0.04944	0.836612
ILMN_1703370	ZDHHC12	1	1	328.5	462.9	1.409	0.4946	0.04484	0.836612
ILMN_2378100	FBXL5	1	1	317.8	448.2	1.41	0.4959	0.004953	0.836612
ILMN_1863939		1	1	191.6	273.1	1.426	0.5115	0.04901	0.836612
ILMN_2401826	FTSJ1	1	1	195	278.3	1.427	0.5133	0.03837	0.836612
ILMN_1663772	SIX2	1	1	134.8	192.7	1.43	0.5163	0.04042	0.836612
ILMN_1657234	CCL20	1	1	175.4	251.4	1.433	0.5193	0.0196	0.836612
ILMN_1748616	GTF2F1	1	1	365.8	524.3	1.433	0.5194	0.04439	0.836612
ILMN_1767253	RRP12	1	1	237.8	340.7	1.433	0.5191	0.04606	0.836612
ILMN_1685079	TELO2	1	1	146.2	209.7	1.434	0.5202	0.03873	0.836612
ILMN_2307656	AGTRAP	1	1	212.8	305.4	1.435	0.5212	0.02573	0.836612
ILMN_3243381	MLEC	1	1	426.2	612	1.436	0.5219	0.03634	0.836612
ILMN_1697559	G6PD	1	1	667.1	969.2	1.453	0.5389	0.01835	0.836612
ILMN_2339627	COPE	1	1	452.5	659.2	1.457	0.5427	0.04475	0.836612
ILMN_1721113	HLA-C	1	1	285.4	416.3	1.459	0.5449	0.03301	0.836612
ILMN_1722648	SF3B4	1	1	1452	2123	1.462	0.5479	0.04801	0.836612
ILMN_1797005	PGLS	1	1	344.2	504.3	1.465	0.551	0.002758	0.836612
ILMN_1794825	ALDH3A2	1	1	678.5	996.4	1.468	0.5543	0.006648	0.836612
ILMN_1737517	RPL29	1	1	813.5	1195	1.469	0.5547	0.0249	0.836612
ILMN_1773964	H1FX	1	1	477.3	702.1	1.471	0.5567	0.0252	0.836612
ILMN_1716370	TNS4	1	1	162.9	239.7	1.471	0.5571	0.04092	0.836612
ILMN_1737514	KYNU	0	1	119.9	177.2	1.478	0.5637	0.03587	0.836612
ILMN_2260991	TSPO	1	1	610.4	903	1.479	0.565	0.002708	0.836612
ILMN_1724863	TICAM1	1	1	264	392.5	1.487	0.5724	0.008119	0.836612
ILMN_1751500	ADAM15	1	1	168.3	250.4	1.487	0.5728	0.04986	0.836612
ILMN_1738558	RGS20	1	1	302.3	449.8	1.488	0.5733	0.02895	0.836612
ILMN_1725946	IRF6	1	1	155.9	232.5	1.492	0.5768	0.001468	0.836612
ILMN_1653529	TEX10	1	1	473.7	706.8	1.492	0.5773	0.03902	0.836612
ILMN_1756595	SH3TC1	1	1	181.6	271.8	1.497	0.582	0.0424	0.836612
ILMN_2400759	CPVL	1	1	124.3	186.8	1.503	0.5879	0.01051	0.836612
ILMN_1744295	CDKN2A	1	1	489.6	738.1	1.507	0.592	0.01706	0.836612
ILMN_2374340	PLAUR	1	1	195.8	296	1.512	0.5962	0.02616	0.836612
ILMN_1800341	WDR66	1	1	228.5	345.5	1.512	0.5964	0.04998	0.836612
ILMN_1725534	ACTN4	1	1	645.6	978.2	1.515	0.5995	0.03406	0.836612
ILMN_1680624	CREG1	1	1	417.8	633.9	1.517	0.6016	0.02807	0.836612
ILMN_1769245	GLIPR1	1	1	178	271.1	1.523	0.6071	0.01542	0.836612
ILMN_1739840	LRRC8A	1	1	431.8	658.7	1.525	0.6091	0.01261	0.836612
ILMN_1795865	FGFRL1	1	1	214.3	328.5	1.533	0.6161	0.0337	0.836612
ILMN_1774844	MAPKAPK2	1	1	317.4	488	1.537	0.6202	0.02724	0.836612
ILMN_1754121	CSK	1	1	690.5	1063	1.54	0.623	0.0485	0.836612
ILMN_3237368	LOC644132	1	1	244.4	378	1.546	0.6288	0.006435	0.836612
ILMN_1712708	TRIM47	1	1	173.3	268	1.546	0.6287	0.01659	0.836612
ILMN_2400935	TAGLN	0	1	127.1	197.3	1.552	0.6344	0.02497	0.836612
ILMN_1797822	SEL1L3	1	1	285.3	443.5	1.555	0.6365	0.02424	0.836612
ILMN_1743145	ERAP2	1	1	611.7	952.3	1.557	0.6385	0.02737	0.836612
ILMN_1701749	UQCRFS1	1	1	2376	3703	1.559	0.6405	0.03725	0.836612
ILMN_1663113	TTLL12	1	1	455.4	715.4	1.571	0.6517	0.04086	0.836612
ILMN_1672148	AKR1B10	0	1	109.7	172.7	1.574	0.6545	0.01995	0.836612
ILMN_2384544	ADAM15	1	1	403.9	636.2	1.575	0.6555	0.04148	0.836612
ILMN_1736567	CD74	1	1	142	223.8	1.576	0.6565	0.01902	0.836612
ILMN_1751753	IDH2	1	1	228.6	360.2	1.576	0.656	0.04254	0.836612
ILMN_1796423	CLIC3	0	1	113.2	178.5	1.577	0.6568	0.01394	0.836612
ILMN_1704291	LOC645317	1	1	748.9	1187	1.585	0.6648	0.03094	0.836612
ILMN_1693338	CYP1B1	1	1	2743	4351	1.586	0.6657	0.02971	0.836612
ILMN_1695276	MAPRE2	1	1	271.9	431.6	1.587	0.6667	0.04196	0.836612
ILMN_1714170	SPSB1	1	1	155.2	246.6	1.589	0.6679	0.02028	0.836612
ILMN_1684051	WASF2	1	1	236.9	376.9	1.591	0.6703	0.02982	0.836612
ILMN_1806754	GLDC	1	1	163.7	260.9	1.594	0.6725	0.02796	0.836612
ILMN_1696360	CTSB	1	1	430.7	689.3	1.6	0.6784	0.03516	0.836612
ILMN_1735930	KLF2	1	1	287.8	462.4	1.607	0.6841	0.02704	0.836612
ILMN_2384237	STAP2	1	1	122.2	198.2	1.622	0.6982	0.00236	0.836612
ILMN_1678842	THBS2	1	1	145.9	238.5	1.635	0.7092	0.02056	0.836612
ILMN_2143685	CLDN7	1	1	243.6	400	1.642	0.7154	0.004675	0.836612
ILMN_1704294	CDH3	1	1	328.4	540.8	1.647	0.7197	0.03336	0.836612
ILMN_2349393	MDK	1	1	266.9	439.9	1.648	0.7209	0.02713	0.836612
ILMN_1713182	LOC653879	1	1	180.3	298	1.653	0.7251	0.009772	0.836612
ILMN_1672596	BCAR1	1	1	201.8	333.7	1.654	0.7258	0.03437	0.836612
ILMN_1656057	PLAU	1	1	664	1099	1.655	0.727	0.02684	0.836612
ILMN_2283388	C20orf24	1	1	2428	4019	1.655	0.7272	0.03723	0.836612
ILMN_1796490	GRINA	1	1	363.1	602.2	1.659	0.7299	0.04321	0.836612
ILMN_1727248	INF2	1	1	219.9	367	1.668	0.7385	0.03542	0.836612
ILMN_1703946	ADORA2B	1	1	981.4	1647	1.678	0.7468	0.02201	0.836612
ILMN_1723358	SCARA3	1	1	296.6	503.4	1.697	0.7631	0.03334	0.836612
ILMN_1770505	BIK	0	1	116.9	198.6	1.7	0.7652	0.008545	0.836612
ILMN_2344373	MVP	1	1	185.1	319.1	1.724	0.7859	0.0313	0.836612
ILMN_2047511	CENTA1	1	1	256.3	445	1.736	0.7962	0.03206	0.836612
ILMN_2330948	ARF1	1	1	335.1	586.1	1.749	0.8065	0.02629	0.836612
ILMN_1655405	SCARF2	1	1	145.3	255.7	1.76	0.8158	0.0243	0.836612
ILMN_1704753	EPAS1	1	1	501.8	887.6	1.769	0.8229	0.01245	0.836612
ILMN_1812262	DDR1	1	1	344.1	609.2	1.77	0.824	0.0124	0.836612
ILMN_1738652	BAD	1	1	298.9	532.5	1.781	0.833	0.02258	0.836612
ILMN_2225974	GCLM	1	1	205.8	368	1.788	0.8387	0.02057	0.836612
ILMN_1801516	GPC1	1	1	346	623.4	1.802	0.8495	0.02159	0.836612
ILMN_2089167	RHOD	1	1	367.4	664.3	1.808	0.8544	0.03907	0.836612
ILMN_1799098	LOC652846	1	1	221.1	400.1	1.81	0.8561	0.01298	0.836612
ILMN_1680110	C10orf116	1	1	172.5	314.1	1.821	0.8648	0.009357	0.836612
ILMN_1699695	TNFRSF21	1	1	1300	2373	1.825	0.8675	0.0411	0.836612
ILMN_2376194	CAMK2B	1	1	149.7	273.7	1.828	0.8705	0.04837	0.836612
ILMN_1809931	NDRG1	1	1	720.4	1324	1.837	0.8777	0.0145	0.836612
ILMN_1784217	SOX15	1	1	348	641.4	1.843	0.8822	0.0109	0.836612
ILMN_2338323	CDC25B	1	1	1202	2218	1.845	0.884	0.04667	0.836612
ILMN_2239774	FAM83A	1	1	175.7	325.5	1.853	0.8898	0.0489	0.836612
ILMN_1685824	B4GALT5	1	1	1199	2233	1.862	0.8966	0.03016	0.836612
ILMN_1720282	NQO1	1	1	2062	3892	1.888	0.9168	0.03026	0.836612
ILMN_1674236	HSPB1	1	1	2993	5662	1.892	0.9198	0.003011	0.836612
ILMN_1685005	TNFRSF1A	1	1	705	1336	1.895	0.9224	0.03038	0.836612
ILMN_1713124	AKR1C3	1	1	176.2	336.4	1.909	0.9327	0.00105	0.836612
ILMN_2353642	ATP6V0B	1	1	455.5	873.3	1.917	0.9391	0.03213	0.836612
ILMN_1664068	ERGIC1	1	1	260.3	504.6	1.939	0.9551	0.02232	0.836612
ILMN_1770940	CDH1	1	1	634.4	1231	1.941	0.9565	0.03098	0.836612
ILMN_1808041	RPL10A	1	1	2072	4040	1.95	0.9635	0.01663	0.836612
ILMN_1775501	IL1B	1	1	328	641.7	1.956	0.9679	0.01974	0.836612
ILMN_1687538	ETS1	1	1	1020	2042	2.002	1.002	0.0266	0.836612
ILMN_1738742	PLAT	1	1	205	416.2	2.03	1.021	0.04256	0.836612
ILMN_1687335	FLNA	1	1	162.8	338.9	2.082	1.058	0.04565	0.836612
ILMN_2374036	CTSL1	1	1	1239	2600	2.098	1.069	0.0004809	0.71484
ILMN_1812995	CTSL1	1	1	1168	2461	2.106	1.075	0.008836	0.836612
ILMN_2412336	AKR1C2	1	1	264.1	569.6	2.157	1.109	0.007198	0.836612
ILMN_1778087	ANXA8	1	1	272.9	589.2	2.159	1.11	0.03677	0.836612
ILMN_1801632	KRT5	1	1	607.5	1328	2.185	1.128	0.0242	0.836612
ILMN_2371169	ZYX	1	1	553.4	1211	2.188	1.129	0.03379	0.836612
ILMN_1806607	SFN	1	1	669.8	1479	2.208	1.143	0.003438	0.836612
ILMN_1724686	CLDN1	1	1	219.2	484.6	2.211	1.145	0.003209	0.836612
ILMN_2415529	CDK5RAP2	1	1	295.5	664.2	2.247	1.168	0.0331	0.836612
ILMN_1774685	IL24	1	1	137.1	314.4	2.293	1.197	0.01802	0.836612
ILMN_1814221	NPTX1	1	1	165.8	395.7	2.387	1.255	0.00385	0.836612
ILMN_1729801	S100A8	0	1	121.5	296.8	2.442	1.288	0.008379	0.836612
ILMN_1771841	FOSL1	1	1	240.9	639.8	2.657	1.41	0.003027	0.836612
ILMN_2150856	SERPINB2	1	1	164.8	443.6	2.692	1.429	0.0387	0.836612
ILMN_1795963	OKL38	1	1	166.1	449.2	2.705	1.435	0.008229	0.836612
ILMN_1723123	FGFR3	1	1	158.6	470.9	2.969	1.57	0.00959	0.836612
ILMN_2324421	TXNRD1	1	1	605	1873	3.095	1.63	7.61e-06	0.105589
ILMN_3195198	KRT17P3	1	1	718.3	2433	3.387	1.76	0.03375	0.836612
ILMN_1717056	TXNRD1	1	1	1015	3482	3.431	1.779	0.001944	0.836612
ILMN_2228162	KRT16	1	1	405.6	1435	3.538	1.823	0.03831	0.836612
ILMN_3280565	LOC389342	1	1	1928	6990	3.625	1.858	0.02004	0.836612
ILMN_1750974	S100A9	1	1	269	1005	3.735	1.901	0.0002451	0.566794
ILMN_3288717	LOC392437	1	1	1857	7037	3.79	1.922	0.03099	0.836612
ILMN_2150851	SERPINB2	1	1	192.7	928.3	4.817	2.268	0.001429	0.836612
ILMN_1800512	HMOX1	1	1	1153	7525	6.526	2.706	0.0001333	0.566794

## Sheet: NEXBTL100 vs blank_24h
PROBE_ID	SYMBOL	d1	d2	m1	m2	FC	log2FC	pval	fdr
ILMN_1726327	AMY1B	1	1	649.2	239.5	-2.71	-1.438	0.04436	0.998317
ILMN_1724295	LOC643007	1	1	427.9	172	-2.487	-1.315	0.04672	0.998317
ILMN_3287309	LOC390578	1	1	304.2	144.1	-2.111	-1.078	0.0417	0.998317
ILMN_2234697	BEX1	1	1	1577	759.6	-2.075	-1.053	0.001952	0.998317
ILMN_1797728	HMGCS1	1	1	4295	2069	-2.075	-1.053	0.009395	0.998317
ILMN_1735877	EFEMP1	1	1	1043	526.2	-1.982	-0.9871	0.02315	0.998317
ILMN_1745900	LOC641849	1	1	384.9	196.2	-1.962	-0.9722	0.03446	0.998317
ILMN_1775473	LOC400652	1	1	239.1	128.3	-1.864	-0.8981	0.02925	0.998317
ILMN_2206746	BGN	1	1	1413	765.4	-1.846	-0.8846	0.02653	0.998317
ILMN_1699829	CTGF	1	1	1432	783	-1.83	-0.8715	0.009578	0.998317
ILMN_2111187	ELOVL6	1	1	1344	736	-1.827	-0.8692	0.04166	0.998317
ILMN_1725139	CA9	1	1	226.3	126.7	-1.786	-0.8365	0.001738	0.998317
ILMN_2336595	ACSS2	1	1	3115	1766	-1.764	-0.819	0.02297	0.998317
ILMN_1682099	TNFAIP8L3	1	1	713.4	410.2	-1.739	-0.7983	0.02191	0.998317
ILMN_1741096	FDFT1	1	1	1531	885.2	-1.73	-0.7905	0.01085	0.998317
ILMN_2342240	MGAT2	1	1	515.1	301.1	-1.71	-0.7744	0.004204	0.998317
ILMN_1811364	SGPP2	1	1	431.2	261.6	-1.648	-0.721	0.002268	0.998317
ILMN_1734190	TCEAL3	1	1	1836	1130	-1.625	-0.7004	0.007194	0.998317
ILMN_1685433	COL8A1	1	1	1870	1162	-1.61	-0.6873	0.01015	0.998317
ILMN_3310065	SFTA1P	1	1	427.9	265.9	-1.609	-0.6865	0.04546	0.998317
ILMN_1780861	LOC653506	1	1	359.5	237.5	-1.514	-0.5982	0.02708	0.998317
ILMN_1699772	RRAGD	1	1	389.5	258	-1.51	-0.5946	0.002502	0.998317
ILMN_1815184	ASPM	1	1	1212	806.5	-1.503	-0.5881	0.04116	0.998317
ILMN_1661743	LOC644760	1	1	178	119.3	-1.492	-0.5774	0.001584	0.998317
ILMN_2174127	DCBLD2	1	1	2472	1659	-1.49	-0.575	0.03427	0.998317
ILMN_1666222	PHACTR3	1	1	281.2	189	-1.487	-0.5728	0.009985	0.998317
ILMN_3310351	RNU6-15	1	1	1387	938.9	-1.478	-0.5633	0.02679	0.998317
ILMN_3271412	LOC100127922	1	1	171.6	117.5	-1.46	-0.5464	0.039	0.998317
ILMN_1750062	PPARGC1A	1	1	214.8	149.2	-1.439	-0.5253	0.004385	0.998317
ILMN_1811997	ZNF364	1	1	1083	755.8	-1.433	-0.5191	0.03207	0.998317
ILMN_3203196	LOC100132240	1	1	272.6	191.6	-1.423	-0.5088	0.009542	0.998317
ILMN_1811468	IRX3	1	1	295	211.8	-1.393	-0.478	0.0004285	0.791212
ILMN_1706505	COL5A1	1	1	265.7	191.6	-1.387	-0.4723	0.01674	0.998317
ILMN_1670870	ALCAM	1	1	883	642.9	-1.373	-0.4577	0.04853	0.998317
ILMN_3285410	LOC642738	1	1	179.6	130.9	-1.372	-0.4562	0.04133	0.998317
ILMN_2072296	CKS2	1	1	4605	3359	-1.371	-0.4551	0.02018	0.998317
ILMN_1713759	UBE2J1	1	1	350.9	256	-1.371	-0.4547	0.03688	0.998317
ILMN_2144088	FDFT1	1	1	5700	4162	-1.369	-0.4536	0.02318	0.998317
ILMN_1715324	HSD17B8	1	1	368.7	270.1	-1.365	-0.4486	0.02931	0.998317
ILMN_1684746	IPO11	1	1	688.6	504.8	-1.364	-0.4479	0.02019	0.998317
ILMN_1729453	TSPAN9	1	1	824.5	607.3	-1.358	-0.441	0.01422	0.998317
ILMN_3177691	LOC100130750	1	1	165.8	122.4	-1.355	-0.4381	0.04775	0.998317
ILMN_3245625	RFX7	1	1	511.4	380.6	-1.344	-0.4263	0.0286	0.998317
ILMN_2252408	CNPY4	1	1	282.4	211.4	-1.336	-0.4179	0.01011	0.998317
ILMN_1697793	SYNJ2BP	1	1	391.4	293.3	-1.335	-0.4163	0.03237	0.998317
ILMN_1697491	FLJ14213	1	1	205.1	154	-1.332	-0.4133	0.009654	0.998317
ILMN_3236160	C4orf49	1	1	341.4	257.8	-1.324	-0.4049	0.03766	0.998317
ILMN_2111918	C14orf135	1	1	396.6	300.6	-1.319	-0.3999	0.002307	0.998317
ILMN_1793410	SNTB1	1	1	175.2	132.8	-1.319	-0.399	0.0188	0.998317
ILMN_1729051	MSH6	1	1	1330	1021	-1.302	-0.3809	0.01633	0.998317
ILMN_1812031	PALM	1	1	294	225.9	-1.302	-0.3804	0.02286	0.998317
ILMN_1760954	DENR	1	1	1108	852.8	-1.3	-0.378	0.01397	0.998317
ILMN_1673548	HSPC159	1	1	220.7	170.2	-1.297	-0.3748	0.04814	0.998317
ILMN_2101375	CCDC77	1	1	506.9	391.8	-1.294	-0.3716	0.005875	0.998317
ILMN_1811933	SHMT1	1	1	1335	1039	-1.285	-0.3615	0.01645	0.998317
ILMN_2130635	FOXRED2	1	1	350.3	272.8	-1.284	-0.3604	0.02323	0.998317
ILMN_1798354	PAPOLA	1	1	775	607.1	-1.277	-0.3524	0.04876	0.998317
ILMN_1770020	PPIL3	1	1	855	671.1	-1.274	-0.3494	0.03169	0.998317
ILMN_1779674	PTPRG	1	1	185.1	145.3	-1.273	-0.3487	0.02679	0.998317
ILMN_2284591	OPA3	1	1	411.8	326.5	-1.261	-0.3348	0.02804	0.998317
ILMN_1654398	RGL1	1	1	296.8	235.4	-1.261	-0.3341	0.04248	0.998317
ILMN_1745798	GTF2F2	1	1	932.2	739.5	-1.26	-0.334	0.02247	0.998317
ILMN_2053415	LDLR	1	1	3426	2729	-1.255	-0.3282	0.004088	0.998317
ILMN_1671116	C3orf21	1	1	380.9	303.9	-1.253	-0.3256	0.03742	0.998317
ILMN_1678323	AASS	1	1	176.9	141.5	-1.25	-0.3217	0.04208	0.998317
ILMN_1694426	ROR2	1	1	196.1	158	-1.241	-0.3118	0.0228	0.998317
ILMN_3242211	TMEM187	1	1	241.6	194.8	-1.24	-0.3106	0.0318	0.998317
ILMN_1775423	C10orf88	1	1	155.4	126.4	-1.23	-0.2984	0.03124	0.998317
ILMN_2120273	AP1S2	1	1	350.7	286.3	-1.225	-0.2929	0.02205	0.998317
ILMN_1781752	CLEC16A	1	1	312.6	255.2	-1.225	-0.2928	0.02634	0.998317
ILMN_1752631	CGGBP1	1	1	896.6	733.1	-1.223	-0.2905	0.03344	0.998317
ILMN_1667050	PRPS1	1	1	583.2	478.5	-1.219	-0.2854	0.02823	0.998317
ILMN_1761808	MCFD2	1	1	294.2	241.7	-1.217	-0.2836	0.04631	0.998317
ILMN_2083588	TTC32	1	1	204.7	168.9	-1.213	-0.278	0.01674	0.998317
ILMN_1788166	TTK	1	1	526.5	434.8	-1.211	-0.2762	0.02706	0.998317
ILMN_1690122	CRKL	1	1	1340	1113	-1.204	-0.2678	0.04276	0.998317
ILMN_1767142	ZNF280D	1	1	193	160.4	-1.203	-0.267	0.013	0.998317
ILMN_1791576	CHSY1	1	1	564.2	471.3	-1.197	-0.2596	0.007729	0.998317
ILMN_3288755	LOC646808	1	1	173.6	145.4	-1.194	-0.2555	0.009804	0.998317
ILMN_1701827	CADM3	1	1	217	181.8	-1.194	-0.2557	0.02816	0.998317
ILMN_1773906	NCOA4	1	1	2199	1843	-1.193	-0.2547	0.02145	0.998317
ILMN_1812666	DNAJC15	1	1	435.1	364.9	-1.192	-0.254	0.04712	0.998317
ILMN_2394296	SAR1B	1	1	336.7	283.3	-1.189	-0.2492	0.02224	0.998317
ILMN_1662130	LOC730316	1	1	1210	1020	-1.186	-0.2462	0.03833	0.998317
ILMN_2224290	ZNF322B	1	1	147.5	124.7	-1.183	-0.243	0.04827	0.998317
ILMN_1798308	AHSA2	1	1	266	225	-1.182	-0.2414	0.03136	0.998317
ILMN_1805842	FHL1	1	1	297.9	252.3	-1.181	-0.2396	0.03616	0.998317
ILMN_3235325	SCARNA13	1	1	172	146	-1.178	-0.236	0.02471	0.998317
ILMN_1714700	TRIB2	1	1	183.4	155.8	-1.177	-0.2352	0.03977	0.998317
ILMN_2315979	LBH	1	1	216.2	184	-1.175	-0.2328	0.03383	0.998317
ILMN_1693145	BUB3	1	1	4096	3500	-1.17	-0.2268	0.03478	0.998317
ILMN_2356895	MRPL42	1	1	458.1	392.4	-1.167	-0.2232	0.01011	0.998317
ILMN_1747771	LOC730744	1	1	1400	1201	-1.166	-0.2216	0.01481	0.998317
ILMN_1772888	LOC645688	1	1	1939	1662	-1.166	-0.2218	0.02787	0.998317
ILMN_1734198	RNGTT	1	1	675.6	579.8	-1.165	-0.2206	0.02421	0.998317
ILMN_1757408	ZNF256	1	1	178.1	152.9	-1.165	-0.2203	0.03333	0.998317
ILMN_3249235	GIN1	1	1	153.4	131.8	-1.164	-0.219	0.01727	0.998317
ILMN_1912185		1	1	156.3	134.2	-1.164	-0.2195	0.04626	0.998317
ILMN_1809613	NGEF	1	1	146.1	126	-1.159	-0.2134	0.03882	0.998317
ILMN_1672908	TWIST1	1	1	360.6	311.5	-1.158	-0.2114	0.01476	0.998317
ILMN_1694367	SNORD35B	1	1	151.2	130.7	-1.157	-0.2102	0.01302	0.998317
ILMN_1810852	LAMC1	1	1	1534	1327	-1.155	-0.2085	0.01964	0.998317
ILMN_2324574	RALGAPA1	1	1	142.6	123.7	-1.153	-0.2049	0.01553	0.998317
ILMN_3251511	SFRS2IP	1	1	528.9	458.6	-1.153	-0.2058	0.03882	0.998317
ILMN_2404154	SERPINA1	1	1	182.1	158.3	-1.15	-0.202	0.01502	0.998317
ILMN_1787949	RPS15A	1	1	13190	11520	-1.145	-0.1957	0.04433	0.998317
ILMN_2246510	TSC1	1	1	244.8	215	-1.139	-0.1875	0.03779	0.998317
ILMN_2228732	CCNG2	1	1	129.6	114.2	-1.135	-0.1829	0.02048	0.998317
ILMN_1719185	THRAP5	1	1	142.4	125.5	-1.134	-0.1819	0.01936	0.998317
ILMN_1708987	HSD11B1L	1	1	134.7	118.9	-1.133	-0.1801	0.0441	0.998317
ILMN_1690703	C21orf34	1	1	141.8	125.3	-1.132	-0.1791	0.04831	0.998317
ILMN_1702835	SH3BGRL	1	1	295.2	261	-1.131	-0.1777	0.03775	0.998317
ILMN_1682332	GYPC	1	1	611.7	542.8	-1.127	-0.1722	0.04009	0.998317
ILMN_3235282	ATAD2B	1	1	133.8	119.2	-1.123	-0.167	0.00807	0.998317
ILMN_1655165	RNF138	1	1	134.3	119.8	-1.121	-0.1653	0.004669	0.998317
ILMN_1343291	EEF1A1	1	1	18430	16430	-1.121	-0.1652	0.04154	0.998317
ILMN_1756043	WDHD1	1	1	172.1	153.7	-1.12	-0.163	0.02995	0.998317
ILMN_1716057	CAPN2	1	1	216.7	194.6	-1.114	-0.1557	0.01273	0.998317
ILMN_1777519	ITGB7	1	1	132.3	119	-1.112	-0.1528	0.0374	0.998317
ILMN_1708328	RAB11FIP3	1	1	568.7	512.5	-1.11	-0.1503	0.04998	0.998317
ILMN_1786429	P2RY5	1	1	127.9	115.4	-1.109	-0.1493	0.02338	0.998317
ILMN_1782749	ZNF468	1	1	132	119.1	-1.108	-0.1482	0.00889	0.998317
ILMN_1809522	NACC2	1	1	166.5	150.3	-1.108	-0.1477	0.03902	0.998317
ILMN_1670377	ZNF20	1	1	238.1	216.6	-1.099	-0.1364	0.04695	0.998317
ILMN_1818632		1	1	131.7	120.3	-1.095	-0.131	0.01155	0.998317
ILMN_3307659	SFT2D2	1	1	144.9	132.7	-1.092	-0.1267	0.03401	0.998317
ILMN_2199676	CEP152	1	1	218.5	202	-1.082	-0.1131	0.008745	0.998317
ILMN_1821517		1	1	7922	7346	-1.078	-0.1089	0.04572	0.998317
ILMN_3235964	HSPA7	1	1	120.7	111.9	-1.078	-0.1085	0.04999	0.998317
ILMN_1809245	PITPNB	1	1	279	259.3	-1.076	-0.106	0.0269	0.998317
ILMN_1752269	ACSS1	1	1	150.7	140.3	-1.074	-0.103	0.005225	0.998317
ILMN_1684042	BET1	1	1	219.6	204.4	-1.074	-0.1034	0.0326	0.998317
ILMN_1814917	TLE2	1	1	129.5	120.6	-1.074	-0.1036	0.04513	0.998317
ILMN_1772523	TAAR8	1	1	119.6	111.6	-1.072	-0.1005	0.03838	0.998317
ILMN_3240321	AEN	1	1	153	143.7	-1.065	-0.09032	0.0272	0.998317
ILMN_1858668		1	1	122.8	115.6	-1.061	-0.08607	0.04656	0.998317
ILMN_1751464	TNFSF9	1	1	136.8	129.6	-1.056	-0.07845	0.01985	0.998317
ILMN_1809597	C12orf40	1	1	116.4	110.4	-1.054	-0.07592	0.04293	0.998317
ILMN_1716426	KIAA1086	0	1	109.3	113.3	1.037	0.05189	0.0392	0.998317
ILMN_1762294	ADAMTSL4	1	1	119.2	124.5	1.044	0.06274	0.04813	0.998317
ILMN_3234837	PKDCC	0	1	105.6	111.1	1.052	0.0727	0.04743	0.998317
ILMN_1728742	C5orf4	0	1	108.3	114.2	1.054	0.07593	0.0279	0.998317
ILMN_1655748	ZNF323	1	1	144.6	153.3	1.06	0.08447	0.0102	0.998317
ILMN_1870747		0	1	106.5	112.8	1.06	0.08357	0.01024	0.998317
ILMN_3245310	CCDC94	1	1	130.9	139.1	1.063	0.08815	0.04185	0.998317
ILMN_1794875	AGPAT9	0	1	104.3	111.4	1.068	0.09454	0.03333	0.998317
ILMN_1815148	MAN2A2	1	1	113.5	121.7	1.072	0.1006	0.02102	0.998317
ILMN_1722450	NSUN5B	0	1	106.8	114.5	1.072	0.1002	0.02815	0.998317
ILMN_3241985	SNORA13	0	1	103.1	110.5	1.072	0.09979	0.03166	0.998317
ILMN_2181089	VPRBP	1	1	114.4	122.7	1.073	0.1012	0.02811	0.998317
ILMN_1747556	CDK9	1	1	352.1	378.5	1.075	0.1046	0.001463	0.998317
ILMN_1786041	ASB9	0	1	103.6	111.4	1.075	0.1042	0.01241	0.998317
ILMN_1791905	CCDC103	0	1	107.4	115.5	1.075	0.1047	0.01906	0.998317
ILMN_1674759	LPCAT4	1	1	131.3	141.2	1.075	0.1047	0.03716	0.998317
ILMN_1695356	RNF166	0	1	107.6	116.1	1.079	0.1091	0.04559	0.998317
ILMN_1746243	TES	1	1	123.2	133.2	1.081	0.1125	0.01221	0.998317
ILMN_1712269	ZNF605	0	1	108.9	117.9	1.083	0.1154	0.01988	0.998317
ILMN_1784478	NPHP1	0	1	107.6	116.6	1.084	0.1157	0.004875	0.998317
ILMN_1899940		0	1	102.3	110.8	1.084	0.1161	0.005649	0.998317
ILMN_2325337	APOL2	1	1	133.4	144.7	1.084	0.1169	0.01358	0.998317
ILMN_2086612	CMAH	0	1	106.2	115.1	1.084	0.1162	0.0464	0.998317
ILMN_1762769	POLR2J4	0	1	104.6	113.6	1.085	0.118	0.03829	0.998317
ILMN_1726704	RSC1A1	0	1	102.6	111.4	1.086	0.1195	0.04312	0.998317
ILMN_2400448	L3MBTL3	0	1	101	109.8	1.087	0.1197	0.02933	0.998317
ILMN_1717326	SLC29A3	0	1	105.8	115	1.087	0.1208	0.0381	0.998317
ILMN_3236258	LOC644000	0	1	103.5	112.6	1.088	0.1216	0.03954	0.998317
ILMN_1698067	NBPF14	0	1	106.3	115.6	1.088	0.1216	0.0493	0.998317
ILMN_1658636	MRE11A	0	1	104.7	114	1.089	0.1228	0.03808	0.998317
ILMN_2177832	TOR2A	0	1	104.5	114	1.091	0.126	0.04276	0.998317
ILMN_2259223	TMTC4	0	1	100.6	109.9	1.092	0.1274	0.00165	0.998317
ILMN_1732404	C2orf15	0	1	109.6	119.7	1.092	0.1272	0.03273	0.998317
ILMN_1715189	LHX6	0	1	102.8	112.3	1.093	0.1279	0.008477	0.998317
ILMN_2267365	C11orf17	0	1	102.3	111.8	1.094	0.1293	0.02367	0.998317
ILMN_1907042		1	1	112.1	122.8	1.095	0.1307	0.02197	0.998317
ILMN_1678619	DAK	0	1	108.1	118.4	1.096	0.1316	0.02241	0.998317
ILMN_1812805	ZNF699	0	1	109.2	119.7	1.096	0.1317	0.02563	0.998317
ILMN_1741711	DOPEY2	0	1	109.2	119.7	1.096	0.1323	0.04908	0.998317
ILMN_2044081	DEFB106B	0	1	101.1	111	1.098	0.1344	0.04633	0.998317
ILMN_2394027	CLK3	1	1	131.7	144.7	1.099	0.1358	0.02384	0.998317
ILMN_1738883	RNF135	0	1	105.4	116	1.1	0.1381	0.03736	0.998317
ILMN_1771385	GBP4	0	1	103.4	113.9	1.101	0.1393	0.01132	0.998317
ILMN_3196690	C22orf27	0	1	104.9	115.5	1.101	0.1387	0.04902	0.998317
ILMN_1760209	RNF111	0	1	103.4	113.9	1.102	0.1402	0.007698	0.998317
ILMN_1718990	NFRKB	1	1	124.5	137.2	1.102	0.1402	0.0316	0.998317
ILMN_3308728	MIR635	0	1	105.5	116.3	1.102	0.1407	0.03716	0.998317
ILMN_1696099	ALDH4A1	1	1	133.5	147.3	1.103	0.142	0.03448	0.998317
ILMN_1721801	GDAP1	0	1	102.2	112.7	1.103	0.1411	0.03741	0.998317
ILMN_2370685	C6orf1	1	1	128.6	142	1.104	0.1427	0.0441	0.998317
ILMN_2367384	EPHB2	1	1	147.4	162.7	1.104	0.1421	0.04622	0.998317
ILMN_1750896	STX17	0	1	103.5	114.4	1.105	0.1436	0.02644	0.998317
ILMN_1737715	OSR2	0	1	106.1	117.5	1.107	0.1471	0.02552	0.998317
ILMN_1917338		1	1	129.7	143.6	1.107	0.1469	0.02717	0.998317
ILMN_1685022	CAPN7	1	1	161.7	179.5	1.11	0.1501	0.007226	0.998317
ILMN_1797298	ARMC7	1	1	221.4	245.7	1.11	0.1501	0.03275	0.998317
ILMN_3263702	LOC100128881	1	1	117	129.9	1.111	0.1515	0.006439	0.998317
ILMN_1675797	EPDR1	1	1	111.2	123.6	1.111	0.1518	0.01387	0.998317
ILMN_1719753	VGLL1	0	1	105.9	117.8	1.111	0.1525	0.02376	0.998317
ILMN_1685948	GCET2	1	1	129.6	144	1.111	0.1524	0.02996	0.998317
ILMN_2319326	ADARB1	1	1	121.8	135.4	1.112	0.1529	0.02578	0.998317
ILMN_1813573	SETD1B	0	1	107.5	119.5	1.112	0.1528	0.03679	0.998317
ILMN_2411794	PTPRA	1	1	472.3	526.1	1.114	0.1556	0.03942	0.998317
ILMN_1769388	GJB2	0	1	108.6	121.1	1.115	0.1576	0.01793	0.998317
ILMN_3205264	LOC100133312	1	1	121.8	135.8	1.115	0.1576	0.01856	0.998317
ILMN_1727098	PPP1R16B	0	1	105.4	117.5	1.115	0.1568	0.04026	0.998317
ILMN_2312606	IRF5	0	1	104.9	116.9	1.115	0.1568	0.04492	0.998317
ILMN_1676288	ACBD4	0	1	107.3	119.7	1.116	0.1582	0.02829	0.998317
ILMN_1912827		0	1	98.7	110.2	1.116	0.159	0.03851	0.998317
ILMN_1689528	ZNF136	1	1	114.4	127.8	1.116	0.1589	0.04808	0.998317
ILMN_1719010	ARL4D	1	1	123.5	137.9	1.117	0.1596	0.01592	0.998317
ILMN_2404512	PSEN2	0	1	101.4	113.2	1.117	0.1595	0.01988	0.998317
ILMN_2412192	CFH	1	1	119	133	1.118	0.1609	0.04471	0.998317
ILMN_1758731	CYP2J2	0	1	100.3	112.2	1.119	0.1619	0.007194	0.998317
ILMN_1746801	CGN	1	1	290.7	325.3	1.119	0.1621	0.04679	0.998317
ILMN_1812915	TNFRSF10B	0	1	100.9	113.1	1.121	0.1654	0.001711	0.998317
ILMN_1693788	ZNF432	1	1	114.3	128.1	1.121	0.1643	0.01786	0.998317
ILMN_1815079	TICAM1	0	1	109.2	122.4	1.121	0.1643	0.02387	0.998317
ILMN_1685551	CHD4	1	1	420.2	471.2	1.121	0.1652	0.02673	0.998317
ILMN_1706886	BCL7A	1	1	115.5	129.4	1.121	0.1642	0.04987	0.998317
ILMN_3247552	KNCN	0	1	106.8	119.8	1.122	0.1664	0.01465	0.998317
ILMN_1703408	FZD3	1	1	119.8	134.4	1.122	0.1662	0.02394	0.998317
ILMN_1667716	TMEM101	1	1	490.5	550.3	1.122	0.166	0.0353	0.998317
ILMN_1910676		0	1	102.8	115.4	1.122	0.1659	0.0466	0.998317
ILMN_1738783	GDF9	0	1	99.55	111.8	1.123	0.1678	0.02671	0.998317
ILMN_1717294	PTPN3	1	1	170	190.8	1.123	0.1671	0.03005	0.998317
ILMN_1786872	C11orf31	0	1	106.1	119.3	1.124	0.1691	0.01471	0.998317
ILMN_1710644	MARVELD3	0	1	108.6	122.1	1.125	0.1697	0.0274	0.998317
ILMN_2405254	GRB7	1	1	118.9	133.8	1.125	0.1699	0.04982	0.998317
ILMN_1704014	LOC730256	0	1	110.3	124.2	1.126	0.1717	0.0222	0.998317
ILMN_1665838	SLC25A24	0	1	99.31	111.8	1.126	0.1709	0.02288	0.998317
ILMN_1682120	THEM4	0	1	102.6	115.5	1.126	0.1717	0.04326	0.998317
ILMN_1806010	CUL9	1	1	139.8	157.5	1.127	0.1721	0.02324	0.998317
ILMN_2357015	GRK6	1	1	166.9	188.2	1.128	0.1732	0.02278	0.998317
ILMN_1684258	LOC646195	1	1	11720	13210	1.128	0.1736	0.02743	0.998317
ILMN_1754864	SLC25A18	0	1	101	114.1	1.13	0.1757	0.02999	0.998317
ILMN_1805792	TRIO	1	1	128.2	144.9	1.13	0.1768	0.03031	0.998317
ILMN_2075051	PGS1	1	1	388.4	439.7	1.132	0.1791	0.04764	0.998317
ILMN_2289093	KIAA1618	1	1	176.9	200.5	1.133	0.1805	0.02626	0.998317
ILMN_1775573	DPY19L4	1	1	142.3	161.3	1.133	0.1805	0.03418	0.998317
ILMN_1695711	FAM105A	0	1	106.1	120.4	1.134	0.1819	0.04805	0.998317
ILMN_1659836	RAET1G	0	1	115.9	131.6	1.135	0.1829	0.0487	0.998317
ILMN_1802843	PRCC	1	1	202	229.5	1.136	0.1838	0.04696	0.998317
ILMN_2251375	ZFP64	0	1	110	125.1	1.137	0.185	0.005145	0.998317
ILMN_2337058	PORCN	1	1	147.6	168	1.139	0.1871	0.007091	0.998317
ILMN_3236858	NYNRIN	0	1	108.6	123.8	1.14	0.1893	0.01098	0.998317
ILMN_1694194	SCAF1	0	1	107	122	1.14	0.1884	0.02852	0.998317
ILMN_1786834	PRKX	0	1	101.2	115.3	1.14	0.189	0.04524	0.998317
ILMN_1738921	ACAA1	1	1	288.8	329.4	1.141	0.1897	0.03226	0.998317
ILMN_1685057	SLC22A4	1	1	145.5	166.3	1.143	0.1924	0.02141	0.998317
ILMN_2285404	DMKN	1	1	178.9	204.5	1.143	0.1924	0.03066	0.998317
ILMN_1702635	KLHDC10	0	1	107.5	122.8	1.143	0.1925	0.03919	0.998317
ILMN_1792669	HLCS	1	1	124.1	142	1.144	0.1945	0.03397	0.998317
ILMN_2379130	IRAK1	1	1	1342	1536	1.145	0.1954	0.03499	0.998317
ILMN_1774784	UBOX5	0	1	104.9	120.2	1.146	0.196	0.005603	0.998317
ILMN_1673681	SLC46A1	0	1	105.1	120.5	1.146	0.1965	0.01287	0.998317
ILMN_1775965	PPP4R4	0	1	101.7	116.5	1.146	0.197	0.04076	0.998317
ILMN_1737627	MAPK14	0	1	103.4	118.7	1.147	0.1983	0.01609	0.998317
ILMN_1671281	RNASEL	1	1	129.4	148.4	1.147	0.1977	0.02114	0.998317
ILMN_1705116	C6orf85	1	1	127.5	146.2	1.147	0.1982	0.04325	0.998317
ILMN_2183784	TTC12	1	1	150.8	173.2	1.148	0.1997	0.03357	0.998317
ILMN_2163070	KHDC1	0	1	106.9	122.7	1.148	0.1995	0.04242	0.998317
ILMN_1767509	DEF8	1	1	263.4	302.5	1.148	0.1997	0.04328	0.998317
ILMN_3237209	LOC642661	1	1	125.6	144.5	1.15	0.2021	0.02734	0.998317
ILMN_1672295	ZC3H12A	0	1	107.8	124.1	1.151	0.2032	0.04273	0.998317
ILMN_1705414	C17orf81	0	1	113.2	130.4	1.152	0.2041	0.005741	0.998317
ILMN_1659782	STK19	1	1	287.5	331.3	1.152	0.2047	0.01938	0.998317
ILMN_1658469	TP53AP1	1	1	153.2	176.7	1.153	0.206	0.01338	0.998317
ILMN_1658333	ECM1	0	1	104	120	1.154	0.2062	0.01669	0.998317
ILMN_3237698	LOC100133503	0	1	110.9	127.9	1.154	0.2061	0.04599	0.998317
ILMN_1764165	TRIM65	1	1	124.2	143.4	1.155	0.2077	0.009153	0.998317
ILMN_1687743	BTBD7	1	1	148.1	171.1	1.155	0.2083	0.04327	0.998317
ILMN_1713952	C1orf106	1	1	258.4	298.6	1.156	0.2086	0.0004223	0.791212
ILMN_1745702	LOC646675	1	1	116.4	134.6	1.156	0.2098	0.02785	0.998317
ILMN_2268921	GOLGA7	0	1	103.1	119.3	1.157	0.2105	0.01919	0.998317
ILMN_1682792	BYSL	1	1	281	325.2	1.157	0.2108	0.02921	0.998317
ILMN_2125374	CMAS	1	1	510.6	590.6	1.157	0.2098	0.03357	0.998317
ILMN_1659749	DSP	0	1	107.5	124.4	1.157	0.2098	0.03773	0.998317
ILMN_2276431	DPH2	0	1	101	117	1.158	0.2118	0.001295	0.998317
ILMN_3239217	LOC729057	1	1	130.2	150.8	1.158	0.2114	0.02331	0.998317
ILMN_1695821	ACTR1B	1	1	282.4	327.3	1.159	0.2126	0.0443	0.998317
ILMN_2412475	ARHGAP8	0	1	101.9	118.2	1.16	0.2138	0.002231	0.998317
ILMN_1718070	CASP9	1	1	138.8	161.2	1.161	0.2159	0.01312	0.998317
ILMN_2383774	TRAF3	0	1	98.57	114.5	1.162	0.2162	0.004083	0.998317
ILMN_1725707	ATG16L1	1	1	314.6	365.7	1.162	0.2169	0.008633	0.998317
ILMN_1789732	TMEM189	1	1	154.2	179.2	1.162	0.2167	0.02552	0.998317
ILMN_2075800	PTK6	0	1	102.8	119.4	1.162	0.2167	0.04164	0.998317
ILMN_1797362	LIMK1	0	1	108.2	125.8	1.162	0.2165	0.04228	0.998317
ILMN_1781636	VWA1	0	1	107.1	124.6	1.163	0.2179	0.01764	0.998317
ILMN_1660027	FCGR2B	1	1	118.1	137.4	1.163	0.2173	0.02096	0.998317
ILMN_1670948	TSR2	1	1	696.1	809.9	1.163	0.2184	0.03953	0.998317
ILMN_1652413	UCN2	0	1	106.9	124.4	1.164	0.219	0.01584	0.998317
ILMN_1659350	CASP6	1	1	112.6	131.1	1.164	0.2196	0.0425	0.998317
ILMN_2190266	C1orf91	0	1	100.4	116.9	1.165	0.2202	0.01379	0.998317
ILMN_1669607	PHKG2	1	1	151.1	176	1.165	0.22	0.01818	0.998317
ILMN_1813544	OXCT1	1	1	178.3	207.7	1.165	0.2206	0.04437	0.998317
ILMN_2383097	RPL17	1	1	8736	10190	1.166	0.2217	0.02144	0.998317
ILMN_1655365	C2orf77	0	1	97.49	113.7	1.167	0.2224	0.01299	0.998317
ILMN_1725700	MOV10	1	1	222.7	260.3	1.169	0.2255	0.0005459	0.791212
ILMN_1679238	LENG1	1	1	125.6	146.8	1.169	0.2252	0.03403	0.998317
ILMN_1669259	ANKRD49	1	1	161.4	188.7	1.17	0.2259	0.04003	0.998317
ILMN_1809291	TSPAN7	0	1	97.61	114.4	1.172	0.2292	0.03453	0.998317
ILMN_1652456	TMEM98	0	1	99.65	116.9	1.173	0.2303	0.008398	0.998317
ILMN_1661264	SHMT2	1	1	1944	2281	1.173	0.2305	0.01796	0.998317
ILMN_1782993	DHODH	0	1	107.7	126.3	1.173	0.2297	0.02286	0.998317
ILMN_1671486	HOMER2	0	1	115.8	135.8	1.173	0.2301	0.03028	0.998317
ILMN_1697654	PLA2G6	0	1	100.9	118.4	1.173	0.2307	0.03779	0.998317
ILMN_1805853	LOC653583	0	1	109	127.9	1.174	0.2312	0.0258	0.998317
ILMN_1765668	IL20RB	1	1	219.8	258.1	1.174	0.2313	0.04267	0.998317
ILMN_2411897	KLF10	1	1	116.8	137.1	1.174	0.2313	0.04426	0.998317
ILMN_1805410	C15orf48	0	1	102.9	120.9	1.175	0.2333	0.002531	0.998317
ILMN_1797209	TSGA14	1	1	200.5	235.6	1.175	0.2332	0.01313	0.998317
ILMN_2082489	PRMT7	1	1	133.6	157.3	1.177	0.2353	0.01595	0.998317
ILMN_3247064	SNRNP40	1	1	844.5	994.8	1.178	0.2363	0.003224	0.998317
ILMN_1661708	LGALS7	0	1	97.9	115.3	1.178	0.2365	0.006175	0.998317
ILMN_1735930	KLF2	1	1	266.8	314.1	1.178	0.2358	0.009864	0.998317
ILMN_1785161	CHCHD6	1	1	230.8	271.8	1.178	0.2357	0.04406	0.998317
ILMN_1701918	KLHDC9	1	1	123.9	146.1	1.179	0.2376	0.01015	0.998317
ILMN_1752451	CTSH	1	1	114.1	134.5	1.179	0.2379	0.02489	0.998317
ILMN_1896630		0	1	97.19	114.7	1.18	0.2392	0.03696	0.998317
ILMN_3249327	LOC100134530	1	1	133.8	157.9	1.181	0.2397	0.04481	0.998317
ILMN_2366864	JUP	1	1	113.7	134.4	1.182	0.2413	0.01279	0.998317
ILMN_1691131	LSMD1	1	1	400.9	473.8	1.182	0.2409	0.0277	0.998317
ILMN_1715543	ACOT1	1	1	151.4	179	1.182	0.2414	0.03947	0.998317
ILMN_2125747	LOC606724	1	1	127.6	151	1.184	0.2431	0.03037	0.998317
ILMN_3244286	TANC2	1	1	346.2	410	1.184	0.244	0.03365	0.998317
ILMN_1780236	PMM1	1	1	774.1	916.8	1.184	0.2441	0.0414	0.998317
ILMN_1731064	CABC1	1	1	151.9	180	1.184	0.2442	0.04241	0.998317
ILMN_1708047	LOC648581	1	1	153.1	181.5	1.185	0.2452	0.002614	0.998317
ILMN_2104830	ACP2	1	1	309	366.2	1.185	0.245	0.005525	0.998317
ILMN_1762666	DHRS4	1	1	126.9	150.7	1.187	0.2478	0.01483	0.998317
ILMN_1682957	PACSIN3	1	1	273.1	324.3	1.187	0.2479	0.02689	0.998317
ILMN_1704656	PPP2R1B	1	1	154	182.9	1.188	0.2483	0.03748	0.998317
ILMN_2365569	ICA1	0	1	110.3	131.1	1.188	0.2484	0.04849	0.998317
ILMN_2370907	RAD51L3	1	1	118.6	141	1.189	0.2493	0.03504	0.998317
ILMN_1806733	COL18A1	1	1	127.1	151.3	1.19	0.2512	0.005159	0.998317
ILMN_1692198	LOC641765	0	1	109.8	130.6	1.19	0.2505	0.01443	0.998317
ILMN_1773470	ST5	1	1	142.4	169.4	1.19	0.2506	0.03326	0.998317
ILMN_1732049	DPM2	1	1	252.2	300.1	1.19	0.2513	0.03544	0.998317
ILMN_3238001	LOC100132112	1	1	126.3	150.4	1.191	0.2524	0.005904	0.998317
ILMN_1692260	MAFG	1	1	167.8	199.9	1.191	0.2528	0.01009	0.998317
ILMN_1710544	PCDH7	1	1	128.8	153.3	1.191	0.2518	0.0266	0.998317
ILMN_1719785	UCK1	1	1	127.9	152.6	1.193	0.2552	0.02364	0.998317
ILMN_2364700	ENSA	1	1	640.2	763.9	1.193	0.2548	0.04743	0.998317
ILMN_1771688	RAB7B	0	1	105.7	126.3	1.194	0.2561	0.01409	0.998317
ILMN_1838767		0	1	106.4	127.2	1.196	0.2577	0.005252	0.998317
ILMN_2335072	TAF1C	1	1	123.5	147.7	1.197	0.2588	0.00381	0.998317
ILMN_2063925	CTNNBL1	1	1	676.7	811.1	1.199	0.2614	0.04171	0.998317
ILMN_2376416	UBXN11	1	1	149	178.8	1.2	0.263	0.04267	0.998317
ILMN_1740345	THYN1	1	1	118.1	141.8	1.201	0.2645	0.04728	0.998317
ILMN_2408543	PLAUR	1	1	145.2	174.4	1.201	0.2644	0.04837	0.998317
ILMN_3233229	SNHG7	1	1	243.8	293.1	1.202	0.2655	0.0194	0.998317
ILMN_2111739	MAN2C1	1	1	138.1	165.9	1.202	0.265	0.04047	0.998317
ILMN_1678730	NOMO1	1	1	287.1	345.2	1.203	0.2661	0.0344	0.998317
ILMN_1731193	BCL2L12	1	1	138.3	166.7	1.205	0.2689	0.02863	0.998317
ILMN_1758915	PDCD2	1	1	293.7	354	1.205	0.2692	0.04632	0.998317
ILMN_1781198	PPP1R3D	0	1	113.5	136.8	1.206	0.2704	0.04586	0.998317
ILMN_1693912	SLC47A2	0	1	98.81	119.3	1.207	0.2716	0.01443	0.998317
ILMN_1712639	AIFM2	0	1	110.4	133.3	1.207	0.272	0.02824	0.998317
ILMN_1732060	ARHGAP1	1	1	381.9	462.7	1.212	0.2769	0.02491	0.998317
ILMN_2396571	GPR108	1	1	238.2	289.1	1.213	0.2791	0.02094	0.998317
ILMN_1682928	CPVL	0	1	110.4	133.9	1.213	0.2787	0.02533	0.998317
ILMN_2307656	AGTRAP	1	1	232.2	281.8	1.213	0.279	0.03613	0.998317
ILMN_2114422	NOD1	1	1	124.2	150.8	1.213	0.279	0.03794	0.998317
ILMN_2059549	SYK	0	1	112.3	136.2	1.213	0.2783	0.0476	0.998317
ILMN_1760441	MRPS5	1	1	475.7	577.4	1.214	0.2793	0.03526	0.998317
ILMN_2184640	NOLC1	1	1	202.2	245.7	1.215	0.2809	0.008771	0.998317
ILMN_3235477	RRP1	1	1	155.6	189.1	1.215	0.2807	0.03961	0.998317
ILMN_1794501	HAS3	0	1	112.6	136.9	1.216	0.2822	0.004066	0.998317
ILMN_1789243	VPS33B	1	1	209.5	255	1.217	0.2838	0.01941	0.998317
ILMN_1695792	CUL4A	1	1	515.3	627.3	1.217	0.2836	0.03136	0.998317
ILMN_1669057	LOC642921	1	1	124.1	151.1	1.218	0.284	0.01544	0.998317
ILMN_1775074	TUBGCP2	1	1	426.6	520.6	1.22	0.2871	0.002086	0.998317
ILMN_1709674	GFPT2	1	1	185	225.6	1.22	0.2863	0.006175	0.998317
ILMN_1653161	SNCG	0	1	105.4	128.8	1.221	0.2881	0.0005493	0.791212
ILMN_1766045	SH3GLB1	1	1	476.3	581.9	1.221	0.2886	0.01536	0.998317
ILMN_1745077	MIA	1	1	125	152.8	1.222	0.2898	0.02972	0.998317
ILMN_1805658	LTV1	1	1	523	639.8	1.223	0.2909	0.02574	0.998317
ILMN_1708110	TMEM144	0	1	107.4	131.3	1.223	0.29	0.03134	0.998317
ILMN_1729288	C1QTNF6	1	1	180.9	221.5	1.224	0.2921	0.01763	0.998317
ILMN_1683595	MBD1	1	1	165.4	202.6	1.225	0.2924	0.006094	0.998317
ILMN_1698072	PITRM1	1	1	363.5	445.8	1.226	0.2942	0.01058	0.998317
ILMN_1716480	ACD	1	1	283	346.9	1.226	0.2936	0.04854	0.998317
ILMN_1707088	DENND2D	1	1	122	149.9	1.228	0.2967	0.01511	0.998317
ILMN_1745885	POLR2F	1	1	2181	2682	1.229	0.2979	0.00558	0.998317
ILMN_1781999	ABCF2	1	1	274.5	337.4	1.229	0.2976	0.03802	0.998317
ILMN_2082314	TOM1	1	1	409.1	503	1.23	0.2981	0.01875	0.998317
ILMN_1794677	TMC6	1	1	113.9	140.3	1.231	0.3004	0.0004144	0.791212
ILMN_1729533	APOA1BP	1	1	1208	1488	1.231	0.2999	0.02199	0.998317
ILMN_1700728	KRTCAP3	1	1	128.6	158.5	1.232	0.3008	0.02333	0.998317
ILMN_1672080	NR2F6	1	1	496.8	611.9	1.232	0.3007	0.02407	0.998317
ILMN_2398489	SIGMAR1	1	1	535.3	659.5	1.232	0.301	0.04472	0.998317
ILMN_1721225	C20orf4	1	1	463.4	570.8	1.232	0.3008	0.04768	0.998317
ILMN_1803686	ADA	1	1	512.1	631.2	1.233	0.3017	0.01302	0.998317
ILMN_1770612	KRT15	0	1	105	129.6	1.234	0.3029	0.02643	0.998317
ILMN_2400644	SRGAP3	1	1	135.2	166.9	1.234	0.3038	0.03203	0.998317
ILMN_1658351	FIS1	1	1	591.3	730.3	1.235	0.3047	0.03728	0.998317
ILMN_1746257	DAZAP1	1	1	416.3	514.4	1.236	0.3052	0.04247	0.998317
ILMN_1758888	PADI3	0	1	110.7	136.9	1.237	0.3063	0.01082	0.998317
ILMN_1773228	DLST	1	1	365.2	452.6	1.239	0.3097	0.01052	0.998317
ILMN_2060145	GRHL2	0	1	103.9	129	1.241	0.312	0.002126	0.998317
ILMN_1773153	LOC650111	1	1	141	175.1	1.242	0.3128	0.03827	0.998317
ILMN_2157435	DYNLRB1	1	1	1263	1568	1.242	0.3122	0.04026	0.998317
ILMN_1655654	MPDU1	1	1	326.1	405.7	1.244	0.3149	0.02584	0.998317
ILMN_1760160	STX1A	1	1	134.1	167	1.245	0.3161	0.01814	0.998317
ILMN_1696585	FERMT1	1	1	171.8	214.2	1.246	0.3178	0.03868	0.998317
ILMN_1814787	ICA1	1	1	131.3	163.5	1.246	0.3169	0.04268	0.998317
ILMN_3283032	LOC100132535	1	1	119.3	148.7	1.247	0.318	0.0006857	0.897893
ILMN_1792885	CTSC	1	1	202.3	252.3	1.247	0.3186	0.03775	0.998317
ILMN_1685709	TMEM125	1	1	129.6	161.7	1.248	0.32	0.01197	0.998317
ILMN_1718672	NHP2	1	1	1329	1659	1.248	0.3196	0.02062	0.998317
ILMN_1807767	KIAA0182	1	1	141.2	176.4	1.249	0.3213	0.007587	0.998317
ILMN_1754149	LETMD1	1	1	267.1	333.6	1.249	0.3207	0.0188	0.998317
ILMN_1696883	THOC2	1	1	147.5	184.3	1.249	0.321	0.02024	0.998317
ILMN_1688892	LAMA3	1	1	200.3	250.2	1.249	0.3212	0.02302	0.998317
ILMN_1657509	TSEN54	1	1	198.4	247.9	1.249	0.3211	0.02568	0.998317
ILMN_2224833	ADIPOR2	1	1	678.2	847.1	1.249	0.3208	0.03366	0.998317
ILMN_1710697	BUD31	1	1	1214	1517	1.249	0.3206	0.03737	0.998317
ILMN_1665832	ID1	0	1	111.7	139.7	1.25	0.3224	0.0175	0.998317
ILMN_1812940	TRMT1	1	1	288.8	361	1.25	0.322	0.02745	0.998317
ILMN_2316104	IQCB1	1	1	163.1	204.1	1.251	0.3231	0.02457	0.998317
ILMN_1669070	MIPEP	1	1	247.7	309.8	1.251	0.3225	0.02665	0.998317
ILMN_1716876	MED27	1	1	245.4	307.1	1.251	0.3235	0.04302	0.998317
ILMN_1663454	PKP1	1	1	121.4	152.2	1.254	0.3262	0.01133	0.998317
ILMN_2094266	HES2	0	1	101.8	127.6	1.254	0.3261	0.01672	0.998317
ILMN_1815158	GPS2	1	1	330.8	414.9	1.254	0.3267	0.02528	0.998317
ILMN_1704980	ERI3	0	1	108.2	135.7	1.254	0.3266	0.03331	0.998317
ILMN_1779399	SNRPA	1	1	529.6	664.5	1.255	0.3273	0.02788	0.998317
ILMN_1738552	SLC1A3	1	1	150	188.5	1.257	0.3297	0.04616	0.998317
ILMN_1773389	PLTP	1	1	133.1	167.6	1.259	0.3326	0.04317	0.998317
ILMN_1757631	DBNDD1	0	1	113.6	142.9	1.259	0.3318	0.0454	0.998317
ILMN_2400935	TAGLN	0	1	99.32	125.1	1.259	0.3328	0.04606	0.998317
ILMN_1766054	ABCA1	0	1	98.92	124.6	1.26	0.3335	0.002052	0.998317
ILMN_1770505	BIK	1	1	140.1	176.6	1.26	0.3338	0.01019	0.998317
ILMN_2367258	SMOX	1	1	168.3	212.2	1.261	0.3348	0.03291	0.998317
ILMN_1749243	BANF1	1	1	192.6	242.9	1.261	0.335	0.04811	0.998317
ILMN_1807596	UBAP1	1	1	400.3	505.2	1.262	0.3359	0.03007	0.998317
ILMN_1701789	IFIT3	1	1	127.2	160.6	1.262	0.3362	0.03525	0.998317
ILMN_1718558	PARP12	1	1	233.8	295.7	1.265	0.3386	0.01454	0.998317
ILMN_1713990	TRIP6	1	1	1268	1603	1.265	0.3391	0.03285	0.998317
ILMN_1776519	RAP1GAP	0	1	101.2	128.1	1.266	0.3401	0.0009748	0.998317
ILMN_3307693	WFDC2	0	1	104.8	132.8	1.267	0.341	0.007108	0.998317
ILMN_1686735	LOC654135	1	1	115.1	145.8	1.267	0.3418	0.04862	0.998317
ILMN_2411559	PUS1	1	1	130.4	165.3	1.268	0.3421	0.01775	0.998317
ILMN_1668814	CENPM	1	1	419.5	532.1	1.269	0.3431	0.01484	0.998317
ILMN_1655694	LOC642031	1	1	351.4	446.6	1.271	0.3461	0.02123	0.998317
ILMN_1810431	LOC642299	0	1	113.8	144.9	1.273	0.3477	0.01424	0.998317
ILMN_1722491	APRT	1	1	561.3	716.2	1.276	0.3517	0.03546	0.998317
ILMN_1676600	SEC24C	1	1	638.8	816.1	1.277	0.3533	0.02137	0.998317
ILMN_1777976	SLC25A26	1	1	143.3	183	1.277	0.3533	0.04056	0.998317
ILMN_2413064	ST6GALNAC4	1	1	205.8	263.3	1.279	0.3553	0.03827	0.998317
ILMN_1659339	ELP4	1	1	170.5	218.6	1.282	0.358	0.02022	0.998317
ILMN_1685763	WDR45L	1	1	438.5	563	1.284	0.3604	0.04126	0.998317
ILMN_1701461	TIMP3	0	1	101	129.9	1.285	0.362	0.02338	0.998317
ILMN_1754179	AP1G2	1	1	193.6	248.8	1.285	0.3618	0.03731	0.998317
ILMN_2415529	CDK5RAP2	1	1	249.3	320.3	1.285	0.3615	0.04197	0.998317
ILMN_1738530	ATAD3A	1	1	256.6	330.6	1.288	0.3657	0.007769	0.998317
ILMN_2359453	ERGIC3	1	1	2030	2615	1.288	0.3652	0.02238	0.998317
ILMN_2177965	RPS19BP1	1	1	419.1	540.3	1.289	0.3665	0.04122	0.998317
ILMN_2193591	UNC93B1	1	1	143.2	184.8	1.291	0.3681	0.04527	0.998317
ILMN_1716279	CENPE	1	1	643.8	831.6	1.292	0.3694	0.02806	0.998317
ILMN_1777811	URG4	1	1	278.2	359.7	1.293	0.3707	0.01895	0.998317
ILMN_1677768	POR	1	1	199.2	257.7	1.294	0.3715	0.02385	0.998317
ILMN_3228585	LOC728661	1	1	427.6	553.8	1.295	0.3731	0.01274	0.998317
ILMN_1707336	ARPC4	1	1	549.4	711.5	1.295	0.3731	0.01324	0.998317
ILMN_1761450	DHRS4L2	0	1	113.5	147.1	1.296	0.3742	0.008161	0.998317
ILMN_1688154	MST1R	1	1	114.4	148.3	1.297	0.3747	0.00716	0.998317
ILMN_2210129	PRIM1	1	1	665.1	866.2	1.302	0.3813	0.005283	0.998317
ILMN_2364022	SLC16A3	1	1	4601	6002	1.305	0.3837	0.00436	0.998317
ILMN_1661443	GRAMD2	1	1	151.4	197.7	1.306	0.3852	0.007189	0.998317
ILMN_1705266	RELA	1	1	140.8	183.9	1.306	0.3849	0.009061	0.998317
ILMN_1782543	EEF1D	1	1	1029	1346	1.308	0.3875	0.01743	0.998317
ILMN_1812557	CDK5RAP3	1	1	598.8	783.4	1.308	0.3878	0.01829	0.998317
ILMN_2092693	LSM12	1	1	443.7	580.3	1.308	0.3872	0.03444	0.998317
ILMN_1653342	DUS1L	1	1	226.2	296	1.309	0.388	0.0195	0.998317
ILMN_1726666	GPX3	1	1	377.5	494.1	1.309	0.3884	0.04729	0.998317
ILMN_1718771	CCDC24	1	1	218.2	286.1	1.311	0.3907	0.03118	0.998317
ILMN_2355462	CYFIP1	1	1	519.9	681.5	1.311	0.3904	0.03771	0.998317
ILMN_1754235	SLC35C2	1	1	330.3	433.5	1.312	0.3921	0.04561	0.998317
ILMN_1670325	SLC47A1	1	1	153.2	201.8	1.317	0.3975	0.01921	0.998317
ILMN_1748591	ODC1	1	1	1421	1873	1.318	0.3984	0.04094	0.998317
ILMN_1725946	IRF6	1	1	157.1	207.5	1.321	0.4017	0.03803	0.998317
ILMN_2377430	AGPAT2	1	1	202.6	267.9	1.322	0.4029	0.02712	0.998317
ILMN_1659725	EXOSC5	1	1	241.3	319.2	1.323	0.404	0.04258	0.998317
ILMN_1743373	DLL1	1	1	146.2	193.5	1.324	0.4046	0.005156	0.998317
ILMN_1781623	TEX264	1	1	254.2	337.1	1.326	0.4073	0.03649	0.998317
ILMN_1742031	IFRD2	1	1	288	382	1.326	0.4074	0.04279	0.998317
ILMN_1795826	ATP6V0D1	1	1	595.4	790.3	1.327	0.4086	0.03434	0.998317
ILMN_1772359	LAPTM5	0	1	110.1	146.2	1.328	0.409	0.002223	0.998317
ILMN_2384237	STAP2	1	1	132.6	176.2	1.329	0.41	0.0422	0.998317
ILMN_1752665	ELMO3	1	1	130.2	173.2	1.33	0.4117	0.001733	0.998317
ILMN_2366391	PRDX1	1	1	4897	6513	1.33	0.4114	0.01502	0.998317
ILMN_1711994	TCIRG1	1	1	240.4	319.8	1.33	0.4115	0.04512	0.998317
ILMN_1656540	RUVBL1	1	1	327.5	438	1.337	0.4192	0.02249	0.998317
ILMN_1653115	ECH1	1	1	1015	1357	1.337	0.4185	0.03805	0.998317
ILMN_2097421	MRPL51	1	1	2132	2854	1.339	0.4207	0.01529	0.998317
ILMN_1697348	WBSCR22	1	1	567.9	761.1	1.34	0.4225	0.02362	0.998317
ILMN_1813625	TRIM25	1	1	267.5	358.7	1.341	0.4233	0.01633	0.998317
ILMN_1652185	IL4R	1	1	172.8	232.1	1.343	0.4255	0.00348	0.998317
ILMN_2374340	PLAUR	1	1	167.7	225.4	1.344	0.4268	0.04828	0.998317
ILMN_2391264	DMKN	1	1	146.8	197.6	1.346	0.4282	0.04691	0.998317
ILMN_1691892	TAGLN2	1	1	491.7	662.6	1.348	0.4305	0.0157	0.998317
ILMN_1749011	NECAP2	1	1	359.8	485.5	1.349	0.4323	0.02032	0.998317
ILMN_2370976	FER1L3	1	1	293.1	395.5	1.349	0.4321	0.03914	0.998317
ILMN_1766762	DYNLRB1	1	1	713	964.3	1.352	0.4355	0.03427	0.998317
ILMN_1781680	DAP3	1	1	609.3	825.5	1.355	0.4381	0.02666	0.998317
ILMN_2414848	TBRG4	1	1	217.9	295.1	1.355	0.4378	0.02847	0.998317
ILMN_1803691	ARTN	0	1	107.8	146.4	1.358	0.4413	0.0001234	0.791212
ILMN_1664855	PPP1R14C	1	1	171.1	232.9	1.362	0.4453	0.01463	0.998317
ILMN_2412927	GMPPB	1	1	422.6	577	1.365	0.4492	0.04869	0.998317
ILMN_1782633	BOLA2	1	1	1531	2091	1.366	0.4505	0.0003775	0.791212
ILMN_1769201	ELF3	1	1	194.1	265.5	1.368	0.4515	0.009518	0.998317
ILMN_1723177	ANAPC5	1	1	909.3	1245	1.369	0.4535	0.03408	0.998317
ILMN_1747451	PLCXD1	1	1	157.6	216.1	1.371	0.4555	0.005095	0.998317
ILMN_1782095	C20orf55	1	1	263.7	361.5	1.371	0.4551	0.01736	0.998317
ILMN_1724686	CLDN1	1	1	238.5	327.5	1.373	0.4575	0.04617	0.998317
ILMN_1800341	WDR66	1	1	225	309.3	1.375	0.459	0.0121	0.998317
ILMN_2061732	YRDC	1	1	327.3	450.2	1.375	0.4598	0.02959	0.998317
ILMN_2286334	SR140	1	1	297.1	409.4	1.378	0.4625	0.02159	0.998317
ILMN_1657332	CCDC85B	1	1	176.9	243.7	1.378	0.4623	0.02896	0.998317
ILMN_1807535	YWHAE	1	1	174.6	240.8	1.38	0.4642	0.006583	0.998317
ILMN_1762255	GSTM1	1	1	195.1	269.2	1.38	0.4645	0.009002	0.998317
ILMN_1715684	LAMB3	1	1	180.6	249.6	1.382	0.4669	0.03509	0.998317
ILMN_1709039	RPL13	1	1	180.4	250.6	1.389	0.4745	0.01271	0.998317
ILMN_1738742	PLAT	1	1	176.6	245.6	1.391	0.4758	0.01762	0.998317
ILMN_1800739	SPINT2	1	1	1039	1447	1.393	0.4782	0.04751	0.998317
ILMN_1746618	PAQR7	1	1	157.1	219.3	1.396	0.4813	0.02798	0.998317
ILMN_1775327	PKM2	1	1	606.6	847.3	1.397	0.4822	0.04485	0.998317
ILMN_1680624	CREG1	1	1	461.3	645.7	1.4	0.485	0.0197	0.998317
ILMN_1708778	ASS1	1	1	219.2	307.8	1.404	0.4893	0.01182	0.998317
ILMN_1714383	TPD52L1	1	1	235.7	331.9	1.408	0.4938	0.003258	0.998317
ILMN_1805737	PFKP	1	1	1083	1528	1.411	0.4963	0.02174	0.998317
ILMN_1663113	TTLL12	1	1	436.5	623.4	1.428	0.514	0.01748	0.998317
ILMN_1758398	GUK1	1	1	1129	1618	1.433	0.5186	0.00729	0.998317
ILMN_1736567	CD74	1	1	145.2	209.3	1.442	0.5279	0.01455	0.998317
ILMN_2320964	ADAR	1	1	476.8	688.2	1.443	0.5295	0.01867	0.998317
ILMN_1732296	ID3	1	1	408.4	590.7	1.446	0.5324	0.03214	0.998317
ILMN_1656938	LOC731486	1	1	162.1	234.6	1.447	0.5334	0.03679	0.998317
ILMN_1814221	NPTX1	0	1	106.9	154.9	1.449	0.5348	0.0005449	0.791212
ILMN_1749212	TMEM189-UBE2V1	1	1	161.9	234.6	1.449	0.5354	0.008478	0.998317
ILMN_1789419	EXOC3	1	1	207	300.6	1.452	0.5377	0.02046	0.998317
ILMN_1793888	SERPINB5	1	1	292.1	424.5	1.453	0.5394	0.01799	0.998317
ILMN_3305304	POLD2	1	1	838.2	1218	1.453	0.5388	0.0249	0.998317
ILMN_2399140	RAB5C	1	1	302	439.4	1.455	0.541	0.03198	0.998317
ILMN_2336130	SULT1A4	1	1	160.5	233.8	1.457	0.5428	0.002982	0.998317
ILMN_1804822	SRXN1	1	1	440.4	642.1	1.458	0.544	0.04618	0.998317
ILMN_2337923	TPD52L1	1	1	217.8	318.6	1.463	0.5491	0.005367	0.998317
ILMN_1699887	ST14	0	1	112.5	165.7	1.473	0.5583	0.02266	0.998317
ILMN_2315208	CAMK2B	0	1	115.4	169.9	1.473	0.5584	0.02471	0.998317
ILMN_1765578	TIPARP	1	1	635.1	936.1	1.474	0.5598	0.03401	0.998317
ILMN_1651705	CAT	1	1	359.5	533.3	1.484	0.5691	0.03466	0.998317
ILMN_2335718	HNRNPAB	1	1	1434	2132	1.487	0.5722	0.03288	0.998317
ILMN_1752932	MPZL2	1	1	196.7	293.2	1.491	0.576	0.004838	0.998317
ILMN_1812262	DDR1	1	1	350.1	523.2	1.494	0.5796	0.02525	0.998317
ILMN_2391861	GSTM1	1	1	848.3	1268	1.495	0.5798	0.04088	0.998317
ILMN_2347949	G6PD	1	1	2530	3791	1.498	0.5833	0.02436	0.998317
ILMN_1724990	C3orf75	1	1	231.3	346.7	1.499	0.584	0.003698	0.998317
ILMN_1784641	NDUFA3	1	1	1325	1993	1.504	0.5889	0.02641	0.998317
ILMN_1751161	COL7A1	1	1	332.3	501.2	1.508	0.5931	0.02707	0.998317
ILMN_2403458	SMARCB1	1	1	226.7	342.5	1.511	0.5955	0.02886	0.998317
ILMN_1791826	RAB25	1	1	198.5	299.8	1.511	0.5952	0.04997	0.998317
ILMN_1685005	TNFRSF1A	1	1	511.4	775.6	1.517	0.6009	0.01892	0.998317
ILMN_1743103	SH3PXD2A	1	1	206.7	313.5	1.517	0.6009	0.02101	0.998317
ILMN_1784602	CDKN1A	1	1	1429	2180	1.525	0.609	0.01918	0.998317
ILMN_1672650	PKM2	1	1	336	513.9	1.53	0.6131	0.02756	0.998317
ILMN_1752478	DHRS3	1	1	155.5	239.9	1.543	0.6261	0.00422	0.998317
ILMN_1672148	AKR1B10	1	1	114.7	177.7	1.55	0.6323	0.006713	0.998317
ILMN_1703955	FBXO32	1	1	301.5	470.3	1.56	0.6412	0.003117	0.998317
ILMN_1761946	PROM2	1	1	184.9	289.7	1.567	0.648	0.02661	0.998317
ILMN_2133205	GPX2	0	1	112.8	177.4	1.573	0.6534	0.002387	0.998317
ILMN_1669928	ARHGEF16	1	1	173.9	274.7	1.58	0.6595	0.0473	0.998317
ILMN_1746517	KYNU	1	1	156.3	247.9	1.586	0.6658	0.00103	0.998317
ILMN_1757387	UCHL1	1	1	701.3	1116	1.592	0.6707	0.0488	0.998317
ILMN_1760412	SHISA2	1	1	313.2	507.5	1.62	0.6964	0.02145	0.998317
ILMN_1683658	FKBP1A	1	1	1502	2446	1.628	0.7033	0.00829	0.998317
ILMN_1676728	DLK2	1	1	242.2	400.4	1.653	0.7253	0.008488	0.998317
ILMN_1687757	AKR1C4	1	1	136.4	225.9	1.656	0.7277	0.004296	0.998317
ILMN_2376194	CAMK2B	1	1	213.7	354.7	1.66	0.7313	0.01813	0.998317
ILMN_1762899	EGR1	1	1	236.5	394.6	1.669	0.7386	0.00463	0.998317
ILMN_1704294	CDH3	1	1	280.4	468.6	1.671	0.7411	0.004685	0.998317
ILMN_2352097	GPR56	1	1	282	472	1.674	0.7431	0.03591	0.998317
ILMN_1658483	IL1A	0	1	114.6	192.3	1.678	0.7471	0.003369	0.998317
ILMN_1758128	CYGB	1	1	1041	1748	1.679	0.7473	0.04133	0.998317
ILMN_1791545	KRT23	0	1	120.1	202.7	1.687	0.7547	0.01618	0.998317
ILMN_1713829	PTGES	1	1	214.9	364.6	1.696	0.7625	0.003566	0.998317
ILMN_1806754	GLDC	1	1	188.4	319.7	1.697	0.7628	0.009626	0.998317
ILMN_1663042	SDC4	1	1	452	776.5	1.718	0.7806	0.02319	0.998317
ILMN_1720282	NQO1	1	1	1762	3037	1.723	0.7853	0.01884	0.998317
ILMN_1739001	TACSTD2	1	1	1714	2957	1.726	0.7874	0.00235	0.998317
ILMN_1717056	TXNRD1	1	1	756.2	1309	1.731	0.7917	0.00363	0.998317
ILMN_1744604	CYBA	1	1	216.2	374.6	1.733	0.7931	0.0009627	0.998317
ILMN_1770653	MAL2	1	1	168.6	297.9	1.767	0.8213	0.01218	0.998317
ILMN_3195198	KRT17P3	1	1	318.8	568	1.782	0.8335	0.01278	0.998317
ILMN_2387636	ITGB4BP	1	1	1920	3454	1.799	0.8469	0.008263	0.998317
ILMN_2047511	CENTA1	1	1	282.1	510.3	1.809	0.8551	0.01021	0.998317
ILMN_1807439	ALDH1A3	1	1	728.8	1322	1.813	0.8587	0.02519	0.998317
ILMN_2317658	SLC3A2	1	1	337.5	616.2	1.826	0.8685	0.03375	0.998317
ILMN_1730777	KRT19	1	1	2326	4297	1.847	0.8852	0.04722	0.998317
ILMN_1693338	CYP1B1	1	1	1034	1937	1.873	0.9054	0.04506	0.998317
ILMN_2143685	CLDN7	1	1	257.8	485.2	1.882	0.9123	0.01106	0.998317
ILMN_1664861	ID1	1	1	357.7	677.4	1.893	0.921	0.01649	0.998317
ILMN_1775501	IL1B	1	1	133.2	259.2	1.947	0.9609	0.005373	0.998317
ILMN_1729801	S100A8	1	1	122.4	240.7	1.966	0.9755	5.783e-05	0.791212
ILMN_1720373	SLC7A5	1	1	3826	7700	2.013	1.009	0.001067	0.998317
ILMN_1723123	FGFR3	1	1	258.2	540	2.091	1.065	0.01549	0.998317
ILMN_1778668	TAGLN	1	1	149.1	324.7	2.178	1.123	0.006277	0.998317
ILMN_2412336	AKR1C2	1	1	219.2	492.1	2.245	1.167	0.01176	0.998317
ILMN_1726456	SLC3A2	1	1	1134	2691	2.374	1.247	0.005549	0.998317
ILMN_1750974	S100A9	1	1	292.4	730.4	2.498	1.321	0.003466	0.998317
ILMN_1807291	CYP1A1	0	1	97.36	260.4	2.675	1.419	0.01411	0.998317
ILMN_1707727	ANGPTL4	1	1	228.3	613.5	2.687	1.426	0.01688	0.998317
ILMN_1702503	ALDH3A1	1	1	171.2	712.8	4.164	2.058	0.0002645	0.791212

## Sheet: B0 vs blank_24h
PROBE_ID	SYMBOL	d1	d2	m1	m2	FC	log2FC	pval	fdr
ILMN_2297626	PEG10	1	1	650.6	223.5	-2.912	-1.542	0.04216	0.95881
ILMN_1663640	MAOA	1	1	1194	478.2	-2.498	-1.321	0.01027	0.95881
ILMN_2111187	ELOVL6	1	1	1344	547.1	-2.457	-1.297	0.01116	0.95881
ILMN_1678143	ARHGDIB	1	1	1219	504.6	-2.416	-1.273	0.04029	0.95881
ILMN_2234697	BEX1	1	1	1577	667.1	-2.363	-1.241	0.03214	0.95881
ILMN_1741356	PRICKLE1	1	1	728.1	310	-2.349	-1.232	0.0328	0.95881
ILMN_1685433	COL8A1	1	1	1870	797	-2.347	-1.231	0.02605	0.95881
ILMN_1797728	HMGCS1	1	1	4295	1908	-2.251	-1.171	0.008772	0.95881
ILMN_1759513	RND3	1	1	500.2	226.9	-2.205	-1.141	0.003634	0.95881
ILMN_1666222	PHACTR3	1	1	281.2	131.5	-2.138	-1.096	0.00728	0.95881
ILMN_1664466	KLHL9	1	1	482.5	231.1	-2.088	-1.062	0.04709	0.95881
ILMN_2202948	BUB1	1	1	571.2	274.7	-2.079	-1.056	0.01005	0.95881
ILMN_1755974	ALDOC	1	1	2166	1048	-2.068	-1.048	0.001246	0.95881
ILMN_3310065	SFTA1P	1	1	427.9	210.3	-2.035	-1.025	0.01913	0.95881
ILMN_1691237	CAP2	1	1	625.9	311.6	-2.009	-1.006	0.04025	0.95881
ILMN_1693270	SUSD2	1	1	935.5	469.2	-1.994	-0.9955	0.004407	0.95881
ILMN_2402392	COL8A1	1	1	672.4	339.9	-1.978	-0.9844	0.04019	0.95881
ILMN_2332558	ARL5A	1	1	286.9	145.9	-1.966	-0.9752	0.01301	0.95881
ILMN_2411190	SMC2	1	1	430.7	219.6	-1.961	-0.9714	0.04513	0.95881
ILMN_1769810	ARL6IP5	1	1	1481	762.7	-1.942	-0.9575	0.01864	0.95881
ILMN_1719906	HADH	1	1	1048	551	-1.903	-0.928	0.0006935	0.882195
ILMN_1711888	COBL	1	1	363.5	192	-1.893	-0.921	0.04	0.95881
ILMN_1682099	TNFAIP8L3	1	1	713.4	380.4	-1.875	-0.9071	0.02931	0.95881
ILMN_1741096	FDFT1	1	1	1531	835	-1.834	-0.8747	0.01266	0.95881
ILMN_1732688	DUT	1	1	759.5	415.8	-1.827	-0.8691	0.003795	0.95881
ILMN_1680856	MAMLD1	1	1	334	183	-1.825	-0.8677	0.02522	0.95881
ILMN_1804396	C14orf4	1	1	406.9	224.9	-1.809	-0.8554	0.006799	0.95881
ILMN_1708098	LIX1L	1	1	322.1	180.5	-1.784	-0.8354	0.0259	0.95881
ILMN_3277307	LOC649553	1	1	263.5	149.6	-1.762	-0.8172	0.04198	0.95881
ILMN_1808011	FAM46B	1	1	477	270.9	-1.761	-0.8161	0.04825	0.95881
ILMN_2112638	SVEP1	1	1	764.8	438.2	-1.745	-0.8033	0.008768	0.95881
ILMN_2115125	CTGF	1	1	390.1	228	-1.711	-0.7746	0.03122	0.95881
ILMN_1806030	PPL	1	1	492	287.8	-1.709	-0.7733	0.02282	0.95881
ILMN_1797698	RBM12	1	1	344	202	-1.703	-0.768	0.03247	0.95881
ILMN_1737146	TRAM1	1	1	5287	3110	-1.7	-0.7656	0.01426	0.95881
ILMN_3251451	MED31	1	1	482.1	285.5	-1.689	-0.7559	0.02707	0.95881
ILMN_1805028	THOC7	1	1	2274	1347	-1.688	-0.7553	0.0141	0.95881
ILMN_1737585	VARS2	1	1	516.5	307.3	-1.681	-0.749	0.04974	0.95881
ILMN_1701998	AFAP1	1	1	465.3	277.5	-1.677	-0.7455	0.02766	0.95881
ILMN_2046730	S100A10	1	1	10530	6296	-1.673	-0.7421	0.03376	0.95881
ILMN_3297455	LOC729082	1	1	703.2	423.3	-1.661	-0.7324	0.02624	0.95881
ILMN_1748650	MRPL45	1	1	775.6	471	-1.647	-0.7197	0.03525	0.95881
ILMN_1756992	MUC1	1	1	306.8	186.4	-1.646	-0.7187	0.0006688	0.882195
ILMN_1792455	TMEM158	1	1	470	285.6	-1.646	-0.7186	0.001328	0.95881
ILMN_1759232	IRS1	1	1	270.1	165.9	-1.628	-0.7035	0.01966	0.95881
ILMN_1767113	AOX1	1	1	268	166.5	-1.61	-0.6869	0.01131	0.95881
ILMN_2384241	TGFBR2	1	1	1464	908.8	-1.61	-0.6874	0.01435	0.95881
ILMN_1754600	FNBP1L	1	1	317.1	197.1	-1.608	-0.6856	0.01284	0.95881
ILMN_1694385	YWHAB	1	1	3994	2488	-1.605	-0.6827	0.0113	0.95881
ILMN_1751444	NCAPG	1	1	1253	785	-1.596	-0.6745	0.03755	0.95881
ILMN_1779163	C11orf67	1	1	684.7	434.5	-1.576	-0.656	0.0003454	0.882195
ILMN_2305544	DBI	1	1	5160	3278	-1.574	-0.6545	0.02166	0.95881
ILMN_1691572	TST	1	1	871.3	555.6	-1.568	-0.6491	0.04844	0.95881
ILMN_1692219	RAB11FIP1	1	1	938.9	599.5	-1.566	-0.6472	0.02434	0.95881
ILMN_1661743	LOC644760	1	1	178	113.8	-1.564	-0.6451	0.002398	0.95881
ILMN_1717727	LOC284293	1	1	202.5	129.6	-1.562	-0.6437	0.02671	0.95881
ILMN_2338038	AK3L1	1	1	532.5	344.5	-1.546	-0.6284	0.02771	0.95881
ILMN_1807106	LDHA	1	1	8029	5212	-1.54	-0.6233	0.0214	0.95881
ILMN_2214144	TWSG1	1	1	712.8	463.9	-1.537	-0.6198	0.03652	0.95881
ILMN_1726755	COPS4	1	1	516.6	340	-1.52	-0.6036	0.01479	0.95881
ILMN_1729453	TSPAN9	1	1	824.5	550.6	-1.498	-0.5826	0.03981	0.95881
ILMN_1776582	PDK3	1	1	239.6	160.2	-1.496	-0.5809	0.02868	0.95881
ILMN_1792314	ACTR1A	1	1	745.9	499.8	-1.492	-0.5777	0.01605	0.95881
ILMN_3203196	LOC100132240	1	1	272.6	183	-1.489	-0.5746	0.01667	0.95881
ILMN_2394296	SAR1B	1	1	336.7	226.9	-1.484	-0.5698	0.01659	0.95881
ILMN_1678919	YOD1	1	1	253.4	171.4	-1.478	-0.5638	0.02074	0.95881
ILMN_2380967	DNASE1L1	1	1	364.7	247	-1.476	-0.562	0.04169	0.95881
ILMN_2413158	PODXL	1	1	191.1	130.1	-1.469	-0.5551	0.01721	0.95881
ILMN_1780334	KCNJ2	1	1	208	141.7	-1.467	-0.5533	0.04354	0.95881
ILMN_1671583	MKRN1	1	1	1268	865.8	-1.465	-0.5507	0.01092	0.95881
ILMN_2386973	PKP2	1	1	310.1	211.6	-1.465	-0.5511	0.01275	0.95881
ILMN_2395055	ATPAF1	1	1	274.6	189.1	-1.452	-0.538	0.01328	0.95881
ILMN_2128750	PTTG1IP	1	1	3007	2070	-1.452	-0.5384	0.04235	0.95881
ILMN_1812777	MRPL35	1	1	407.3	281.6	-1.447	-0.5326	0.0006174	0.882195
ILMN_1729123	PPP2R4	1	1	787.2	544.6	-1.446	-0.5316	0.02712	0.95881
ILMN_1811364	SGPP2	1	1	431.2	299	-1.442	-0.5282	0.01599	0.95881
ILMN_1761083	HNRNPA3	1	1	410	284.5	-1.441	-0.5273	0.009934	0.95881
ILMN_1806778	UBE2E1	1	1	1629	1132	-1.44	-0.5261	0.00303	0.95881
ILMN_1764228	DAB2	1	1	254.1	177	-1.436	-0.5216	0.0398	0.95881
ILMN_1723912	IFI44L	1	1	179.7	125.3	-1.434	-0.5205	0.0172	0.95881
ILMN_1739770	CRSP9	1	1	331.4	232	-1.428	-0.5143	0.03962	0.95881
ILMN_1759023	WFS1	1	1	487.9	343.2	-1.421	-0.5074	0.04144	0.95881
ILMN_2106902	CHES1	1	1	702.7	494.7	-1.42	-0.5063	0.03069	0.95881
ILMN_1684746	IPO11	1	1	688.6	485.2	-1.419	-0.5051	0.0113	0.95881
ILMN_1696749	LMNA	1	1	2561	1807	-1.417	-0.5032	0.007732	0.95881
ILMN_2155228	CRLF3	1	1	204.5	144.3	-1.417	-0.503	0.02197	0.95881
ILMN_1726239	TBCA	1	1	4746	3357	-1.414	-0.4994	0.03893	0.95881
ILMN_1679267	TGM2	1	1	310.9	220.9	-1.407	-0.4927	0.04942	0.95881
ILMN_1716552	ENAH	1	1	388.2	276.5	-1.404	-0.4897	0.047	0.95881
ILMN_1695880	LOX	1	1	221.7	158.2	-1.402	-0.4872	0.0481	0.95881
ILMN_1771599	PLOD2	1	1	3014	2156	-1.398	-0.4833	0.03622	0.95881
ILMN_2409167	ANXA2	1	1	12790	9181	-1.393	-0.4787	0.01605	0.95881
ILMN_1674069	TOMM7	1	1	6136	4404	-1.393	-0.4786	0.02871	0.95881
ILMN_1785891	PRKD1	1	1	231.9	167.5	-1.385	-0.4694	0.02508	0.95881
ILMN_1678612	ANXA6	1	1	220	159	-1.384	-0.4684	0.03918	0.95881
ILMN_1781400	SLC7A2	1	1	385.1	279	-1.38	-0.4652	0.01537	0.95881
ILMN_2351916	EXO1	1	1	198	143.8	-1.377	-0.461	0.04304	0.95881
ILMN_1708660	RWDD4A	1	1	305	222.1	-1.373	-0.4578	0.01424	0.95881
ILMN_2194649	TADA1L	1	1	192.9	140.8	-1.371	-0.4548	0.02884	0.95881
ILMN_1745501	DNALI1	1	1	167.1	121.9	-1.371	-0.4553	0.03119	0.95881
ILMN_1746465	FJX1	1	1	559.9	409	-1.369	-0.4531	0.01269	0.95881
ILMN_1811997	ZNF364	1	1	1083	794	-1.364	-0.448	0.02694	0.95881
ILMN_1806486	LOC389137	1	1	386	283	-1.364	-0.4476	0.03389	0.95881
ILMN_1771903	NUP37	1	1	1594	1169	-1.364	-0.4478	0.04683	0.95881
ILMN_3272996	LOC100129141	1	1	10780	7906	-1.363	-0.447	0.03527	0.95881
ILMN_1805828	VRK1	1	1	304.6	223.5	-1.363	-0.4469	0.04241	0.95881
ILMN_1759766	CTXN1	1	1	368.5	270.8	-1.361	-0.4446	0.0006109	0.882195
ILMN_1811472	KIF23	1	1	502.4	369.6	-1.359	-0.4429	0.02313	0.95881
ILMN_1681675	RBM16	1	1	218.6	161	-1.358	-0.4412	0.03002	0.95881
ILMN_1777740	C8orf55	1	1	1686	1242	-1.357	-0.4406	0.02342	0.95881
ILMN_1809456	CNTFR	1	1	183.8	135.6	-1.355	-0.4385	0.01769	0.95881
ILMN_1781373	IFIH1	1	1	189.6	140	-1.354	-0.4367	0.01615	0.95881
ILMN_1806907	PAWR	1	1	214.7	158.9	-1.351	-0.4336	0.006192	0.95881
ILMN_3305938	SGK1	1	1	206.2	152.7	-1.35	-0.4328	0.03875	0.95881
ILMN_1704369	LIMA1	1	1	309.3	229.2	-1.349	-0.432	0.009141	0.95881
ILMN_1809477	CARHSP1	1	1	931.4	690.3	-1.349	-0.4322	0.01697	0.95881
ILMN_1755221	LMAN2L	1	1	418.6	311.9	-1.342	-0.4246	0.007815	0.95881
ILMN_2341363	ATP5A1	1	1	7459	5614	-1.329	-0.41	0.04884	0.95881
ILMN_1655702	ABHD5	1	1	190.5	143.7	-1.326	-0.4068	0.006994	0.95881
ILMN_3236428	TMEM170B	1	1	182.8	138.1	-1.324	-0.4044	0.006594	0.95881
ILMN_3249748	LDHA	1	1	9820	7425	-1.323	-0.4034	0.01339	0.95881
ILMN_1673518	BRWD1	1	1	255.3	193.1	-1.322	-0.4026	0.01037	0.95881
ILMN_2199676	CEP152	1	1	218.5	165.9	-1.317	-0.3973	0.03483	0.95881
ILMN_1788783	TRAM2	1	1	478.5	364	-1.315	-0.3946	0.02189	0.95881
ILMN_2278235	CTBP1	1	1	167.8	127.7	-1.314	-0.3934	0.04947	0.95881
ILMN_1793410	SNTB1	1	1	175.2	133.4	-1.313	-0.3933	0.02214	0.95881
ILMN_2129563	LDLRAD3	1	1	173.7	132.8	-1.308	-0.3877	0.04297	0.95881
ILMN_1681008	CGRRF1	1	1	290.4	222.3	-1.306	-0.3854	0.02389	0.95881
ILMN_1795007	C2orf47	1	1	556.1	426.8	-1.303	-0.382	0.02902	0.95881
ILMN_1725105	EEF1E1	1	1	894.7	687.1	-1.302	-0.3808	0.0363	0.95881
ILMN_1753440	DCAF16	1	1	164.8	126.8	-1.299	-0.3777	0.03186	0.95881
ILMN_3242011	MOBKL1B	1	1	181.4	139.8	-1.297	-0.3757	0.03208	0.95881
ILMN_2383975	PRDX5	1	1	4468	3446	-1.296	-0.3744	0.02239	0.95881
ILMN_3307892	PARVA	1	1	314	242.4	-1.295	-0.3731	0.0407	0.95881
ILMN_1682180	VCPIP1	1	1	160.9	124.3	-1.294	-0.3722	0.04016	0.95881
ILMN_1749478	TCEAL3	1	1	759.2	587.8	-1.292	-0.3691	0.02526	0.95881
ILMN_3285959	LOC645515	1	1	431.4	334.3	-1.291	-0.368	0.04605	0.95881
ILMN_2175131	TMEM14C	1	1	2951	2288	-1.29	-0.3676	0.009934	0.95881
ILMN_1775937	DDB1	1	1	3434	2663	-1.289	-0.3667	0.04511	0.95881
ILMN_1793894	ANAPC13	1	1	1886	1464	-1.288	-0.3655	0.02667	0.95881
ILMN_2154101	UPRT	1	1	192.8	149.8	-1.287	-0.3636	0.01665	0.95881
ILMN_1666502	SOBP	1	1	172.4	134.7	-1.28	-0.3557	0.03935	0.95881
ILMN_1784269	AASDH	1	1	160.6	125.5	-1.28	-0.3562	0.04604	0.95881
ILMN_3176989	HAUS8	1	1	335.1	261.9	-1.279	-0.3555	0.04151	0.95881
ILMN_1656399	TCEAL8	1	1	325.3	254.5	-1.278	-0.3541	0.002963	0.95881
ILMN_1693145	BUB3	1	1	4096	3216	-1.274	-0.349	0.02344	0.95881
ILMN_1773855	CPT1C	1	1	172	135.1	-1.273	-0.3485	0.006411	0.95881
ILMN_2083588	TTC32	1	1	204.7	161.4	-1.269	-0.3435	0.02475	0.95881
ILMN_1726388	ACBD7	1	1	209.8	165.6	-1.266	-0.3408	0.03274	0.95881
ILMN_1672503	DPYSL2	1	1	2565	2026	-1.266	-0.34	0.03576	0.95881
ILMN_1709153	PRR16	1	1	179.1	141.6	-1.265	-0.3395	0.007623	0.95881
ILMN_1701293	COX7A2	1	1	5859	4637	-1.264	-0.3375	0.03629	0.95881
ILMN_2344002	SIP1	1	1	430.1	340.6	-1.263	-0.3365	0.04826	0.95881
ILMN_1696701	LOC344595	1	1	168.6	133.9	-1.26	-0.3329	0.02376	0.95881
ILMN_1723709	C9orf116	1	1	182.3	144.7	-1.26	-0.3329	0.03559	0.95881
ILMN_2107991	HABP4	1	1	226.4	180.3	-1.256	-0.3286	0.0077	0.95881
ILMN_1651346	TICAM2	1	1	189.9	151.2	-1.256	-0.3285	0.03773	0.95881
ILMN_1775085	ZNF232	1	1	158.7	126.3	-1.256	-0.3292	0.04452	0.95881
ILMN_3305949	LOC730246	1	1	7583	6048	-1.254	-0.3262	0.006675	0.95881
ILMN_1781752	CLEC16A	1	1	312.6	249.6	-1.252	-0.3246	0.02178	0.95881
ILMN_1762678	NMT1	1	1	307	245.4	-1.251	-0.3234	0.03944	0.95881
ILMN_1701131	C2orf49	1	1	232.2	186.1	-1.248	-0.3196	0.023	0.95881
ILMN_1745798	GTF2F2	1	1	932.2	747.8	-1.247	-0.3179	0.001908	0.95881
ILMN_3202863	LOC389662	1	1	187	150	-1.247	-0.3181	0.03777	0.95881
ILMN_1805842	FHL1	1	1	297.9	239.2	-1.245	-0.3164	0.01445	0.95881
ILMN_1765606	YAF2	1	1	175.8	141.8	-1.239	-0.3097	0.006228	0.95881
ILMN_1848552		1	1	947.2	765.3	-1.238	-0.3076	0.03288	0.95881
ILMN_2332105	WRNIP1	1	1	534.3	432.1	-1.237	-0.3063	0.004886	0.95881
ILMN_1807095	MRPS36	1	1	159.8	129.4	-1.235	-0.304	0.008465	0.95881
ILMN_2284591	OPA3	1	1	411.8	333.7	-1.234	-0.3031	0.0163	0.95881
ILMN_1723480	BST2	1	1	522.4	424.1	-1.232	-0.3005	0.01802	0.95881
ILMN_1756104	LARP7	1	1	286.2	232.5	-1.231	-0.2999	0.006078	0.95881
ILMN_1663195	MCM7	1	1	4556	3705	-1.23	-0.2982	0.03863	0.95881
ILMN_1767142	ZNF280D	1	1	193	157.2	-1.228	-0.2961	0.03944	0.95881
ILMN_1711089	DNAJC21	1	1	153.1	124.7	-1.228	-0.2963	0.04431	0.95881
ILMN_1803398	SRF	1	1	1052	857.8	-1.226	-0.294	0.002939	0.95881
ILMN_1761844	ZCCHC17	1	1	571.4	466.1	-1.226	-0.2939	0.009048	0.95881
ILMN_1668582	CRBN	1	1	198.4	162	-1.225	-0.2925	0.0404	0.95881
ILMN_1697440	PRPF4	1	1	797.6	653.5	-1.22	-0.2874	0.03734	0.95881
ILMN_1684306	S100A4	1	1	139.6	114.7	-1.218	-0.2844	0.00429	0.95881
ILMN_2228710	PDCD5	1	1	1331	1093	-1.217	-0.2834	0.01628	0.95881
ILMN_1705685	MEIS1	1	1	213	175.5	-1.214	-0.2793	0.02451	0.95881
ILMN_1782292	LAMP1	1	1	3121	2581	-1.209	-0.2738	0.01479	0.95881
ILMN_1785252	SLC26A6	1	1	1074	888.6	-1.209	-0.2734	0.0213	0.95881
ILMN_1732336	RFC2	1	1	189	156.8	-1.205	-0.2692	0.03775	0.95881
ILMN_1784706	GABRE	1	1	177.6	147.5	-1.204	-0.2681	0.04202	0.95881
ILMN_1659727	CDAN1	1	1	231.5	193.2	-1.198	-0.2607	0.002503	0.95881
ILMN_3237632	NCLN	1	1	856.4	715.6	-1.197	-0.2593	0.03241	0.95881
ILMN_1689189	ZBTB3	1	1	189.2	158.2	-1.196	-0.2576	0.01976	0.95881
ILMN_1783333	C16orf61	1	1	1679	1405	-1.195	-0.2571	0.01418	0.95881
ILMN_1661500	B4GALT4	1	1	218.8	183.1	-1.195	-0.2573	0.02038	0.95881
ILMN_1683112	FANCC	1	1	140	117.1	-1.195	-0.2573	0.0493	0.95881
ILMN_1752793	SAP18	1	1	166.5	139.4	-1.194	-0.2564	0.01089	0.95881
ILMN_2366972	NUDT6	1	1	152.8	128.2	-1.192	-0.2538	0.04647	0.95881
ILMN_1719185	THRAP5	1	1	142.4	119.7	-1.189	-0.2496	0.002691	0.95881
ILMN_1716838	C21orf56	1	1	136.7	115.4	-1.184	-0.2438	0.03403	0.95881
ILMN_3248069	LOC653881	1	1	9635	8162	-1.181	-0.2394	0.008703	0.95881
ILMN_1691425	LDOC1L	1	1	230.5	195.2	-1.181	-0.2401	0.01106	0.95881
ILMN_2158548	NACA2	1	1	175.2	148.8	-1.178	-0.236	0.002233	0.95881
ILMN_2345872	SUMF2	1	1	1687	1436	-1.175	-0.2328	0.04761	0.95881
ILMN_2233454	SPTLC3	1	1	135.9	115.9	-1.172	-0.2293	0.0415	0.95881
ILMN_1799860	PIGM	1	1	359.1	308.3	-1.165	-0.2197	0.01706	0.95881
ILMN_2159384	SBDSP	1	1	288	247.5	-1.164	-0.2189	0.02127	0.95881
ILMN_1807177	KIAA1797	1	1	216.5	186	-1.164	-0.2191	0.04809	0.95881
ILMN_1684293	ANP32B	1	1	6094	5239	-1.163	-0.218	0.01704	0.95881
ILMN_1775573	DPY19L4	1	1	142.3	122.4	-1.162	-0.2171	0.03569	0.95881
ILMN_1651278	SNIP1	1	1	283.2	243.8	-1.161	-0.216	0.03266	0.95881
ILMN_1789112	TMEM145	1	1	142.5	122.9	-1.16	-0.2136	0.01496	0.95881
ILMN_1725346	SNAPC1	1	1	181.9	156.8	-1.16	-0.2142	0.03161	0.95881
ILMN_3237721	TMCO7	1	1	137.9	119.9	-1.15	-0.2019	0.005231	0.95881
ILMN_1717337	MARCH7	1	1	487.1	424.2	-1.148	-0.1996	0.04508	0.95881
ILMN_1686454	TIFA	1	1	135.4	119.1	-1.137	-0.1849	0.04404	0.95881
ILMN_1808260	KIAA0564	1	1	137.9	121.4	-1.136	-0.1837	0.03395	0.95881
ILMN_1702140	RACGAP1	1	1	166.6	146.9	-1.134	-0.1816	0.004146	0.95881
ILMN_1805449	TAPBPL	1	1	147.1	129.8	-1.133	-0.1802	0.02686	0.95881
ILMN_1688041	TMEM53	1	1	140.8	124.4	-1.132	-0.1785	0.02532	0.95881
ILMN_1728605	TTC3	1	1	1165	1044	-1.116	-0.1577	0.02657	0.95881
ILMN_1702899	PLEKHA7	1	1	128.2	115.7	-1.109	-0.1488	0.02067	0.95881
ILMN_1745385	HNRPM	1	1	3888	3510	-1.108	-0.1476	0.02107	0.95881
ILMN_1763828	MTF1	1	1	198.9	179.5	-1.108	-0.1476	0.02287	0.95881
ILMN_2174884	XPO7	1	1	432.8	390.7	-1.108	-0.1475	0.03159	0.95881
ILMN_1654488	UTX	1	1	150.7	137.1	-1.099	-0.1366	0.01023	0.95881
ILMN_1795285	PHF15	1	1	321.7	293.7	-1.096	-0.1317	0.02393	0.95881
ILMN_1817228		1	1	124	113.2	-1.096	-0.1319	0.02561	0.95881
ILMN_2331890	RPL41	1	1	18020	16450	-1.095	-0.1315	0.02157	0.95881
ILMN_2124361	LEAP2	1	1	126.7	116	-1.092	-0.1275	0.003892	0.95881
ILMN_1717636	RGMA	1	1	142.5	131.3	-1.085	-0.1174	0.02841	0.95881
ILMN_1715718	ZNF784	1	1	179.9	168.6	-1.067	-0.09376	0.02406	0.95881
ILMN_1731596	AP3S2	1	1	162	152	-1.066	-0.09175	0.04885	0.95881
ILMN_3236653	RNU1-5	1	1	189.3	178	-1.064	-0.08937	0.008446	0.95881
ILMN_1761411	C10orf119	1	1	155.5	146.3	-1.063	-0.08788	0.02603	0.95881
ILMN_3236808	MEG8	1	1	119.2	112.7	-1.058	-0.08075	0.01798	0.95881
ILMN_3234762	RN5S9	1	1	167.4	159.5	-1.049	-0.069	0.01409	0.95881
ILMN_3259741	LOC100128356	1	1	111.4	116.6	1.047	0.06581	0.01474	0.95881
ILMN_2152768	DTYMK	1	1	111.2	117.3	1.055	0.07667	0.03367	0.95881
ILMN_1852224		0	1	108	114.3	1.059	0.08233	0.03569	0.95881
ILMN_1800602	GCA	1	1	121.6	129.6	1.065	0.09148	0.03745	0.95881
ILMN_1779915	LOC652115	0	1	106.1	113.5	1.069	0.09611	0.02007	0.95881
ILMN_3271630	FGGY	0	1	107.1	115	1.073	0.1021	0.04368	0.95881
ILMN_1712197	KCNMB3	1	1	124.6	134	1.075	0.1048	0.01785	0.95881
ILMN_1729529	BAI1	0	1	103	111	1.077	0.1076	0.03358	0.95881
ILMN_1787830	RP11-49G10.8	0	1	110.4	119.1	1.079	0.1093	0.02076	0.95881
ILMN_1776081	LOC652195	1	1	113.8	123.4	1.085	0.1171	0.03468	0.95881
ILMN_1899940		0	1	102.3	111.2	1.087	0.1209	0.01125	0.95881
ILMN_1806015	LOC391045	0	1	105.5	115.1	1.091	0.126	0.04293	0.95881
ILMN_1680805	IL28RA	0	1	108.5	118.5	1.092	0.1272	0.03854	0.95881
ILMN_1730620	ARRB1	1	1	115.8	126.5	1.093	0.1278	0.02228	0.95881
ILMN_1702341	LOC388237	0	1	102.8	112.5	1.094	0.1297	0.03929	0.95881
ILMN_2073202	MEI1	0	1	103.8	113.8	1.096	0.1329	0.04264	0.95881
ILMN_1716397	LAYN	0	1	105.2	115.4	1.098	0.1345	0.04359	0.95881
ILMN_1686968	ZNF362	1	1	248.1	272.5	1.099	0.1355	0.02586	0.95881
ILMN_1892050		0	1	102.4	112.6	1.099	0.1359	0.03422	0.95881
ILMN_3305999	LOC728971	0	1	103.7	113.9	1.099	0.1359	0.04686	0.95881
ILMN_1680831	BAZ1B	1	1	458.5	503.9	1.099	0.1361	0.04812	0.95881
ILMN_1778560	ZNF3	1	1	113.7	125.3	1.102	0.1396	0.02955	0.95881
ILMN_1857897		1	1	170.6	188.1	1.102	0.1401	0.03434	0.95881
ILMN_1807737	SFRS17A	1	1	187.7	207	1.103	0.1417	0.04185	0.95881
ILMN_1689237	BVES	1	1	127	140.6	1.107	0.1466	0.02854	0.95881
ILMN_3248063	LOC100132920	0	1	105.3	116.8	1.109	0.1486	0.005805	0.95881
ILMN_1685855	UBN2	0	1	105.2	116.9	1.111	0.1512	0.0144	0.95881
ILMN_1663484	C15orf63	0	1	105	116.8	1.112	0.1529	0.01572	0.95881
ILMN_1681136	CCDC33	0	1	107.8	120	1.113	0.1543	0.03457	0.95881
ILMN_1655167	ZNF502	0	1	101.9	113.7	1.115	0.1576	0.03583	0.95881
ILMN_1728168	C20orf45	1	1	616.8	688.4	1.116	0.1585	0.04614	0.95881
ILMN_1705848	FAM104B	1	1	148.6	165.9	1.117	0.1592	0.02072	0.95881
ILMN_1814165	SSBP3	0	1	105.1	117.4	1.117	0.1592	0.04746	0.95881
ILMN_1766573	TERC	0	1	108.6	121.4	1.118	0.1606	0.009786	0.95881
ILMN_1765633	FAM10A7	1	1	114.3	127.8	1.119	0.1616	0.02824	0.95881
ILMN_1696870	TGFBRAP1	1	1	139.3	156	1.12	0.1636	0.03053	0.95881
ILMN_1684368	C5orf62	1	1	117.3	131.6	1.122	0.1664	0.02132	0.95881
ILMN_1813573	SETD1B	0	1	107.5	120.7	1.123	0.1674	0.03318	0.95881
ILMN_1770818	LOC642342	1	1	117.3	131.7	1.123	0.1667	0.03631	0.95881
ILMN_1753597	FKRP	1	1	123.1	138.3	1.124	0.168	0.00706	0.95881
ILMN_3242340	LOC100133892	0	1	98.47	110.7	1.124	0.1693	0.00965	0.95881
ILMN_1657744	C15orf17	1	1	195	219.2	1.124	0.1689	0.03332	0.95881
ILMN_1795428	WDR59	1	1	446.4	501.5	1.124	0.1681	0.04158	0.95881
ILMN_1763524	LZTS2	1	1	152.4	171.6	1.126	0.1713	0.04094	0.95881
ILMN_1680302	LOC643446	0	1	99.46	112.3	1.129	0.1752	0.02929	0.95881
ILMN_1797209	TSGA14	1	1	200.5	226.4	1.129	0.1756	0.04021	0.95881
ILMN_2203891	SMAD7	0	1	109.1	123.5	1.131	0.1781	0.01181	0.95881
ILMN_1741054	SLC5A6	1	1	310.9	352.3	1.133	0.1807	0.002968	0.95881
ILMN_1788211	SNX19	1	1	151.4	171.7	1.134	0.1818	0.03515	0.95881
ILMN_1767691	VPS25	1	1	296.4	336.6	1.136	0.1834	0.01372	0.95881
ILMN_1728435	C12orf45	1	1	258.9	294.7	1.138	0.1868	0.03186	0.95881
ILMN_1783728	TBRG4	1	1	395.3	450	1.138	0.1867	0.04161	0.95881
ILMN_1805512	WDR13	1	1	478.4	544.3	1.138	0.1861	0.04775	0.95881
ILMN_1695181	SCRIB	1	1	116.6	132.8	1.139	0.1879	0.004681	0.95881
ILMN_1691716	SAMD6	0	1	109.8	125.2	1.14	0.1892	0.004779	0.95881
ILMN_1761422	LOC440349	0	1	113	128.8	1.14	0.1891	0.04638	0.95881
ILMN_1661424	THAP6	1	1	131.4	149.8	1.14	0.1888	0.04887	0.95881
ILMN_3309468	MGC12982	1	1	112.1	128.1	1.143	0.1928	0.04433	0.95881
ILMN_1695468	SRPK2	1	1	115.2	131.8	1.144	0.1942	0.04241	0.95881
ILMN_1695847	ZKSCAN5	1	1	122.8	140.6	1.145	0.1959	0.01037	0.95881
ILMN_1873946		0	1	100.6	115.2	1.145	0.1954	0.04878	0.95881
ILMN_1667510	C12orf65	1	1	283.2	324.9	1.147	0.1981	0.006629	0.95881
ILMN_1733991	UBL7	1	1	237.1	272.1	1.147	0.1983	0.009496	0.95881
ILMN_1655225	C19orf25	1	1	135.1	155	1.148	0.1987	0.03918	0.95881
ILMN_1710170	PPAP2C	1	1	114.7	131.7	1.148	0.1993	0.03932	0.95881
ILMN_1750203	THAP7	1	1	124	142.7	1.151	0.2028	0.01158	0.95881
ILMN_1660923	HCG4	1	1	647.4	746.1	1.152	0.2047	0.01126	0.95881
ILMN_1745130	RBM9	1	1	488.4	562.9	1.152	0.2046	0.02838	0.95881
ILMN_1808325	TM4SF19	1	1	122.9	141.8	1.154	0.2065	0.04197	0.95881
ILMN_1651642	GPC2	1	1	127	146.5	1.154	0.2065	0.04994	0.95881
ILMN_2285404	DMKN	1	1	178.9	206.6	1.155	0.2076	0.0447	0.95881
ILMN_1811767	INHBE	0	1	104.3	120.5	1.155	0.208	0.04872	0.95881
ILMN_1652762	HIC2	1	1	140.2	162	1.156	0.2091	0.04809	0.95881
ILMN_1697227	USP36	1	1	123.3	142.7	1.157	0.2105	0.01789	0.95881
ILMN_1652160	LRBA	1	1	170.3	197	1.157	0.2104	0.0467	0.95881
ILMN_1898311		0	1	102.3	118.6	1.159	0.2129	0.04531	0.95881
ILMN_1714417	PSEN2	1	1	138.2	160.6	1.161	0.2159	0.009566	0.95881
ILMN_1793360	APITD1	1	1	316.8	367.9	1.161	0.2158	0.02868	0.95881
ILMN_1659782	STK19	1	1	287.5	334.1	1.162	0.2166	0.02049	0.95881
ILMN_1671809	DUSP22	1	1	246.7	286.7	1.162	0.2166	0.03909	0.95881
ILMN_1803720	SLC16A5	0	1	100.2	116.7	1.164	0.2194	0.02764	0.95881
ILMN_1660864	RHBDL1	0	1	97.9	114	1.165	0.2203	0.001986	0.95881
ILMN_1880761		0	1	105.2	122.5	1.165	0.22	0.02492	0.95881
ILMN_1748425	LOC646348	0	1	118.2	137.7	1.165	0.2202	0.04589	0.95881
ILMN_1692255	WDR45	0	1	101	117.8	1.167	0.2228	0.01241	0.95881
ILMN_3305887	TBC1D3H	0	1	104.8	122.3	1.167	0.2223	0.04351	0.95881
ILMN_1779034	NADSYN1	1	1	200.2	233.7	1.167	0.2232	0.04904	0.95881
ILMN_1773586	SLC17A2	0	1	95.24	111.4	1.17	0.2263	0.01407	0.95881
ILMN_1710514	BCL3	1	1	232.3	271.9	1.171	0.2273	0.002311	0.95881
ILMN_3237503	RNF207	0	1	103.1	120.8	1.172	0.229	0.008738	0.95881
ILMN_1711091	TSC22D1	0	1	100.5	117.8	1.173	0.2298	0.001797	0.95881
ILMN_2166831	RPS4X	1	1	3446	4044	1.173	0.2307	0.02704	0.95881
ILMN_1776519	RAP1GAP	0	1	101.2	118.8	1.174	0.2311	0.007872	0.95881
ILMN_1705892	SH2D1A	0	1	108.7	127.7	1.174	0.2318	0.02319	0.95881
ILMN_2153679	TBC1D3B	1	1	123.1	144.5	1.174	0.2314	0.03854	0.95881
ILMN_1669308	BRPF1	1	1	148.8	175	1.176	0.2343	0.02036	0.95881
ILMN_2383611	PTPRE	1	1	228.2	268.6	1.177	0.2352	0.01826	0.95881
ILMN_1685095	CNO	1	1	286.2	337.1	1.178	0.2359	0.04583	0.95881
ILMN_1749875	LOC728715	1	1	172.2	203.1	1.179	0.2379	0.02991	0.95881
ILMN_1782743	LETMD1	1	1	322.5	380.3	1.18	0.2382	0.02052	0.95881
ILMN_1658904	ID2B	1	1	120.7	143.2	1.186	0.2462	0.0148	0.95881
ILMN_1701854	GNG5	1	1	441.9	524	1.186	0.2458	0.03236	0.95881
ILMN_1657932	MUC6	0	1	107	126.9	1.186	0.2463	0.04052	0.95881
ILMN_1658759	PEX19	1	1	301.3	357.5	1.187	0.2471	0.0209	0.95881
ILMN_1685551	CHD4	1	1	420.2	498.7	1.187	0.2469	0.04774	0.95881
ILMN_1678904	ENO3	1	1	131.4	156	1.187	0.2469	0.04871	0.95881
ILMN_1663454	PKP1	1	1	121.4	144.4	1.189	0.2497	0.04204	0.95881
ILMN_1769934	GRHL1	0	1	100.5	119.8	1.192	0.2538	0.03103	0.95881
ILMN_2085722	ING2	1	1	354.8	423.2	1.193	0.2542	0.02785	0.95881
ILMN_1810441	TRIM3	1	1	135.6	161.9	1.194	0.2563	0.02624	0.95881
ILMN_1745807	TMEM62	1	1	212.2	253.5	1.195	0.2568	0.01322	0.95881
ILMN_1776267	CLN6	1	1	129.4	154.7	1.196	0.2577	0.03011	0.95881
ILMN_1747598	PPP1R11	1	1	1198	1433	1.196	0.258	0.03246	0.95881
ILMN_1754757	SCNN1D	1	1	134.6	161.1	1.197	0.2592	0.0104	0.95881
ILMN_3248890	SNORA24	1	1	143.1	171.2	1.197	0.2592	0.04373	0.95881
ILMN_3251691	POLR3G	1	1	210.1	253.1	1.205	0.2687	0.02805	0.95881
ILMN_1692831	HIST1H1A	0	1	108.1	130.3	1.205	0.2685	0.03537	0.95881
ILMN_2313434	TCP1	1	1	136.9	165	1.205	0.2694	0.04721	0.95881
ILMN_2402805	TRPC4AP	1	1	680.5	821.2	1.207	0.2712	0.01523	0.95881
ILMN_1694671	ZFAND2A	1	1	376.6	454.4	1.207	0.2712	0.02869	0.95881
ILMN_1698330	NIT1	1	1	121.7	146.9	1.208	0.272	0.04294	0.95881
ILMN_1751081	EHMT2	1	1	132.7	160.6	1.21	0.2753	0.01028	0.95881
ILMN_1686662	C15orf28	1	1	116.5	141.2	1.212	0.2773	0.04387	0.95881
ILMN_2152502	MGC72080	1	1	176.3	213.7	1.213	0.278	0.004905	0.95881
ILMN_1675124	DDX17	1	1	159.3	193.4	1.214	0.2799	0.02298	0.95881
ILMN_2348090	MRPL55	1	1	335.9	407.8	1.214	0.2798	0.03192	0.95881
ILMN_1746578	SLC23A2	1	1	156.1	189.5	1.214	0.2799	0.03594	0.95881
ILMN_1679614	SGSM3	1	1	150.6	183.1	1.216	0.2823	0.03945	0.95881
ILMN_1731353	CHPF	1	1	157.9	192.3	1.218	0.2844	0.03841	0.95881
ILMN_2175447	ZNF767	1	1	154.4	188.1	1.219	0.2853	0.01267	0.95881
ILMN_3176146	LOC100128918	0	1	114.9	140.2	1.22	0.2872	0.03249	0.95881
ILMN_1658706	ST6GALNAC2	1	1	167.5	204.5	1.221	0.2886	0.0003235	0.882195
ILMN_1722838	MRPL46	1	1	514.7	628.2	1.221	0.2877	0.008826	0.95881
ILMN_2140342	CCDC57	0	1	96.82	118.2	1.221	0.288	0.009148	0.95881
ILMN_1701052	TUBG2	1	1	266.2	325.3	1.222	0.2892	0.03166	0.95881
ILMN_1752333	SLC35E1	1	1	325.3	397.5	1.222	0.2893	0.0468	0.95881
ILMN_2168933	TNIP2	1	1	160.5	196.4	1.223	0.291	0.02304	0.95881
ILMN_1739594	ACOT11	1	1	120.3	147.1	1.223	0.29	0.02986	0.95881
ILMN_1756784	FREQ	1	1	189.2	231.4	1.223	0.2904	0.03517	0.95881
ILMN_1742031	IFRD2	1	1	288	352.4	1.224	0.2911	0.01789	0.95881
ILMN_1696956	ARID3B	1	1	139.2	170.4	1.224	0.2919	0.02805	0.95881
ILMN_2090802	TMEM79	1	1	238.6	292	1.224	0.2911	0.02886	0.95881
ILMN_3243690	LGALS7B	0	1	99.34	121.7	1.225	0.2924	0.03565	0.95881
ILMN_1707308	IKBKG	1	1	857.5	1051	1.226	0.2934	0.03805	0.95881
ILMN_2094266	HES2	0	1	101.8	125	1.227	0.2957	0.001449	0.95881
ILMN_1764321	ACOT4	1	1	125.9	154.7	1.228	0.2964	0.0161	0.95881
ILMN_1692826	UNKL	1	1	145.8	179.1	1.229	0.2973	0.04146	0.95881
ILMN_1679891	NAF1	1	1	125	153.8	1.23	0.2991	0.0182	0.95881
ILMN_1718633	LRP5L	1	1	184.4	226.8	1.23	0.2989	0.03726	0.95881
ILMN_1768483	KCNK3	1	1	122.7	151.1	1.231	0.3003	0.03615	0.95881
ILMN_1656372	PES1	1	1	264.2	325.5	1.232	0.301	0.00402	0.95881
ILMN_1807767	KIAA0182	1	1	141.2	174	1.233	0.3018	0.00373	0.95881
ILMN_2053921	CAPZB	1	1	408.8	504.4	1.234	0.3033	0.02602	0.95881
ILMN_2401822	FTSJ1	1	1	421.2	520.1	1.235	0.3042	0.03209	0.95881
ILMN_2041327	MRPL37	1	1	2543	3143	1.236	0.3059	0.004311	0.95881
ILMN_2374425	CCNE1	1	1	146.5	181.2	1.237	0.3069	0.01016	0.95881
ILMN_1663486	TLK2	1	1	294.6	365.1	1.239	0.3096	0.006259	0.95881
ILMN_1726928	TCEA3	1	1	146.6	181.7	1.239	0.3093	0.03427	0.95881
ILMN_2095133	SPTAN1	1	1	433.6	537.6	1.24	0.3099	0.01205	0.95881
ILMN_2365484	SNX1	1	1	126.4	157	1.242	0.3131	0.02077	0.95881
ILMN_1691861	FASTK	1	1	131.2	163	1.242	0.3127	0.02585	0.95881
ILMN_1759563	NRIP3	1	1	180.8	224.8	1.243	0.314	0.03779	0.95881
ILMN_2397028	SERPINB8	1	1	130.4	162.2	1.244	0.3145	0.03044	0.95881
ILMN_1740418	CYP27B1	1	1	129.7	161.5	1.245	0.3163	0.01375	0.95881
ILMN_1670878	YTHDC1	0	1	107.4	134	1.247	0.319	0.03441	0.95881
ILMN_1712687	PAK2	1	1	300	374.4	1.248	0.3197	0.00238	0.95881
ILMN_1767111	ANO10	1	1	169.1	211.1	1.248	0.3199	0.01241	0.95881
ILMN_1685079	TELO2	1	1	130.7	163.1	1.248	0.3191	0.03261	0.95881
ILMN_1801795	LOC347544	1	1	3612	4512	1.249	0.3212	0.01111	0.95881
ILMN_1728202	TMEM22	1	1	121.9	152.4	1.25	0.3221	0.01785	0.95881
ILMN_1716651	RUNX2	0	1	103.1	129.1	1.252	0.3237	0.03739	0.95881
ILMN_1704980	ERI3	0	1	108.2	135.5	1.252	0.3239	0.04668	0.95881
ILMN_3236498	LOC253039	1	1	134.3	168.4	1.253	0.3256	0.01661	0.95881
ILMN_1824362		1	1	131.1	164.5	1.255	0.3278	0.01065	0.95881
ILMN_3235196	LOC100129716	1	1	131.8	165.4	1.255	0.3272	0.04067	0.95881
ILMN_1792860	MED22	1	1	123.2	154.7	1.256	0.329	0.03411	0.95881
ILMN_1811560	SF4	1	1	475.5	598.3	1.258	0.3313	0.04145	0.95881
ILMN_1726108	LASS2	1	1	493.8	621	1.258	0.3308	0.04574	0.95881
ILMN_3228189	PRAMEF13	0	1	103.5	130.3	1.259	0.332	0.008087	0.95881
ILMN_1712636	NVL	1	1	257.3	324.2	1.26	0.3333	0.03454	0.95881
ILMN_1735093	TIMELESS	1	1	804.8	1015	1.261	0.334	0.02332	0.95881
ILMN_1769673	ZNF655	1	1	117.9	148.8	1.262	0.3362	0.00963	0.95881
ILMN_1745282	RAGE	1	1	334.5	422.9	1.264	0.3384	0.022	0.95881
ILMN_1709124	ANO8	1	1	123.4	156.2	1.266	0.3403	0.02622	0.95881
ILMN_1815158	GPS2	1	1	330.8	419.5	1.268	0.3425	0.03251	0.95881
ILMN_1701375	FBXW5	1	1	227.5	288.8	1.269	0.344	0.02174	0.95881
ILMN_1782167	RPL32	1	1	120.2	152.5	1.269	0.3438	0.03145	0.95881
ILMN_1765076	APPL2	1	1	215.9	274	1.269	0.3437	0.03409	0.95881
ILMN_1790354	RABGGTB	1	1	917.4	1165	1.27	0.3446	0.02323	0.95881
ILMN_1799389	FBXL6	1	1	216.4	275.3	1.272	0.3472	0.03851	0.95881
ILMN_3238203	LOC100132491	0	1	109.6	139.4	1.273	0.3477	0.03684	0.95881
ILMN_1757956	PCGF1	1	1	193	245.6	1.273	0.3479	0.04977	0.95881
ILMN_3246247	LOC399491	1	1	129.7	165.5	1.276	0.3517	0.03025	0.95881
ILMN_1880704		1	1	160	204.6	1.278	0.3543	0.02994	0.95881
ILMN_1778673	GOLGA7	1	1	796.7	1021	1.281	0.3576	0.04457	0.95881
ILMN_2413278	RPL13	1	1	672.1	861.9	1.282	0.3589	0.03631	0.95881
ILMN_2373982	PICK1	1	1	333.5	428.4	1.284	0.361	0.03347	0.95881
ILMN_1723177	ANAPC5	1	1	909.3	1168	1.285	0.3618	0.01454	0.95881
ILMN_1806733	COL18A1	1	1	127.1	163.4	1.285	0.3621	0.03706	0.95881
ILMN_1767281	PPBP	1	1	121.2	155.7	1.285	0.3619	0.03997	0.95881
ILMN_1719403	MTX1	1	1	232.8	299.3	1.286	0.3624	0.01425	0.95881
ILMN_2075051	PGS1	1	1	388.4	499.6	1.286	0.3633	0.03173	0.95881
ILMN_1753639	MTAP	1	1	329	423.6	1.288	0.365	0.04348	0.95881
ILMN_2044927	RNF5	1	1	284.6	366.6	1.288	0.3652	0.04565	0.95881
ILMN_1705679	SAFB2	1	1	512.8	662	1.291	0.3686	0.003635	0.95881
ILMN_1754529	SPG7	1	1	390.9	504.8	1.291	0.369	0.03548	0.95881
ILMN_1692267	B4GALT3	1	1	425.9	549.9	1.291	0.3687	0.04026	0.95881
ILMN_1805175	TGFA	0	1	114	147.3	1.292	0.3697	0.0345	0.95881
ILMN_1780671	PLEKHG3	1	1	203.7	263.4	1.293	0.3709	0.02232	0.95881
ILMN_1729980	RNF216	1	1	264.8	342.4	1.293	0.3708	0.04709	0.95881
ILMN_1767892	DUSP12	1	1	611.1	790.1	1.293	0.3706	0.04852	0.95881
ILMN_1715931	ISCA1	1	1	171.2	221.7	1.295	0.373	0.01299	0.95881
ILMN_1658689	LOC652736	0	1	113.7	147.3	1.295	0.3733	0.04225	0.95881
ILMN_1687711	ZNF576	1	1	188	243.8	1.296	0.3744	0.01877	0.95881
ILMN_3224856	LOC729660	1	1	226.9	294.2	1.296	0.3745	0.02595	0.95881
ILMN_2132599	ANKRD22	1	1	124.1	161.4	1.3	0.3788	0.02424	0.95881
ILMN_1892765		1	1	135.2	175.9	1.301	0.3793	0.04766	0.95881
ILMN_1798030	XPR1	1	1	390.3	508.4	1.302	0.3813	0.02381	0.95881
ILMN_2185884	DHRS4	1	1	348.4	453.8	1.303	0.3816	0.02193	0.95881
ILMN_3234963	LOC730153	0	1	105.2	137.2	1.304	0.383	0.01183	0.95881
ILMN_1664154	LOC440030	1	1	159.3	207.9	1.305	0.3836	0.0004269	0.882195
ILMN_2375992	SPINT1	1	1	117.3	153	1.305	0.3835	0.02554	0.95881
ILMN_2225974	GCLM	1	1	145.1	189.4	1.305	0.3845	0.03715	0.95881
ILMN_1762990	KIAA0141	1	1	322	420.5	1.306	0.385	0.01137	0.95881
ILMN_1711994	TCIRG1	1	1	240.4	314.9	1.31	0.3895	0.04051	0.95881
ILMN_1703226	KTI12	1	1	280.2	366.9	1.31	0.3891	0.04127	0.95881
ILMN_3240754	FAM90A3	1	1	188.2	246.6	1.31	0.3898	0.04407	0.95881
ILMN_1910550		1	1	170.1	223	1.311	0.3908	0.0112	0.95881
ILMN_1794560	TMEM93	1	1	183.6	240.9	1.312	0.3916	0.0169	0.95881
ILMN_1698419	NCOR2	1	1	314.5	412.7	1.312	0.3919	0.03211	0.95881
ILMN_2379080	NFATC2IP	1	1	917.4	1203	1.312	0.3912	0.03951	0.95881
ILMN_3308728	MIR635	0	1	105.5	138.7	1.314	0.3943	0.01563	0.95881
ILMN_1749882	STRN	1	1	159.3	209.7	1.316	0.3963	0.02465	0.95881
ILMN_1804150	HIBADH	1	1	702	924.7	1.317	0.3976	0.02699	0.95881
ILMN_2152178	MTMR15	1	1	155.4	204.7	1.317	0.3972	0.0376	0.95881
ILMN_1832879		0	1	120.4	158.7	1.319	0.3989	0.04669	0.95881
ILMN_1790810	HCN4	1	1	120.2	158.8	1.322	0.4022	0.02567	0.95881
ILMN_1761828	E2F4	1	1	381	504.5	1.324	0.4049	0.04875	0.95881
ILMN_1664371	HIATL1	1	1	163.8	217.5	1.328	0.4089	0.02169	0.95881
ILMN_1754179	AP1G2	1	1	193.6	257.6	1.33	0.4118	0.02564	0.95881
ILMN_1784408	C8orf48	1	1	144.2	191.8	1.33	0.412	0.03237	0.95881
ILMN_2160210	TACSTD1	1	1	662	881.2	1.331	0.4126	0.0197	0.95881
ILMN_1716591	SPRR1A	1	1	165.6	220.4	1.331	0.4124	0.02378	0.95881
ILMN_3246424	LOC100133600	1	1	187.6	249.7	1.331	0.4127	0.03854	0.95881
ILMN_1663664	MRPS10	1	1	859.5	1145	1.332	0.4137	0.02354	0.95881
ILMN_3242883	AGAP8	1	1	190.9	254.4	1.333	0.4142	0.003132	0.95881
ILMN_1669607	PHKG2	1	1	151.1	201.4	1.333	0.4149	0.03311	0.95881
ILMN_1736441	PDXP	1	1	817.7	1090	1.333	0.4149	0.04874	0.95881
ILMN_2320513	APBB3	1	1	253.1	338	1.335	0.4172	0.01417	0.95881
ILMN_1664855	PPP1R14C	1	1	171.1	228.5	1.335	0.4174	0.03135	0.95881
ILMN_1652185	IL4R	1	1	172.8	231.4	1.339	0.4211	0.044	0.95881
ILMN_1723418	CEL	0	1	110.7	148.5	1.341	0.4236	0.01316	0.95881
ILMN_1772359	LAPTM5	0	1	110.1	147.7	1.341	0.4234	0.02115	0.95881
ILMN_1805812	TOR1A	1	1	319.4	429	1.343	0.4258	0.04969	0.95881
ILMN_1783771	UBE2Z	1	1	183.2	246.2	1.344	0.4264	0.002514	0.95881
ILMN_1754149	LETMD1	1	1	267.1	359.2	1.345	0.4273	0.008454	0.95881
ILMN_1724686	CLDN1	1	1	238.5	321.1	1.346	0.429	0.01042	0.95881
ILMN_2046896	ESRRAP2	1	1	280.5	378.2	1.348	0.4313	0.03938	0.95881
ILMN_2072598	LOC401357	1	1	180.2	243.7	1.352	0.4356	0.008731	0.95881
ILMN_3237319	LOC678655	1	1	205.1	277.3	1.352	0.435	0.02251	0.95881
ILMN_1724194	NPEPL1	1	1	228.7	309.4	1.353	0.436	0.01193	0.95881
ILMN_1704793	MYPOP	1	1	507.4	686.3	1.353	0.4356	0.0282	0.95881
ILMN_1656540	RUVBL1	1	1	327.5	443.5	1.354	0.4372	0.03598	0.95881
ILMN_1803018	KIFC2	1	1	189.6	257	1.355	0.4384	0.01277	0.95881
ILMN_2362902	RASSF5	1	1	231.4	313.8	1.356	0.4392	0.01911	0.95881
ILMN_1732176	AGPAT2	1	1	215.5	292.2	1.356	0.4396	0.04006	0.95881
ILMN_3245824	C17orf89	1	1	148.7	201.9	1.358	0.4411	0.01721	0.95881
ILMN_1706434	LOC440359	1	1	670.8	911.4	1.359	0.4422	0.03511	0.95881
ILMN_2378100	FBXL5	1	1	322.2	439	1.362	0.4462	0.01054	0.95881
ILMN_1674038	CTSD	1	1	395.6	538.9	1.362	0.446	0.03023	0.95881
ILMN_3310386	MIR345	1	1	110.9	151.2	1.363	0.4468	0.004911	0.95881
ILMN_1714383	TPD52L1	1	1	235.7	321.6	1.365	0.4485	0.003661	0.95881
ILMN_1703946	ADORA2B	1	1	539.7	738.3	1.368	0.4521	0.01796	0.95881
ILMN_1680693	ZNF419	1	1	310.9	425.5	1.369	0.4529	0.04365	0.95881
ILMN_1711199	ZNF331	1	1	173.3	238	1.373	0.4574	0.02993	0.95881
ILMN_1655635	METTL3	1	1	348.5	478.5	1.373	0.4576	0.04363	0.95881
ILMN_1728684	PELP1	1	1	290.7	399.3	1.374	0.4579	0.01392	0.95881
ILMN_1660341	LRPAP1	1	1	347.6	477.8	1.374	0.4587	0.01681	0.95881
ILMN_1672356	ANKRD13D	1	1	136.8	188.1	1.375	0.4599	0.002508	0.95881
ILMN_1700728	KRTCAP3	1	1	128.6	177.2	1.377	0.4619	0.001586	0.95881
ILMN_1680899	TTLL3	1	1	128.1	177	1.381	0.4661	0.03887	0.95881
ILMN_1756669	POGK	1	1	765.8	1058	1.381	0.4659	0.04528	0.95881
ILMN_1856315		1	1	199.9	276.2	1.382	0.4664	0.03509	0.95881
ILMN_1714170	SPSB1	1	1	158.3	219.1	1.384	0.4689	0.03628	0.95881
ILMN_1760160	STX1A	1	1	134.1	186	1.387	0.4718	0.04396	0.95881
ILMN_3248773	C7orf40	1	1	311.8	432.5	1.387	0.472	0.04856	0.95881
ILMN_1691717	RHBDF2	1	1	224.1	311.1	1.388	0.4729	0.02841	0.95881
ILMN_1657864	TMUB2	1	1	200	277.6	1.388	0.4731	0.03717	0.95881
ILMN_1787691	CITED4	1	1	126.5	175.6	1.388	0.4733	0.04857	0.95881
ILMN_1730523	FAM195A	1	1	209.8	291.5	1.389	0.4745	0.04823	0.95881
ILMN_1741459	CDK10	1	1	327.4	455	1.39	0.4747	0.03395	0.95881
ILMN_1862018	ATXN7L3	1	1	251.1	349.2	1.391	0.4757	0.03937	0.95881
ILMN_1689001	CDK4	1	1	1612	2245	1.393	0.4778	0.02276	0.95881
ILMN_1698463	ILF3	1	1	394	549.7	1.395	0.4805	0.02996	0.95881
ILMN_2134453	FCGR3B	1	1	182.4	254.5	1.396	0.4812	0.01346	0.95881
ILMN_1676631	CCNO	1	1	272.4	380.5	1.397	0.482	0.01677	0.95881
ILMN_1804938	GPR175	1	1	318.2	445.4	1.4	0.4852	0.03445	0.95881
ILMN_3243606	C14orf174	1	1	175.1	246.1	1.405	0.4906	0.0127	0.95881
ILMN_1774990	C16orf13	1	1	401.9	565.9	1.408	0.4936	0.01757	0.95881
ILMN_2403247	CMTM7	1	1	351.2	497.3	1.416	0.5018	0.0187	0.95881
ILMN_1790106	PLP1	1	1	147.7	209.3	1.417	0.5027	0.03712	0.95881
ILMN_1691131	LSMD1	1	1	400.9	568.7	1.418	0.5042	0.04438	0.95881
ILMN_1756204	RPS6KA4	1	1	314.2	446.5	1.421	0.507	0.004148	0.95881
ILMN_2346649	ZNF473	1	1	230	327.4	1.424	0.5094	0.02568	0.95881
ILMN_2345908	DDX11	1	1	165.9	236.5	1.426	0.5115	0.02779	0.95881
ILMN_2367258	SMOX	1	1	168.3	239.9	1.426	0.5117	0.0369	0.95881
ILMN_3229606	LOC729406	1	1	163	232.9	1.429	0.5147	0.02044	0.95881
ILMN_1680341	PPIE	1	1	293	419.4	1.431	0.5172	0.03791	0.95881
ILMN_1803691	ARTN	0	1	107.8	154.5	1.432	0.5185	0.01414	0.95881
ILMN_3223246	TBC1D3F	1	1	165	236.6	1.434	0.5201	0.01259	0.95881
ILMN_1781680	DAP3	1	1	609.3	874.7	1.435	0.5215	0.01028	0.95881
ILMN_1696702	NEO1	1	1	238.7	342.5	1.435	0.5211	0.04606	0.95881
ILMN_1677487	ANKZF1	1	1	156.9	225.3	1.436	0.5224	0.0004841	0.882195
ILMN_1744725	BTBD6	1	1	757	1089	1.438	0.5245	0.02789	0.95881
ILMN_1653180	TPM4	1	1	189.3	272.7	1.441	0.5268	0.03764	0.95881
ILMN_3198918	LOC340274	0	1	99.86	144.1	1.443	0.5289	0.04873	0.95881
ILMN_1697629	PLA2G4B	1	1	238.5	344.3	1.444	0.5299	0.023	0.95881
ILMN_1812940	TRMT1	1	1	288.8	417.8	1.447	0.533	0.04121	0.95881
ILMN_1782247	KAT2A	1	1	606.4	878.4	1.449	0.5347	0.04227	0.95881
ILMN_1699887	ST14	0	1	112.5	163.2	1.45	0.536	0.0002917	0.882195
ILMN_1652749	ERF	1	1	212.1	307.5	1.45	0.5359	0.007238	0.95881
ILMN_1691393	DNPEP	1	1	189.9	275.4	1.451	0.5367	0.04218	0.95881
ILMN_2080760	SNX22	1	1	167.5	243.7	1.454	0.5403	0.01923	0.95881
ILMN_1743130	PTGFRN	1	1	300.1	436.6	1.455	0.5409	0.00479	0.95881
ILMN_1685005	TNFRSF1A	1	1	511.4	744.6	1.456	0.5421	0.03654	0.95881
ILMN_1669928	ARHGEF16	1	1	173.9	253.4	1.457	0.5428	0.02882	0.95881
ILMN_3238036	JAGN1	1	1	185.7	270.9	1.458	0.5444	0.01647	0.95881
ILMN_1768754	PILRB	1	1	315	461.1	1.464	0.5499	0.00244	0.95881
ILMN_1747451	PLCXD1	1	1	157.6	231.1	1.466	0.5518	0.02759	0.95881
ILMN_1768433	CCDC71	1	1	196.1	287.5	1.466	0.5517	0.04568	0.95881
ILMN_1687279	DHPS	1	1	286.8	421.3	1.469	0.5547	0.01623	0.95881
ILMN_1763723	PTDSS2	1	1	298.2	440.1	1.476	0.5615	0.0419	0.95881
ILMN_3305772	LOC730286	0	1	113.7	167.9	1.477	0.5625	0.02997	0.95881
ILMN_1715994	HGS	1	1	1185	1753	1.48	0.5653	0.01059	0.95881
ILMN_3228585	LOC728661	1	1	427.6	632.9	1.48	0.5656	0.01234	0.95881
ILMN_1670807	FAM84B	1	1	162.1	240.2	1.482	0.5678	0.0312	0.95881
ILMN_2138801	TP73L	1	1	204.3	302.9	1.482	0.5677	0.03241	0.95881
ILMN_1738369	TUFM	1	1	1183	1753	1.482	0.5671	0.03899	0.95881
ILMN_1781155	LYN	1	1	164.8	245.1	1.487	0.5728	0.01852	0.95881
ILMN_1779071	FEZ1	1	1	176.4	262.4	1.488	0.5731	0.04625	0.95881
ILMN_1863939		1	1	191.6	285.3	1.489	0.5746	0.01809	0.95881
ILMN_2390853	CTSH	1	1	311.3	463.8	1.49	0.5751	0.006767	0.95881
ILMN_1663541	B4GALT7	1	1	459.2	694.1	1.511	0.5958	0.001843	0.95881
ILMN_1760412	SHISA2	1	1	313.2	473.2	1.511	0.5953	0.04773	0.95881
ILMN_2165473	MID1IP1	1	1	387.7	587.6	1.516	0.6	0.0342	0.95881
ILMN_1676302	FAM113A	1	1	223.4	340	1.522	0.606	0.005309	0.95881
ILMN_1676611	PHPT1	1	1	1117	1704	1.526	0.61	0.003119	0.95881
ILMN_1704286	FXYD5	1	1	557.4	850.8	1.526	0.61	0.03428	0.95881
ILMN_1688070	NSUN5C	1	1	142.7	219.3	1.536	0.6193	0.02227	0.95881
ILMN_3307950	CDK5RAP3	1	1	469.1	722	1.539	0.6222	0.01002	0.95881
ILMN_1756696	USF2	1	1	186.4	287.2	1.54	0.6234	0.0334	0.95881
ILMN_1714352	DMWD	1	1	184.7	284.4	1.54	0.6225	0.03687	0.95881
ILMN_2123312	LRAP	1	1	1880	2913	1.549	0.6315	0.04876	0.95881
ILMN_1752953	BCL2L12	1	1	1005	1559	1.551	0.6336	0.03944	0.95881
ILMN_1662618	SQSTM1	1	1	4490	6978	1.554	0.636	0.001179	0.95881
ILMN_1676986	NPIP	1	1	298.7	466.3	1.561	0.6424	0.04806	0.95881
ILMN_1750674	SDSL	1	1	261.2	412.5	1.579	0.659	0.02732	0.95881
ILMN_3251662	HINT3	1	1	123.4	195	1.581	0.6605	0.02636	0.95881
ILMN_2219002	KRT6A	1	1	1381	2183	1.581	0.6611	0.03076	0.95881
ILMN_1664861	ID1	1	1	357.7	566.4	1.583	0.6629	0.03202	0.95881
ILMN_1809173	LOC729021	1	1	155.3	246.1	1.585	0.6642	0.04612	0.95881
ILMN_2288483	C3orf34	1	1	920.4	1473	1.601	0.6788	0.04834	0.95881
ILMN_1754235	SLC35C2	1	1	330.3	531.4	1.609	0.6858	0.03041	0.95881
ILMN_1770454	AGRN	1	1	343.3	553.2	1.611	0.6883	0.03695	0.95881
ILMN_1737580	PPPDE2	1	1	531.3	860.8	1.62	0.696	0.03757	0.95881
ILMN_1653404	NKIRAS2	1	1	256.4	416.1	1.623	0.6983	0.03417	0.95881
ILMN_1791826	RAB25	1	1	198.5	326.6	1.645	0.7185	0.03623	0.95881
ILMN_2383383	PIR	1	1	399.9	659.9	1.65	0.7226	0.02131	0.95881
ILMN_1814221	NPTX1	0	1	106.9	176.5	1.651	0.7234	0.02676	0.95881
ILMN_2183687	LIME1	1	1	216.1	357.1	1.652	0.7242	0.003564	0.95881
ILMN_2078724	C14orf153	1	1	694.6	1148	1.653	0.7249	0.0343	0.95881
ILMN_2154322	SEMA3E	1	1	392.8	649.6	1.654	0.7258	0.04911	0.95881
ILMN_1729495	TRIM41	1	1	477.6	793	1.66	0.7315	0.01196	0.95881
ILMN_1751161	COL7A1	1	1	332.3	557.7	1.678	0.7471	0.00587	0.95881
ILMN_1744347	LOC127295	1	1	2220	3728	1.68	0.7481	0.03617	0.95881
ILMN_1758128	CYGB	1	1	1041	1759	1.689	0.7558	0.03077	0.95881
ILMN_1782389	LAD1	1	1	758.9	1285	1.693	0.7593	0.00496	0.95881
ILMN_2115949	ZNF394	1	1	811.4	1383	1.704	0.769	0.02123	0.95881
ILMN_1789419	EXOC3	1	1	207	356.1	1.72	0.7826	0.04013	0.95881
ILMN_1804822	SRXN1	1	1	440.4	760	1.726	0.7873	0.02185	0.95881
ILMN_1701314	LOC399900	1	1	2231	3855	1.728	0.7892	0.04264	0.95881
ILMN_1684051	WASF2	1	1	219.4	380.1	1.733	0.793	0.03384	0.95881
ILMN_1770653	MAL2	1	1	168.6	294	1.744	0.8027	0.006628	0.95881
ILMN_2395451	ASS1	1	1	336.1	592.8	1.763	0.8183	0.02888	0.95881
ILMN_1806408	ACADVL	1	1	1815	3203	1.765	0.8195	0.0224	0.95881
ILMN_2352097	GPR56	1	1	282	498.7	1.768	0.8223	0.03867	0.95881
ILMN_2377430	AGPAT2	1	1	202.6	358.6	1.77	0.8234	0.007411	0.95881
ILMN_1795963	OKL38	1	1	147.7	261.6	1.771	0.8243	0.01792	0.95881
ILMN_1780711	LOC390530	1	1	325.7	578.9	1.777	0.8298	0.0004014	0.882195
ILMN_1746517	KYNU	1	1	156.3	277.8	1.777	0.8297	0.04232	0.95881
ILMN_2047511	CENTA1	1	1	282.1	502.3	1.78	0.8323	0.001706	0.95881
ILMN_1713124	AKR1C3	1	1	216.5	387.2	1.788	0.8385	0.01621	0.95881
ILMN_2094061	IMPA2	1	1	476.8	859	1.802	0.8495	0.01437	0.95881
ILMN_3195198	KRT17P3	1	1	318.8	580.2	1.82	0.864	0.001804	0.95881
ILMN_1768311	LOC728888	1	1	1156	2109	1.825	0.8675	0.03687	0.95881
ILMN_2324421	TXNRD1	1	1	578.7	1058	1.829	0.8709	0.03994	0.95881
ILMN_1656938	LOC731486	1	1	162.1	297.6	1.836	0.8767	0.004884	0.95881
ILMN_2091123	HCG2P7	1	1	1353	2486	1.837	0.8775	0.04536	0.95881
ILMN_1696843	LOC613037	1	1	318.5	585.7	1.839	0.8786	0.018	0.95881
ILMN_1752478	DHRS3	1	1	155.5	289.7	1.864	0.8981	0.02793	0.95881
ILMN_1740772	APBB3	1	1	493	920.5	1.867	0.9009	0.03015	0.95881
ILMN_1667418	LOC283953	1	1	213.8	417.4	1.952	0.9648	0.009505	0.95881
ILMN_1784217	SOX15	1	1	336.4	657.1	1.953	0.9659	0.01345	0.95881
ILMN_2070052	LOC613037	1	1	1013	2013	1.986	0.9897	0.007765	0.95881
ILMN_1751330	RBCK1	1	1	389.7	776.8	1.993	0.9951	0.02988	0.95881
ILMN_2143685	CLDN7	1	1	257.8	525.7	2.039	1.028	0.00665	0.95881
ILMN_1757387	UCHL1	1	1	701.3	1456	2.076	1.054	0.03793	0.95881
ILMN_1791545	KRT23	0	1	120.1	250.1	2.082	1.058	0.01964	0.95881
ILMN_1744604	CYBA	1	1	216.2	456.1	2.11	1.077	0.007596	0.95881
ILMN_1687757	AKR1C4	1	1	136.4	288.7	2.116	1.082	0.02136	0.95881
ILMN_1679041	SLC3A2	1	1	394.6	862.6	2.186	1.128	0.04211	0.95881
ILMN_1814106	C9orf169	1	1	216	477	2.209	1.143	0.001026	0.95881
ILMN_1726456	SLC3A2	1	1	1134	2638	2.327	1.218	0.01389	0.95881
ILMN_1775501	IL1B	1	1	133.2	334.1	2.509	1.327	0.03093	0.95881
ILMN_2317658	SLC3A2	1	1	337.5	875.1	2.593	1.375	0.0005776	0.882195
ILMN_2412336	AKR1C2	1	1	219.2	571.9	2.609	1.384	0.00809	0.95881
ILMN_1807291	CYP1A1	0	1	97.36	274.3	2.818	1.495	0.01563	0.95881

## Sheet: B30 vs blank_24h
PROBE_ID	SYMBOL	d1	d2	m1	m2	FC	log2FC	pval	fdr
ILMN_1779043	CACNG6	0	1	104.9	110.2	1.051	0.07189	0.02862	0.624817
ILMN_2330597	PQLC2	0	1	106.2	112.7	1.061	0.0853	0.009939	0.578498
ILMN_3226276	LOC729799	0	1	103.9	110.5	1.063	0.08856	0.03946	0.640826
ILMN_1711845	LOC220729	0	1	108.7	116	1.067	0.09361	0.04523	0.642714
ILMN_1763328	GZF1	0	1	106.5	114	1.071	0.09867	0.00977	0.578498
ILMN_2075292	MAGEA9B	0	1	103	110.5	1.073	0.1017	0.03542	0.632672
ILMN_2096747	SNORA33	0	1	109.3	117.4	1.074	0.1026	0.03389	0.630428
ILMN_1737993	ERBB3	0	1	103.9	111.7	1.075	0.1045	0.02208	0.62109
ILMN_2251375	ZFP64	0	1	110	118.5	1.077	0.1067	0.02767	0.62109
ILMN_1739508	LOC652493	0	1	103.1	111.3	1.08	0.1104	0.02134	0.62109
ILMN_1682636	CXCL2	0	1	102.5	110.9	1.083	0.1146	0.02911	0.625089
ILMN_2411658	HPS1	0	1	109.4	118.6	1.084	0.1159	0.01425	0.598726
ILMN_1774784	UBOX5	0	1	104.9	113.7	1.084	0.1159	0.03697	0.635765
ILMN_1661373	AGPAT3	0	1	101.7	110.5	1.087	0.1201	0.01338	0.598726
ILMN_1679371	LOC642255	0	1	102.3	111.2	1.087	0.1206	0.003957	0.556585
ILMN_3235373	LOC100131930	0	1	100.5	109.3	1.088	0.1217	0.01169	0.594789
ILMN_2339234	TRIM16	0	1	101.7	110.6	1.088	0.122	0.009972	0.578498
ILMN_1658636	MRE11A	0	1	104.7	114	1.089	0.1229	0.02541	0.62109
ILMN_2085525	SNORA32	0	1	104.9	114.3	1.089	0.1232	0.04665	0.649616
ILMN_2096743	TBC1D22A	0	1	106.9	116.5	1.09	0.1238	0.04674	0.649616
ILMN_3176959	LOC100128423	0	1	102.3	111.7	1.091	0.1261	0.00597	0.573525
ILMN_1676848	LOC728844	0	1	105.7	115.4	1.091	0.1263	0.007249	0.573525
ILMN_1784879	FLJ32955	0	1	101.7	111.1	1.092	0.1274	0.0436	0.642271
ILMN_1673207	KLF11	0	1	100.1	109.6	1.095	0.1307	0.002486	0.5308
ILMN_2411781	RYR1	0	1	104.1	114.2	1.097	0.1336	0.02394	0.62109
ILMN_3247826	PYROXD1	0	1	102	112.2	1.1	0.1376	0.02509	0.62109
ILMN_1738646	LY6K	0	1	100.8	111.3	1.104	0.1432	0.02611	0.62109
ILMN_1719883	CYP4F11	0	1	102.6	113.5	1.106	0.1458	0.03808	0.637446
ILMN_1696828	RGS14	0	1	102.9	113.9	1.107	0.1465	0.006207	0.573525
ILMN_1731518	PLD6	0	1	107.9	119.6	1.109	0.1489	0.01824	0.611519
ILMN_1728898	SPINK8	0	1	98.13	108.8	1.109	0.1495	0.0139	0.598726
ILMN_2358041	NBN	0	1	105.2	117	1.111	0.1524	0.04857	0.652561
ILMN_1711091	TSC22D1	0	1	100.5	111.9	1.113	0.1551	0.003801	0.556585
ILMN_1834842		0	1	101.3	112.9	1.115	0.1568	0.0005716	0.393821
ILMN_1654598	IQCA1	0	1	101.4	113.1	1.115	0.1575	0.01996	0.619093
ILMN_1732717	FAM71E1	0	1	105.5	117.6	1.116	0.1578	0.04048	0.640826
ILMN_1680302	LOC643446	0	1	99.46	111.1	1.117	0.1592	0.03647	0.635765
ILMN_2358074	MAD1L1	0	1	102.3	114.3	1.117	0.1598	0.01353	0.598726
ILMN_1793621	ZFYVE27	0	1	97.8	109.3	1.118	0.1606	0.002463	0.5308
ILMN_1741711	DOPEY2	0	1	109.2	122.4	1.12	0.1638	0.0261	0.62109
ILMN_1709800	POMZP3	0	1	100.8	113.1	1.121	0.1653	0.01813	0.611519
ILMN_1683766	INVS	0	1	104.7	117.5	1.122	0.1663	0.0254	0.62109
ILMN_2404033	ZNF205	0	1	102.4	115.1	1.124	0.1683	0.02648	0.62109
ILMN_1776519	RAP1GAP	0	1	101.2	113.8	1.125	0.1697	0.01372	0.598726
ILMN_1799710	CCDC96	0	1	100.8	113.4	1.125	0.17	0.005687	0.573525
ILMN_1676288	ACBD4	0	1	107.3	121	1.128	0.1732	9.442e-05	0.28056
ILMN_1838767		0	1	106.4	120	1.128	0.1741	0.03075	0.625089
ILMN_1702738	KLC3	0	1	103.5	117	1.13	0.1759	0.01359	0.598726
ILMN_1692223	LCN2	0	1	106.5	120.3	1.13	0.1763	0.0371	0.635765
ILMN_1687284	USP12	0	1	103.3	116.8	1.131	0.1781	0.03696	0.635765
ILMN_2161508	PHTF2	0	1	107.8	122.1	1.132	0.1793	0.008145	0.578498
ILMN_2317751	REC8	0	1	101.7	115.2	1.132	0.1794	0.02337	0.62109
ILMN_3241985	SNORA13	0	1	103.1	116.9	1.133	0.1805	0.00873	0.578498
ILMN_1781966	OSBP2	0	1	113.6	128.7	1.134	0.1809	0.02412	0.62109
ILMN_2331544	MBP	0	1	99.54	112.8	1.134	0.1809	0.03961	0.640826
ILMN_1778316	NOM1	0	1	101	114.6	1.134	0.1811	0.008669	0.578498
ILMN_1813573	SETD1B	0	1	107.5	121.9	1.134	0.1815	0.02715	0.62109
ILMN_1692198	LOC641765	0	1	109.8	124.5	1.134	0.1819	0.02391	0.62109
ILMN_2177832	TOR2A	0	1	104.5	118.5	1.134	0.182	0.01964	0.614298
ILMN_2327947	SLC25A25	0	1	103.2	117.2	1.135	0.1827	0.01311	0.598726
ILMN_1788887	LOC338799	0	1	100.7	114.4	1.136	0.1845	0.007022	0.573525
ILMN_1714602	CD86	0	1	102.6	116.6	1.137	0.1848	0.02938	0.625089
ILMN_1740685	LOC652541	0	1	98.34	111.8	1.137	0.1851	0.01866	0.611519
ILMN_1727466	KCNMB4	0	1	104.3	118.7	1.137	0.1856	0.04961	0.652561
ILMN_3251516	KIAA1609	0	1	100.8	114.7	1.137	0.1858	0.005762	0.573525
ILMN_1813503	SEMA6C	0	1	100.5	114.6	1.14	0.1888	0.009749	0.578498
ILMN_1750321	LBA1	0	1	105.4	120.3	1.142	0.191	0.04395	0.642271
ILMN_3238291	LOC100131975	0	1	95.97	109.6	1.142	0.1917	0.0255	0.62109
ILMN_2398711	SIRT2	0	1	104.7	119.7	1.143	0.1933	0.03157	0.625579
ILMN_1785061	EPHB2	0	1	109.5	125.3	1.144	0.1945	0.02989	0.625089
ILMN_1655904	ROR1	0	1	109.6	125.6	1.145	0.1958	0.003045	0.556585
ILMN_1671486	HOMER2	0	1	115.8	132.7	1.146	0.1969	0.04609	0.647833
ILMN_1695356	RNF166	0	1	107.6	123.6	1.148	0.1993	0.0278	0.62109
ILMN_1712639	AIFM2	0	1	110.4	126.8	1.149	0.1998	0.03756	0.635765
ILMN_1794070	ANKRD13B	0	1	101.5	116.8	1.151	0.2028	0.01571	0.598726
ILMN_3247618	LOC100134348	0	1	108.4	124.8	1.152	0.204	0.01879	0.611519
ILMN_1652928	ORAI2	0	1	97.19	112	1.152	0.2048	0.004427	0.556585
ILMN_2178587	ANKRD6	0	1	111.5	128.6	1.154	0.2062	0.0489	0.652561
ILMN_1735361	MAPK11	0	1	109.4	126.7	1.158	0.2112	0.02813	0.624705
ILMN_1668027	LOC727762	0	1	112.7	130.6	1.158	0.2122	0.03899	0.640826
ILMN_1720137	SSBP4	0	1	112.7	130.6	1.159	0.2128	0.02514	0.62109
ILMN_1757437	UMPS	0	1	102.7	119.1	1.16	0.2137	0.01856	0.611519
ILMN_1771688	RAB7B	0	1	105.7	122.7	1.161	0.2151	0.006705	0.573525
ILMN_1663351	SLC2A10	0	1	102	118.5	1.161	0.2155	0.01616	0.598726
ILMN_3235435	LOC100134796	0	1	95.69	111.1	1.161	0.2159	0.0219	0.62109
ILMN_2396546	IGSF3	0	1	105.9	123	1.162	0.2163	0.0306	0.625089
ILMN_1804820	ZNF431	0	1	103.4	120.2	1.163	0.2174	0.02035	0.62109
ILMN_1741755	TRIM29	0	1	104.2	121.2	1.164	0.219	0.02715	0.62109
ILMN_2350357	ZNF254	0	1	107.6	125.3	1.165	0.2197	0.02074	0.62109
ILMN_2401964	CDC42EP1	0	1	106.8	124.7	1.168	0.2239	0.03383	0.630428
ILMN_1758687	DDX39	0	1	105.1	122.8	1.169	0.2255	0.001372	0.480952
ILMN_1754864	SLC25A18	0	1	101	118.3	1.172	0.2286	0.01561	0.598726
ILMN_1664233	LOC644590	0	1	96.95	113.7	1.173	0.2304	0.007149	0.573525
ILMN_2213834	PRO0628	0	1	105.7	124.6	1.178	0.2362	0.0468	0.649616
ILMN_1663976	PDLIM4	0	1	109.9	129.9	1.182	0.2412	0.03127	0.625191
ILMN_1700047	ALAS1	0	1	100.6	119.1	1.184	0.2442	0.01234	0.598726
ILMN_1766593	PHRF1	0	1	101.6	120.4	1.185	0.2454	0.03396	0.630428
ILMN_2400648	SRGAP3	0	1	98.24	116.5	1.186	0.2455	0.00253	0.5308
ILMN_2383774	TRAF3	0	1	98.57	116.9	1.186	0.2458	0.01886	0.611519
ILMN_3207406	LOC727896	0	1	95.66	113.5	1.186	0.2462	0.02746	0.62109
ILMN_1721354	KRT6B	0	1	98.73	117.7	1.192	0.2533	0.02935	0.625089
ILMN_3187273	LOC100129282	0	1	102	121.7	1.193	0.2546	0.004045	0.556585
ILMN_1655093	LOC727773	0	1	107.6	128.5	1.195	0.2565	0.04145	0.641587
ILMN_3283369	LOC151760	0	1	95.04	113.6	1.195	0.2574	0.0295	0.625089
ILMN_1757532	SNPH	0	1	105.6	126.5	1.198	0.2609	0.01939	0.611519
ILMN_1652736	RPS6KA3	0	1	106.4	127.6	1.199	0.2622	0.0129	0.598726
ILMN_1787265	ZNF503	0	1	101	121.2	1.2	0.2624	0.00601	0.573525
ILMN_3308728	MIR635	0	1	105.5	126.6	1.2	0.263	0.04436	0.642271
ILMN_1697916	GYLTL1B	0	1	101	121.2	1.2	0.2631	0.02184	0.62109
ILMN_1655961	C7orf54	0	1	106.9	128.4	1.201	0.2643	0.01463	0.598726
ILMN_1655229	SLC7A11	0	1	96.87	116.7	1.204	0.2683	0.007413	0.573525
ILMN_2059549	SYK	0	1	112.3	135.5	1.207	0.2711	0.04353	0.642271
ILMN_1692664	PRR5	0	1	113.8	137.4	1.208	0.2721	0.0415	0.641587
ILMN_1689828	DMPK	0	1	105.2	127.1	1.208	0.2727	0.004404	0.556585
ILMN_1669833	SH2B2	0	1	96.76	116.9	1.208	0.2727	0.01054	0.578498
ILMN_1759732	RFNG	0	1	119.9	145.4	1.213	0.2784	0.03578	0.632837
ILMN_1704014	LOC730256	0	1	110.3	133.8	1.213	0.2791	0.03252	0.627593
ILMN_2083559	KIAA0415	0	1	96.21	117	1.216	0.282	0.006374	0.573525
ILMN_1733045	RAB36	0	1	100.7	122.7	1.219	0.2856	0.01684	0.6039
ILMN_1807114	LOC255620	0	1	100.2	122.3	1.22	0.2874	0.0342	0.630428
ILMN_1749944	DLGAP4	0	1	98.22	120.4	1.226	0.2935	0.00619	0.573525
ILMN_1794501	HAS3	0	1	112.6	138	1.226	0.2942	0.007167	0.573525
ILMN_1798867	CAMTA2	0	1	96.09	117.8	1.226	0.2944	0.009851	0.578498
ILMN_1774739	MMP14	0	1	107.7	132.7	1.232	0.3011	0.01543	0.598726
ILMN_1680139	MAFF	0	1	106.9	131.8	1.233	0.302	0.01149	0.588645
ILMN_1656420	MGC3020	0	1	111.8	137.9	1.234	0.303	0.03118	0.625191
ILMN_1715715	CEBPA	0	1	97.57	120.6	1.237	0.3063	0.04262	0.642271
ILMN_1757631	DBNDD1	0	1	113.6	140.4	1.237	0.3064	0.04508	0.642714
ILMN_1661492	ARRDC1	0	1	104.1	128.9	1.238	0.3086	0.04836	0.652561
ILMN_1712291	MICALL2	0	1	106.9	133	1.244	0.3152	0.0103	0.578498
ILMN_2370535	GAS2L1	0	1	110.5	137.4	1.244	0.3152	0.04096	0.641246
ILMN_2075892	LRP5	0	1	102.3	128.4	1.255	0.3275	0.04469	0.642271
ILMN_1730432	IGSF8	0	1	105.9	133	1.255	0.3279	0.02773	0.62109
ILMN_1673681	SLC46A1	0	1	105.1	132	1.256	0.3284	0.04251	0.642271
ILMN_1809291	TSPAN7	0	1	97.61	123.1	1.261	0.3342	0.026	0.62109
ILMN_3247424	ADAP1	0	1	100	126.3	1.263	0.3366	0.002001	0.514484
ILMN_1693802	TBC1D3C	0	1	105.8	134.1	1.267	0.3417	0.01707	0.60672
ILMN_1701461	TIMP3	0	1	101	128.9	1.276	0.3514	0.01794	0.611519
ILMN_3234963	LOC730153	0	1	105.2	134.4	1.277	0.3533	0.04925	0.652561
ILMN_3238203	LOC100132491	0	1	109.6	140.1	1.279	0.3549	0.02939	0.625089
ILMN_2363498	LSR	0	1	107.4	137.5	1.28	0.3556	0.04043	0.640826
ILMN_1758888	PADI3	0	1	110.7	141.7	1.28	0.3563	0.007315	0.573525
ILMN_2400935	TAGLN	0	1	99.32	127.2	1.28	0.3565	0.003672	0.556585
ILMN_2232368	PCIF1	0	1	115.8	148.3	1.281	0.3569	0.03979	0.640826
ILMN_1698752	NLRX1	0	1	106.9	137.1	1.282	0.3585	0.01921	0.611519
ILMN_1781636	VWA1	0	1	107.1	137.5	1.284	0.3602	0.029	0.625089
ILMN_1694810	PANX2	0	1	98.16	126.1	1.285	0.3615	0.02119	0.62109
ILMN_1754827	LRRC45	0	1	112.5	144.9	1.289	0.3658	0.01739	0.610942
ILMN_3228189	PRAMEF13	0	1	103.5	133.9	1.294	0.3716	0.03135	0.625191
ILMN_1733859	DCAF15	0	1	106.4	138.7	1.304	0.3832	0.02191	0.62109
ILMN_1679836	SYT8	0	1	96.8	127.1	1.313	0.3925	0.02199	0.62109
ILMN_1734290	MAPRE3	0	1	103.5	135.9	1.314	0.3936	0.02399	0.62109
ILMN_1750785	SYTL1	0	1	101.9	135.2	1.327	0.408	0.006507	0.573525
ILMN_1772359	LAPTM5	0	1	110.1	146.9	1.334	0.4157	0.004691	0.566619
ILMN_1712257	PPP2R3B	0	1	108.6	144.9	1.335	0.4163	0.01747	0.610942
ILMN_1719864	PACS2	0	1	112.9	151.5	1.341	0.4238	0.006782	0.573525
ILMN_1661860	ASPSCR1	0	1	106	143.8	1.356	0.4398	0.0003508	0.393821
ILMN_1716651	RUNX2	0	1	103.1	140	1.358	0.4412	0.0266	0.62109
ILMN_1689972	RRP9	0	1	115.1	158.7	1.378	0.4625	0.01059	0.578498
ILMN_1752813	UGT1A6	0	1	97.13	134.2	1.381	0.4659	0.01418	0.598726
ILMN_1753457	PKP3	0	1	106.3	146.9	1.382	0.4672	0.0499	0.652561
ILMN_2120695	TSPAN7	0	1	106.8	148.3	1.389	0.4741	0.02387	0.62109
ILMN_2315208	CAMK2B	0	1	115.4	161.8	1.403	0.4885	0.03259	0.627593
ILMN_1656248	ASAM	0	1	111.4	159.9	1.435	0.5212	0.002596	0.5308
ILMN_2150856	SERPINB2	0	1	92.26	135.2	1.465	0.5513	0.02663	0.62109
ILMN_3305772	LOC730286	0	1	113.7	167.5	1.474	0.5597	0.0147	0.598726
ILMN_2150851	SERPINB2	0	1	99.79	149.1	1.494	0.5792	0.01107	0.584512
ILMN_1699887	ST14	0	1	112.5	168.4	1.496	0.5813	0.003824	0.556585
ILMN_1723418	CEL	0	1	110.7	168	1.518	0.6022	0.0003055	0.393821
ILMN_2199313	NPDC1	0	1	113.3	172.4	1.522	0.6061	0.007735	0.574594
ILMN_1803691	ARTN	0	1	107.8	175.7	1.629	0.7041	0.003303	0.556585
ILMN_1791545	KRT23	0	1	120.1	200.4	1.668	0.7385	0.01454	0.598726
ILMN_1814221	NPTX1	0	1	106.9	227.6	2.129	1.09	0.03034	0.625089
ILMN_1658483	IL1A	0	1	114.6	250.9	2.19	1.131	0.002147	0.514484
ILMN_1741356	PRICKLE1	1	1	728.1	223.9	-3.252	-1.701	0.0001632	0.308035
ILMN_1755974	ALDOC	1	1	2166	710	-3.051	-1.609	0.01882	0.611519
ILMN_1797728	HMGCS1	1	1	4295	1690	-2.541	-1.345	0.003921	0.556585
ILMN_1726327	AMY1B	1	1	649.2	261.5	-2.483	-1.312	0.03278	0.627593
ILMN_1685433	COL8A1	1	1	1870	762.5	-2.453	-1.295	0.02772	0.62109
ILMN_1697420	TINF2	1	1	548.9	224	-2.451	-1.293	0.02646	0.62109
ILMN_2206746	BGN	1	1	1413	582.3	-2.427	-1.279	0.02312	0.62109
ILMN_2318568	HCFC1R1	1	1	477.1	202.1	-2.36	-1.239	0.03674	0.635765
ILMN_1797776	PRSS23	1	1	1126	486.2	-2.315	-1.211	0.04583	0.646012
ILMN_1787879	ARL2	1	1	2190	967.8	-2.262	-1.178	0.03939	0.640826
ILMN_2336595	ACSS2	1	1	3115	1411	-2.208	-1.143	0.02224	0.62109
ILMN_2112638	SVEP1	1	1	764.8	356.8	-2.143	-1.1	0.003173	0.556585
ILMN_1748578	RAD21	1	1	417	198.6	-2.1	-1.07	0.04648	0.649016
ILMN_2261784	CCNY	1	1	661	319	-2.072	-1.051	0.009777	0.578498
ILMN_1743836	MXRA7	1	1	811.9	398.6	-2.037	-1.026	0.005213	0.573525
ILMN_2234697	BEX1	1	1	1577	776.8	-2.029	-1.021	0.0118	0.598337
ILMN_1668850	PCSK9	1	1	417.3	208.3	-2.004	-1.003	0.025	0.62109
ILMN_1690295	LOC648343	1	1	443.4	221.2	-2.004	-1.003	0.04988	0.652561
ILMN_2311166	ITGB5	1	1	1094	546.6	-2.002	-1.002	0.003243	0.556585
ILMN_3216979	LOC646949	1	1	353.9	177.5	-1.994	-0.9958	0.04001	0.640826
ILMN_1682099	TNFAIP8L3	1	1	713.4	361.3	-1.975	-0.9816	0.02111	0.62109
ILMN_1798654	MCM6	1	1	2535	1302	-1.947	-0.961	0.04345	0.642271
ILMN_2099301	UNC84B	1	1	2482	1279	-1.94	-0.9561	0.04012	0.640826
ILMN_1651282	COL17A1	1	1	492.7	255.5	-1.928	-0.9473	0.01949	0.611519
ILMN_1693270	SUSD2	1	1	935.5	491.6	-1.903	-0.9282	0.008024	0.578498
ILMN_1745900	LOC641849	1	1	384.9	204.8	-1.88	-0.9106	0.03226	0.627593
ILMN_2402392	COL8A1	1	1	672.4	362.8	-1.853	-0.8901	0.01195	0.598726
ILMN_1789266	CCDC25	1	1	607.1	327.7	-1.853	-0.8895	0.01642	0.601216
ILMN_3211302	LOC646909	1	1	265.7	144.1	-1.843	-0.8821	0.03323	0.630428
ILMN_1711823	C17orf70	1	1	1103	600.4	-1.838	-0.8778	0.009813	0.578498
ILMN_1785252	SLC26A6	1	1	1074	585	-1.836	-0.8766	0.02869	0.624817
ILMN_1693045	TMED1	1	1	800.3	436.5	-1.834	-0.8746	0.01996	0.619093
ILMN_1691572	TST	1	1	871.3	476.5	-1.829	-0.8707	0.04088	0.640826
ILMN_1705301	TEAD4	1	1	625.8	344.1	-1.819	-0.8628	0.04728	0.649616
ILMN_3279935	LOC646909	1	1	313.5	173.7	-1.805	-0.8523	0.04125	0.641587
ILMN_1701998	AFAP1	1	1	465.3	258.1	-1.803	-0.8504	0.005722	0.573525
ILMN_1667883	THOC5	1	1	420.5	233.6	-1.8	-0.8477	0.03752	0.635765
ILMN_1811933	SHMT1	1	1	1335	746.5	-1.789	-0.8391	0.006116	0.573525
ILMN_1695946	TRNP1	1	1	485.9	272.6	-1.782	-0.8338	0.03364	0.630428
ILMN_1691188	UIMC1	1	1	1462	827.8	-1.766	-0.8204	0.003444	0.556585
ILMN_1692219	RAB11FIP1	1	1	938.9	532.8	-1.762	-0.8176	0.01125	0.584512
ILMN_1712975	YIF1A	1	1	1191	677.6	-1.758	-0.8139	0.03798	0.637446
ILMN_1739885	SLC41A3	1	1	548.5	312.7	-1.754	-0.811	0.04803	0.652561
ILMN_1747281	EVI5L	1	1	648.6	374.7	-1.731	-0.7917	0.02698	0.62109
ILMN_1718988	DAZAP2	1	1	3489	2024	-1.724	-0.7857	0.009805	0.578498
ILMN_1713993	UBAC2	1	1	493.1	287.8	-1.713	-0.7767	0.01119	0.584512
ILMN_1812031	PALM	1	1	294	172	-1.709	-0.7734	0.01758	0.610942
ILMN_1734190	TCEAL3	1	1	1836	1077	-1.704	-0.769	0.0004632	0.393821
ILMN_1731107	CCDC92	1	1	331.2	194.8	-1.7	-0.7659	0.02855	0.624817
ILMN_1712751	HADHA	1	1	376.9	222.9	-1.691	-0.7582	0.004385	0.556585
ILMN_1759023	WFS1	1	1	487.9	288.9	-1.689	-0.7561	0.004426	0.556585
ILMN_3310065	SFTA1P	1	1	427.9	253.6	-1.687	-0.7547	0.01563	0.598726
ILMN_1756992	MUC1	1	1	306.8	181.9	-1.687	-0.7544	0.02294	0.62109
ILMN_1774602	FBLN2	1	1	341.1	202.3	-1.686	-0.7533	0.02788	0.621942
ILMN_1726873	TPCN2	1	1	278.4	165.2	-1.685	-0.7528	0.003795	0.556585
ILMN_1702487	SGK	1	1	241.3	144.2	-1.674	-0.7434	0.03438	0.630428
ILMN_1708098	LIX1L	1	1	322.1	192.7	-1.672	-0.7413	0.02859	0.624817
ILMN_1731648	FOXJ2	1	1	623.2	372.9	-1.671	-0.7408	0.005707	0.573525
ILMN_1728360	MED29	1	1	392.3	235.8	-1.664	-0.7343	0.02202	0.62109
ILMN_1673409	MGC16121	1	1	234.3	141	-1.662	-0.7328	0.01331	0.598726
ILMN_1796762	CCDC102A	1	1	266.9	161.5	-1.652	-0.7246	0.009023	0.578498
ILMN_1652846	PCYT2	1	1	481.4	292.8	-1.644	-0.7174	0.02128	0.62109
ILMN_1723358	SCARA3	1	1	354.1	216.9	-1.633	-0.7075	0.00944	0.578498
ILMN_1735979	BCKDHA	1	1	462	282.9	-1.633	-0.7073	0.005736	0.573525
ILMN_1690523	LRRC20	1	1	547.1	335.4	-1.631	-0.7062	7.092e-05	0.263415
ILMN_1764230	GNPTG	1	1	297.6	182.7	-1.628	-0.7035	0.0176	0.610942
ILMN_2285802	SEC14L1	1	1	426.7	262.4	-1.626	-0.7017	0.01436	0.598726
ILMN_2311779	TMUB2	1	1	361.8	222.6	-1.625	-0.7007	0.0307	0.625089
ILMN_1706505	COL5A1	1	1	265.7	164.6	-1.614	-0.691	0.01528	0.598726
ILMN_1671116	C3orf21	1	1	380.9	236.7	-1.609	-0.686	0.04085	0.640826
ILMN_3235357	LOC100133329	1	1	216.8	135	-1.606	-0.6837	0.0248	0.62109
ILMN_1732885	BTBD12	1	1	372.3	231.8	-1.606	-0.6834	0.0387	0.640826
ILMN_1757106	MARCH6	1	1	323.1	201.5	-1.604	-0.6813	0.04834	0.652561
ILMN_1737343	FNIP1	1	1	494.5	309.4	-1.598	-0.6764	0.00191	0.514484
ILMN_1658289	WDR54	1	1	2269	1425	-1.592	-0.6706	0.01575	0.598726
ILMN_2205245	GPN2	1	1	677.5	428.8	-1.58	-0.66	0.04828	0.652561
ILMN_2350634	EFEMP1	1	1	2466	1563	-1.578	-0.6577	0.03639	0.635765
ILMN_2144088	FDFT1	1	1	5700	3629	-1.571	-0.6514	0.02151	0.62109
ILMN_1782829	GLTSCR1	1	1	274.5	176.1	-1.559	-0.6406	0.007653	0.573525
ILMN_1750062	PPARGC1A	1	1	214.8	137.9	-1.557	-0.639	0.009218	0.578498
ILMN_1740010	PCNX	1	1	351	225.6	-1.556	-0.6379	0.04423	0.642271
ILMN_1697409	TNFRSF14	1	1	373.6	240.3	-1.555	-0.6369	0.04948	0.652561
ILMN_1658494	C13orf15	1	1	294.8	189.6	-1.555	-0.6366	0.005957	0.573525
ILMN_1788095	SPRYD3	1	1	312.4	201.6	-1.549	-0.6317	0.0108	0.584512
ILMN_3277307	LOC649553	1	1	263.5	170.2	-1.549	-0.6309	0.03665	0.635765
ILMN_1801223	WTIP	1	1	206.9	133.7	-1.548	-0.6307	0.01314	0.598726
ILMN_1737184	CDCA7	1	1	1352	874.9	-1.546	-0.6281	0.01943	0.611519
ILMN_1661743	LOC644760	1	1	178	115.5	-1.541	-0.6236	0.001232	0.46651
ILMN_2216918	SHPK	1	1	830.2	539.2	-1.54	-0.6226	0.03243	0.627593
ILMN_1664398	LOC651621	1	1	223.2	145	-1.539	-0.6224	0.03361	0.630428
ILMN_1665243	FKBP14	1	1	254.2	165.2	-1.539	-0.6216	0.03249	0.627593
ILMN_1660793	PAQR4	1	1	672	436.8	-1.539	-0.6215	0.02704	0.62109
ILMN_1811648	DCAKD	1	1	653.6	426.6	-1.532	-0.6153	0.01166	0.594789
ILMN_1744006	GFOD2	1	1	253.9	166.2	-1.527	-0.611	0.04701	0.649616
ILMN_1900110		1	1	214.7	140.9	-1.524	-0.6077	0.004533	0.556585
ILMN_1778321	SLC2A6	1	1	383.6	251.8	-1.523	-0.6074	0.02595	0.62109
ILMN_1713759	UBE2J1	1	1	350.9	230.6	-1.521	-0.6055	0.02649	0.62109
ILMN_1653292	PFKFB4	1	1	366.2	240.7	-1.521	-0.6051	0.01351	0.598726
ILMN_3238633	SDHAF2	1	1	1162	764.3	-1.521	-0.6046	0.03917	0.640826
ILMN_1709044	TGIF2	1	1	301.5	198.3	-1.52	-0.6044	0.004929	0.573525
ILMN_3237946	LOC100134134	1	1	2716	1787	-1.52	-0.6043	0.01544	0.598726
ILMN_1667893	TNS3	1	1	1027	677.6	-1.515	-0.5993	0.03502	0.630657
ILMN_1746206	AZI1	1	1	712.7	470.7	-1.514	-0.5985	0.008343	0.578498
ILMN_2096116	HSP90B1	1	1	4835	3193	-1.514	-0.5984	0.02629	0.62109
ILMN_1669508	PAF1	1	1	693.5	458.7	-1.512	-0.5964	0.00213	0.514484
ILMN_1730077	RPUSD2	1	1	551.5	364.9	-1.511	-0.5957	0.004243	0.556585
ILMN_1678678	SLC37A4	1	1	1695	1123	-1.51	-0.5941	0.04458	0.642271
ILMN_1713482	CWC15	1	1	1280	848.4	-1.509	-0.5932	0.02867	0.624817
ILMN_2393450	C14orf173	1	1	1469	975.5	-1.506	-0.591	0.0439	0.642271
ILMN_1657373	LEPREL1	1	1	340.5	226.1	-1.506	-0.5907	0.04435	0.642271
ILMN_1679267	TGM2	1	1	310.9	206.7	-1.504	-0.5889	0.04197	0.642271
ILMN_1800787	RFTN1	1	1	643.8	429.7	-1.498	-0.5831	0.02161	0.62109
ILMN_1670377	ZNF20	1	1	238.1	159	-1.498	-0.5828	0.02436	0.62109
ILMN_3203196	LOC100132240	1	1	272.6	182.2	-1.496	-0.5812	0.01567	0.598726
ILMN_3274711	LOC392501	1	1	194.3	130.3	-1.491	-0.576	0.02066	0.62109
ILMN_2114876	RPL11	1	1	12010	8069	-1.488	-0.5732	0.02082	0.62109
ILMN_2344204	PRR13	1	1	5427	3658	-1.484	-0.5693	0.02296	0.62109
ILMN_1692962	CTDSP2	1	1	822.4	554.5	-1.483	-0.5685	0.003776	0.556585
ILMN_1785646	PMP22	1	1	764.2	516.7	-1.479	-0.5645	0.009273	0.578498
ILMN_1671374	C19orf53	1	1	1434	969.9	-1.479	-0.5643	0.02558	0.62109
ILMN_1784661	TMEM2	1	1	297.1	201.8	-1.472	-0.5582	0.03106	0.625191
ILMN_1782292	LAMP1	1	1	3121	2127	-1.467	-0.5533	0.002239	0.514738
ILMN_1654398	RGL1	1	1	296.8	202.4	-1.466	-0.5524	0.009779	0.578498
ILMN_3219739	LOC727970	1	1	194.4	132.7	-1.464	-0.5504	0.02143	0.62109
ILMN_1684391	PLOD1	1	1	1328	908.3	-1.462	-0.5476	0.04845	0.652561
ILMN_3236160	C4orf49	1	1	341.4	234.9	-1.453	-0.5391	0.02724	0.62109
ILMN_1664920	C19orf12	1	1	299.4	206.1	-1.453	-0.5389	0.04247	0.642271
ILMN_1672503	DPYSL2	1	1	2565	1777	-1.444	-0.5296	0.009946	0.578498
ILMN_1785891	PRKD1	1	1	231.9	160.9	-1.441	-0.5272	0.0205	0.62109
ILMN_2389376	WDR23	1	1	279.1	194.2	-1.437	-0.5228	0.04351	0.642271
ILMN_1710571	PAPD5	1	1	312	217.3	-1.435	-0.5215	0.01928	0.611519
ILMN_1713450	MYL6B	1	1	1639	1144	-1.433	-0.5194	0.01224	0.598726
ILMN_2392189	CTDSPL	1	1	745.1	519.8	-1.433	-0.5194	0.01758	0.610942
ILMN_2144116	CPSF2	1	1	318.4	222.1	-1.433	-0.5194	0.02336	0.62109
ILMN_1652631	GLIPR2	1	1	517.4	361.5	-1.431	-0.517	0.01424	0.598726
ILMN_1746375	CSNK2A1P	1	1	222.8	155.8	-1.43	-0.5162	0.04566	0.646012
ILMN_2386973	PKP2	1	1	310.1	216.9	-1.429	-0.5152	0.01656	0.601545
ILMN_1718766	MT1F	1	1	520.5	364.3	-1.429	-0.5148	0.02748	0.62109
ILMN_1656368	ALDH4A1	1	1	212.2	148.9	-1.425	-0.5108	0.01606	0.598726
ILMN_3238712	SNRNP25	1	1	274.6	192.8	-1.424	-0.5101	0.04203	0.642271
ILMN_1797425	DDX55	1	1	880.1	618.9	-1.422	-0.5079	0.04865	0.652561
ILMN_1714148	C9orf90	1	1	253.6	178.8	-1.419	-0.5048	0.02478	0.62109
ILMN_1713846	PPM1H	1	1	211.8	149.3	-1.418	-0.5044	0.02774	0.62109
ILMN_2298818	RPS29	1	1	194.5	137.3	-1.417	-0.5025	0.03445	0.630428
ILMN_1718565	CDKN1C	1	1	168	118.7	-1.415	-0.5009	0.04027	0.640826
ILMN_1732688	DUT	1	1	759.5	537.4	-1.413	-0.4992	0.03277	0.627593
ILMN_3190972	LOC100130291	1	1	257.1	182	-1.413	-0.4984	0.04789	0.652561
ILMN_1697491	FLJ14213	1	1	205.1	145.2	-1.412	-0.4978	0.0007017	0.393821
ILMN_2342240	MGAT2	1	1	515.1	365.3	-1.41	-0.4956	0.01263	0.598726
ILMN_2326071	MYL6	1	1	10570	7502	-1.409	-0.4948	0.01039	0.578498
ILMN_2365711	SEPT2	1	1	3036	2156	-1.408	-0.4939	0.00178	0.504577
ILMN_1774066	TMEM141	1	1	595	423.4	-1.405	-0.4908	0.04056	0.640826
ILMN_1782890	SLC25A3	1	1	5490	3909	-1.404	-0.49	0.03176	0.627186
ILMN_3180196	LOC100128086	1	1	227.7	162.2	-1.404	-0.4895	0.04089	0.640826
ILMN_1773855	CPT1C	1	1	172	122.7	-1.401	-0.4869	0.01443	0.598726
ILMN_1718769	ITSN1	1	1	519.7	371.4	-1.399	-0.4848	0.03481	0.630428
ILMN_3209631	LOC728060	1	1	216.4	154.8	-1.398	-0.4832	0.01857	0.611519
ILMN_1743806	MIF4GD	1	1	388.5	278.1	-1.397	-0.4824	0.04711	0.649616
ILMN_3235168	MUL1	1	1	771.9	553.1	-1.396	-0.481	0.01128	0.584512
ILMN_3248263	CCDC93	1	1	359.6	257.7	-1.396	-0.481	0.03788	0.637354
ILMN_1744980	ZCCHC7	1	1	359.9	258.2	-1.394	-0.4789	0.01872	0.611519
ILMN_1707124	TFPI	1	1	963.2	691.2	-1.394	-0.4787	0.03096	0.625191
ILMN_1695606	EFNB3	1	1	166.5	119.5	-1.393	-0.4785	0.03702	0.635765
ILMN_1775579	ACAD9	1	1	675.8	485.4	-1.392	-0.4776	0.0485	0.652561
ILMN_2198185	CXorf12	1	1	197.2	141.7	-1.391	-0.4766	0.03237	0.627593
ILMN_2345872	SUMF2	1	1	1687	1215	-1.389	-0.474	0.002751	0.5308
ILMN_1754114	FLJ20021	1	1	205	148	-1.385	-0.4696	0.03725	0.635765
ILMN_1760727	ANG	1	1	208.4	150.5	-1.384	-0.4691	0.01816	0.611519
ILMN_1670901	COX10	1	1	404.4	292.2	-1.384	-0.4689	0.03157	0.625579
ILMN_2394561	IRF2BP2	1	1	336.8	243.4	-1.384	-0.4684	0.02276	0.62109
ILMN_1792314	ACTR1A	1	1	745.9	540.5	-1.38	-0.4647	0.02117	0.62109
ILMN_1712390	CUTA	1	1	3009	2185	-1.377	-0.4618	0.008013	0.578498
ILMN_1697218	MED22	1	1	632.7	459.6	-1.377	-0.4612	0.04868	0.652561
ILMN_1764096	CCBL1	1	1	331	240.7	-1.375	-0.4596	0.01378	0.598726
ILMN_1809456	CNTFR	1	1	183.8	133.7	-1.375	-0.4593	0.004792	0.57241
ILMN_1651684	KIAA0586	1	1	225.6	164.4	-1.372	-0.4562	0.01033	0.578498
ILMN_2042771	PTTG1	1	1	4996	3641	-1.372	-0.4562	0.01245	0.598726
ILMN_1792435	STAG1	1	1	294.2	215.3	-1.367	-0.4508	0.0457	0.646012
ILMN_1663195	MCM7	1	1	4556	3337	-1.365	-0.4493	0.01232	0.598726
ILMN_1764228	DAB2	1	1	254.1	186.3	-1.364	-0.4475	0.02357	0.62109
ILMN_2252408	CNPY4	1	1	282.4	207.4	-1.361	-0.4451	0.0215	0.62109
ILMN_2101375	CCDC77	1	1	506.9	373.5	-1.357	-0.4407	0.003187	0.556585
ILMN_1688848	TMEM44	1	1	374.2	275.7	-1.357	-0.4405	0.0381	0.637446
ILMN_1678353	FARP1	1	1	308.1	227.2	-1.356	-0.4394	0.0383	0.640071
ILMN_1748271	ATF2	1	1	163.6	121.2	-1.35	-0.4333	0.005194	0.573525
ILMN_1713496	ST3GAL5	1	1	260.8	193.2	-1.35	-0.4331	0.02922	0.625089
ILMN_1712929	DNAJB12	1	1	214.9	159.2	-1.35	-0.4331	0.04021	0.640826
ILMN_1707077	SORT1	1	1	780.1	578.8	-1.348	-0.4306	0.01593	0.598726
ILMN_1714393	RAB24	1	1	181.1	134.7	-1.344	-0.427	0.009858	0.578498
ILMN_1813775	GAK	1	1	922.4	686.4	-1.344	-0.4262	0.0274	0.62109
ILMN_1751776	CKAP2L	1	1	712.7	530.5	-1.344	-0.4261	0.00931	0.578498
ILMN_1708328	RAB11FIP3	1	1	568.7	423.4	-1.343	-0.4258	0.00154	0.504577
ILMN_1690122	CRKL	1	1	1340	998.3	-1.343	-0.4249	0.02357	0.62109
ILMN_2121068	ADAM17	1	1	312.5	232.9	-1.341	-0.4236	0.02435	0.62109
ILMN_1719471	MSH3	1	1	350.3	261.6	-1.339	-0.4209	0.02312	0.62109
ILMN_1743663	POMT1	1	1	225.8	168.8	-1.338	-0.4203	0.04377	0.642271
ILMN_1779674	PTPRG	1	1	185.1	138.8	-1.334	-0.4155	0.02209	0.62109
ILMN_1760201	DNMT1	1	1	3942	2959	-1.332	-0.4139	0.02433	0.62109
ILMN_1758938	SLC31A2	1	1	263.7	198.3	-1.33	-0.4114	0.02376	0.62109
ILMN_2402600	GLIS3	1	1	156.9	118.1	-1.328	-0.4094	0.002135	0.514484
ILMN_1789618	FER	1	1	206.3	155.4	-1.327	-0.4082	0.04242	0.642271
ILMN_3251501	SERF2	1	1	221.5	167.6	-1.322	-0.4025	0.03336	0.630428
ILMN_1720235	ADSSL1	1	1	184.7	139.9	-1.32	-0.4007	0.01572	0.598726
ILMN_2369785	SNRPD2	1	1	9475	7181	-1.32	-0.4	0.02085	0.62109
ILMN_2189406	C15orf38	1	1	181	137.3	-1.319	-0.399	0.03982	0.640826
ILMN_1772329	LRRFIP2	1	1	344.2	261.1	-1.318	-0.3986	0.04429	0.642271
ILMN_1751627	TRAPPC3	1	1	1137	862.5	-1.318	-0.3982	0.03483	0.630428
ILMN_1744068	ELP3	1	1	554.9	422.1	-1.314	-0.3944	0.04146	0.641587
ILMN_1696276	ZNF653	1	1	192.7	146.8	-1.313	-0.3931	0.02545	0.62109
ILMN_3305938	SGK1	1	1	206.2	157.2	-1.311	-0.3911	0.04721	0.649616
ILMN_1913678		1	1	200.9	153.2	-1.311	-0.3909	0.03131	0.625191
ILMN_2373495	H2AFY	1	1	8046	6136	-1.311	-0.3908	0.03708	0.635765
ILMN_2368576	UBA52	1	1	314.7	240	-1.311	-0.3907	0.009548	0.578498
ILMN_3285410	LOC642738	1	1	179.6	137.1	-1.31	-0.3897	0.0439	0.642271
ILMN_1778240	GFOD1	1	1	274.9	210.3	-1.307	-0.3862	0.02029	0.62109
ILMN_1715324	HSD17B8	1	1	368.7	282.6	-1.305	-0.3838	0.04342	0.642271
ILMN_1803774	STK16	1	1	207.6	159.1	-1.305	-0.3837	0.0133	0.598726
ILMN_2157075	LRCH4	1	1	192.3	147.4	-1.305	-0.3837	0.04439	0.642271
ILMN_1702676	C17orf68	1	1	180	138.2	-1.303	-0.3816	0.006025	0.573525
ILMN_1726306	HMBS	1	1	956.3	734.7	-1.302	-0.3804	0.04703	0.649616
ILMN_1703471	ATF6	1	1	542.7	417.2	-1.301	-0.3795	0.0179	0.611519
ILMN_1750008	SUPV3L1	1	1	228.5	175.7	-1.301	-0.3795	0.03424	0.630428
ILMN_2128428	DAB2	1	1	203.5	156.5	-1.3	-0.3785	0.02455	0.62109
ILMN_1717781	VPS11	1	1	183.6	141.7	-1.296	-0.374	0.03479	0.630428
ILMN_1754272	GINS3	1	1	407.7	315.5	-1.292	-0.3697	0.04059	0.640826
ILMN_1798061	ZFYVE26	1	1	311.3	241.6	-1.289	-0.3659	0.01896	0.611519
ILMN_1862217		1	1	230.4	178.9	-1.288	-0.3652	0.001073	0.432026
ILMN_1651872	UBIAD1	1	1	413.2	320.9	-1.288	-0.3646	0.02948	0.625089
ILMN_1806030	PPL	1	1	492	382.3	-1.287	-0.3639	0.04837	0.652561
ILMN_1713454	ZNF671	1	1	199	154.7	-1.287	-0.3637	0.02587	0.62109
ILMN_1653432	HNRPDL	1	1	387.8	301.8	-1.285	-0.3621	0.02005	0.619917
ILMN_1694426	ROR2	1	1	196.1	153	-1.281	-0.3574	0.03252	0.627593
ILMN_1653861	SCMH1	1	1	329.8	257.5	-1.281	-0.3569	0.01712	0.607045
ILMN_1726388	ACBD7	1	1	209.8	164	-1.279	-0.355	0.02328	0.62109
ILMN_3202863	LOC389662	1	1	187	146.2	-1.279	-0.3546	0.04106	0.64146
ILMN_1683450	CDCA5	1	1	1589	1243	-1.278	-0.3544	0.01062	0.578498
ILMN_1715809	OGFRL1	1	1	259.9	203.5	-1.277	-0.3527	0.03763	0.635765
ILMN_1716728	C6orf64	1	1	152.9	119.7	-1.277	-0.3524	0.03027	0.625089
ILMN_1668039	GYPC	1	1	894.8	700.9	-1.277	-0.3524	0.04851	0.652561
ILMN_1719985	FEM1A	1	1	461.7	361.8	-1.276	-0.3518	0.04591	0.646526
ILMN_1699496	PHF21A	1	1	396.6	311.5	-1.273	-0.3484	0.005144	0.573525
ILMN_3225211	LOC729742	1	1	2946	2316	-1.272	-0.3473	0.0303	0.625089
ILMN_1652230	LOC647361	1	1	15450	12160	-1.27	-0.3453	0.02523	0.62109
ILMN_1770678	CBX2	1	1	200.8	158.1	-1.27	-0.3453	0.03954	0.640826
ILMN_1773906	NCOA4	1	1	2199	1733	-1.269	-0.3437	0.02127	0.62109
ILMN_1750338	C10orf47	1	1	439.6	346.8	-1.268	-0.3424	0.02375	0.62109
ILMN_1678323	AASS	1	1	176.9	139.8	-1.265	-0.3388	0.02459	0.62109
ILMN_1808238	RBPMS2	1	1	185.8	147.1	-1.264	-0.3377	0.03075	0.625089
ILMN_1668582	CRBN	1	1	198.4	157.2	-1.262	-0.3356	0.02047	0.62109
ILMN_2206344	NDST2	1	1	193.9	153.7	-1.262	-0.3354	0.01585	0.598726
ILMN_3305849	LOC728431	1	1	184.8	146.4	-1.262	-0.3354	0.04326	0.642271
ILMN_1793267	ETHE1	1	1	141.5	112.3	-1.26	-0.334	0.007587	0.573525
ILMN_1651506	NCOA6IP	1	1	152.8	121.2	-1.26	-0.3335	0.008364	0.578498
ILMN_3249235	GIN1	1	1	153.4	121.9	-1.259	-0.3321	0.02558	0.62109
ILMN_1803745	SUOX	1	1	401.8	319.4	-1.258	-0.3312	0.04919	0.652561
ILMN_2399304	NAV2	1	1	167.3	133	-1.258	-0.3308	0.03	0.625089
ILMN_1723709	C9orf116	1	1	182.3	145	-1.258	-0.3306	0.03674	0.635765
ILMN_1769694	ACCN2	1	1	167.2	133	-1.257	-0.3298	0.04709	0.649616
ILMN_1748625	TCEAL4	1	1	1914	1525	-1.254	-0.3271	0.04254	0.642271
ILMN_1715546	LOC441191	1	1	167.3	133.5	-1.253	-0.3254	0.001718	0.504577
ILMN_1755937	ANXA2	1	1	353.3	282.7	-1.25	-0.3219	0.03689	0.635765
ILMN_1786976	RAB22A	1	1	578.8	463.2	-1.25	-0.3215	0.0229	0.62109
ILMN_1705247	ACSL5	1	1	172	137.7	-1.249	-0.3207	0.02334	0.62109
ILMN_1752923	IFNAR1	1	1	222.3	178.1	-1.248	-0.3202	0.04033	0.640826
ILMN_1789112	TMEM145	1	1	142.5	114.2	-1.247	-0.3185	0.004048	0.556585
ILMN_1763941	LRRC49	1	1	190.8	153	-1.247	-0.318	0.02883	0.624817
ILMN_1809522	NACC2	1	1	166.5	133.8	-1.245	-0.3156	0.02553	0.62109
ILMN_1655068	TOM1L2	1	1	150.8	121.2	-1.244	-0.3154	0.0008632	0.426608
ILMN_3280579	LOC100133740	1	1	140.5	112.9	-1.244	-0.3151	0.0389	0.640826
ILMN_1809034	GATC	1	1	211.3	170.2	-1.242	-0.3123	0.01552	0.598726
ILMN_1689200	DHDH	1	1	162.3	130.8	-1.241	-0.3116	0.0324	0.627593
ILMN_2129563	LDLRAD3	1	1	173.7	140.3	-1.238	-0.3079	0.01269	0.598726
ILMN_2102515	PGAM4	1	1	138.3	111.7	-1.238	-0.3077	0.004174	0.556585
ILMN_1752303	YY1AP1	1	1	746.5	603.6	-1.237	-0.3066	0.002033	0.514484
ILMN_1804851	MRPS17	1	1	1169	946.5	-1.235	-0.305	0.01807	0.611519
ILMN_1682873	LOC388474	1	1	16280	13200	-1.233	-0.3025	0.01615	0.598726
ILMN_1912185		1	1	156.3	126.7	-1.233	-0.3024	0.01039	0.578498
ILMN_1720850	BAZ2B	1	1	248.4	201.6	-1.232	-0.3014	0.03845	0.640826
ILMN_1724479	NR2C2	1	1	147	119.3	-1.232	-0.301	0.04058	0.640826
ILMN_1659727	CDAN1	1	1	231.5	188	-1.231	-0.3003	0.001392	0.480952
ILMN_2116714	SLC39A1	1	1	1071	870.1	-1.231	-0.2996	0.005399	0.573525
ILMN_2330371	TATDN3	1	1	236.7	192.3	-1.231	-0.2994	0.02149	0.62109
ILMN_1752589	TMEM183A	1	1	1658	1349	-1.229	-0.2973	0.04177	0.642271
ILMN_1691436	BLVRA	1	1	1116	910	-1.226	-0.2945	0.04376	0.642271
ILMN_1654773	CASK	1	1	278.4	227.4	-1.224	-0.2917	0.0268	0.62109
ILMN_1652594	ACTR5	1	1	222.3	182.3	-1.219	-0.2858	0.01695	0.6039
ILMN_1735052	ULK1	1	1	464.5	381.9	-1.216	-0.2824	0.01935	0.611519
ILMN_2211003	GAS2L3	1	1	149.4	122.9	-1.216	-0.2819	0.01101	0.584512
ILMN_1787949	RPS15A	1	1	13190	10860	-1.215	-0.2812	0.0318	0.627186
ILMN_1750400	C19orf66	1	1	190	156.5	-1.214	-0.2799	0.01689	0.6039
ILMN_1776858	DUS4L	1	1	202	166.7	-1.212	-0.2768	0.04614	0.647922
ILMN_1691508	PLAUR	1	1	178.7	147.6	-1.211	-0.276	0.01575	0.598726
ILMN_2078334	CNOT10	1	1	248.4	205.8	-1.207	-0.2716	0.02583	0.62109
ILMN_2406043	VPS24	1	1	408.5	338.8	-1.206	-0.2698	0.04336	0.642271
ILMN_1701308	COL1A1	1	1	162.8	135.1	-1.205	-0.2691	0.00961	0.578498
ILMN_1708064	MAP4	1	1	140.1	116.4	-1.204	-0.2674	0.04114	0.641587
ILMN_2115218	ANKRD10	1	1	233.3	194.1	-1.203	-0.266	0.02945	0.625089
ILMN_1655876	TMEM159	1	1	149.5	124.4	-1.202	-0.2655	0.02565	0.62109
ILMN_1674694	LOC643918	1	1	146.8	122.2	-1.202	-0.2648	0.02994	0.625089
ILMN_1660232	PEX5	1	1	648.5	541.5	-1.198	-0.2601	0.03872	0.640826
ILMN_1863284		1	1	138.7	116	-1.196	-0.2583	0.03465	0.630428
ILMN_1712517	ZNF696	1	1	270.5	226.3	-1.195	-0.2573	0.04994	0.652561
ILMN_1660579	CRLF3	1	1	167	140.3	-1.191	-0.252	0.02158	0.62109
ILMN_2062754	SRA1	1	1	234.4	197	-1.19	-0.251	0.009402	0.578498
ILMN_1711888	COBL	1	1	363.5	306	-1.188	-0.2487	0.01607	0.598726
ILMN_1736533	RND2	1	1	145.1	122.2	-1.188	-0.2484	0.006457	0.573525
ILMN_3307158	ATG4A	1	1	193	162.5	-1.187	-0.2477	0.02516	0.62109
ILMN_1762466	BBS4	1	1	170.6	143.7	-1.187	-0.2472	0.03727	0.635765
ILMN_1661484	ZBTB45	1	1	192.2	162.3	-1.184	-0.2442	0.04217	0.642271
ILMN_1696643	TLN1	1	1	391.4	330.7	-1.183	-0.2429	0.009086	0.578498
ILMN_3237645	LRTOMT	1	1	141	119.2	-1.183	-0.2421	0.02575	0.62109
ILMN_3295874	LOC100132805	1	1	153.4	129.7	-1.182	-0.2415	0.02723	0.62109
ILMN_3289307	LOC644451	1	1	131.7	111.6	-1.18	-0.2387	0.0004541	0.393821
ILMN_1811195	ZNF211	1	1	170	144.5	-1.177	-0.2351	0.03361	0.630428
ILMN_1763745	FLJ14166	1	1	156.9	133.4	-1.177	-0.2349	0.04601	0.647321
ILMN_1656373	BNC2	1	1	154.3	131.3	-1.175	-0.233	0.01205	0.598726
ILMN_1803813	ASTE1	1	1	159.2	135.6	-1.174	-0.2311	0.02869	0.624817
ILMN_1767142	ZNF280D	1	1	193	164.6	-1.173	-0.2297	0.04125	0.641587
ILMN_3270676	LOC100129139	1	1	138.7	118.4	-1.172	-0.2286	0.03542	0.632672
ILMN_1811957	CAMSAP1	1	1	221.7	189.3	-1.171	-0.2277	0.004673	0.566619
ILMN_1682336	MASTL	1	1	346.1	295.9	-1.17	-0.2261	0.005903	0.573525
ILMN_1740171	DUSP11	1	1	438.2	375.1	-1.168	-0.2245	0.02479	0.62109
ILMN_1798249	AK3L1	1	1	187.6	160.8	-1.167	-0.223	0.02273	0.62109
ILMN_1705397	PDK2	1	1	130.9	112.3	-1.165	-0.2209	0.02917	0.625089
ILMN_1666635	RPS14	1	1	13360	11460	-1.165	-0.2205	0.03336	0.630428
ILMN_1738268	IHPK3	1	1	264.2	226.8	-1.165	-0.2201	0.04134	0.641587
ILMN_1696701	LOC344595	1	1	168.6	145	-1.163	-0.2181	0.006298	0.573525
ILMN_1740572	TCN2	1	1	154.6	133.4	-1.159	-0.2134	0.03485	0.630428
ILMN_1744959	NFX1	1	1	151.6	130.8	-1.159	-0.2129	0.03211	0.627593
ILMN_1697629	PLA2G4B	1	1	238.5	206	-1.158	-0.2114	0.02194	0.62109
ILMN_3237977	AVL9	1	1	144.4	124.7	-1.158	-0.2114	0.02719	0.62109
ILMN_1651544	HDAC8	1	1	164.3	142.5	-1.153	-0.2059	0.03333	0.630428
ILMN_1867188		1	1	141.6	123	-1.151	-0.2032	0.02611	0.62109
ILMN_1788988	THAP1	1	1	145.5	126.8	-1.147	-0.1981	0.02151	0.62109
ILMN_1804663	THBS3	1	1	139.6	121.7	-1.147	-0.1979	0.03309	0.630234
ILMN_2246510	TSC1	1	1	244.8	213.5	-1.147	-0.1973	0.04078	0.640826
ILMN_2331890	RPL41	1	1	18020	15750	-1.145	-0.1948	0.0155	0.598726
ILMN_3305735	LOC730101	1	1	144.5	126.7	-1.14	-0.1893	0.02891	0.625089
ILMN_1653801	LOC388282	1	1	127.9	112.2	-1.14	-0.1889	0.02629	0.62109
ILMN_1739032	TMEM70	1	1	178.8	157.2	-1.137	-0.1857	0.02874	0.624817
ILMN_1756445	PMF1	1	1	253.9	223.7	-1.135	-0.1824	0.02123	0.62109
ILMN_1660757	LOC644422	1	1	133.2	117.4	-1.134	-0.182	0.02723	0.62109
ILMN_1892708		1	1	127.1	112.1	-1.134	-0.1817	0.03022	0.625089
ILMN_1651347	SERTAD2	1	1	650.5	573.6	-1.134	-0.1814	0.0153	0.598726
ILMN_1787256	HCN3	1	1	157.1	138.7	-1.133	-0.1802	0.02208	0.62109
ILMN_3239168	LOC645332	1	1	140.3	124.2	-1.13	-0.1758	0.04853	0.652561
ILMN_1751885	GPR64	1	1	128.1	113.6	-1.128	-0.1733	0.006711	0.573525
ILMN_3301033	LOC729217	1	1	136.3	120.9	-1.128	-0.1732	0.02526	0.62109
ILMN_3265343	LOC100130633	1	1	192.2	170.8	-1.125	-0.1703	0.03575	0.632837
ILMN_2214355	RAB30	1	1	136.4	121.4	-1.124	-0.1682	0.04692	0.649616
ILMN_3278004	LOC100132652	1	1	134.5	119.7	-1.123	-0.1678	0.04985	0.652561
ILMN_1906520		1	1	143.3	128.3	-1.116	-0.159	0.03655	0.635765
ILMN_1687419	DHX8	1	1	134	120.2	-1.115	-0.1568	0.03578	0.632837
ILMN_1692100	ZNF35	1	1	204.5	184	-1.111	-0.1519	0.02483	0.62109
ILMN_1653730	OXCT2	1	1	150	135.4	-1.108	-0.1481	0.03244	0.627593
ILMN_1741422	FUT8	1	1	138.1	125	-1.105	-0.1443	0.01654	0.601545
ILMN_2350114	TRIM13	1	1	141.2	130.1	-1.085	-0.1177	0.01564	0.598726
ILMN_1669377	AP4B1	1	1	272.2	251.3	-1.083	-0.115	0.001937	0.514484
ILMN_3220265	LOC100132553	1	1	123.5	114.3	-1.08	-0.1109	0.04925	0.652561
ILMN_1758672	FAM107B	1	1	345.5	320.1	-1.079	-0.1103	0.0308	0.625089
ILMN_1781225	FLJ35801	1	1	118.9	110.9	-1.072	-0.1003	0.04868	0.652561
ILMN_1664243	USE1	1	1	140.6	131.9	-1.066	-0.09199	0.04446	0.642271
ILMN_1667589	ZNF283	1	1	122.5	133.5	1.09	0.1245	0.02369	0.62109
ILMN_1756862	APOL3	1	1	147.6	160.9	1.09	0.1245	0.02885	0.624817
ILMN_3239735	WASH5P	1	1	126.6	138.2	1.092	0.1265	0.02037	0.62109
ILMN_1790985	dJ341D10.1	1	1	120.9	132.7	1.097	0.1336	0.04332	0.642271
ILMN_1784105	SLC38A7	1	1	114.8	126.5	1.102	0.14	0.03313	0.630234
ILMN_1786036	GPATCH2	1	1	126.5	139.4	1.102	0.1403	0.01614	0.598726
ILMN_2415267	RREB1	1	1	122.6	135.5	1.105	0.1441	0.01237	0.598726
ILMN_1702140	RACGAP1	1	1	166.6	184.3	1.106	0.1456	0.01509	0.598726
ILMN_1781468	SMAP2	1	1	155.7	172.4	1.108	0.1476	0.03859	0.640826
ILMN_1696099	ALDH4A1	1	1	133.5	148.2	1.11	0.15	0.007874	0.578498
ILMN_1677487	ANKZF1	1	1	156.9	174.3	1.111	0.1524	0.03919	0.640826
ILMN_1722292	AVL9	1	1	109.5	122	1.114	0.1561	0.02672	0.62109
ILMN_1651328	LAT1-3TM	1	1	111.8	124.6	1.115	0.1567	0.04633	0.64856
ILMN_1805158	TAF1A	1	1	109.6	122.6	1.119	0.1619	0.01438	0.598726
ILMN_1686735	LOC654135	1	1	115.1	129.4	1.125	0.1695	0.04727	0.649616
ILMN_1664154	LOC440030	1	1	159.3	179.3	1.125	0.1704	0.005998	0.573525
ILMN_1700349	ADCK4	1	1	168.8	190.2	1.127	0.1719	0.01951	0.611519
ILMN_1794085	SAPS1	1	1	166.5	188.5	1.132	0.1784	0.01808	0.611519
ILMN_1659572	AR	1	1	117.2	133.4	1.138	0.1868	0.01312	0.598726
ILMN_1657483	SEC23B	1	1	637.7	726.6	1.139	0.1881	0.01554	0.598726
ILMN_1768962	AKAP8L	1	1	165.9	189.3	1.141	0.1903	0.03104	0.625191
ILMN_1771403	PWWP2A	1	1	171.4	196	1.144	0.1936	0.04274	0.642271
ILMN_1716973	POLM	1	1	177.9	203.7	1.145	0.1953	0.026	0.62109
ILMN_2364022	SLC16A3	1	1	4601	5269	1.145	0.1958	0.04401	0.642271
ILMN_1660554	VWA1	1	1	120	137.6	1.147	0.1976	0.02826	0.624817
ILMN_1772991	CHPF2	1	1	116.1	133.2	1.147	0.1977	0.04437	0.642271
ILMN_2228453	KIAA0562	1	1	144.5	165.8	1.147	0.198	0.03158	0.625579
ILMN_1675055	C1orf166	1	1	229.3	263	1.147	0.198	0.04758	0.65054
ILMN_1761069	UVRAG	1	1	179.8	206.4	1.148	0.1988	0.019	0.611519
ILMN_1734138	TATDN2	1	1	220.5	253.2	1.148	0.1991	0.04326	0.642271
ILMN_1759743	SLC38A10	1	1	348.3	400.9	1.151	0.2032	0.01942	0.611519
ILMN_1718706	ERAL1	1	1	867	999	1.152	0.2045	0.04761	0.65054
ILMN_2217212	ZNF564	1	1	129.7	149.7	1.154	0.2064	0.02992	0.625089
ILMN_1799853	SPTLC1	1	1	201.5	232.6	1.155	0.2074	0.04464	0.642271
ILMN_2198376	PSMA4	1	1	2757	3185	1.155	0.208	0.04828	0.652561
ILMN_1672547	MYO9B	1	1	177.9	207	1.164	0.219	0.04957	0.652561
ILMN_1767651	TECPR1	1	1	134.4	156.5	1.165	0.22	0.02848	0.624817
ILMN_1708936	EXOSC3	1	1	1092	1273	1.165	0.2201	0.04376	0.642271
ILMN_1705861	AP1M2	1	1	114.6	133.7	1.167	0.2227	0.0104	0.578498
ILMN_1766560	ANKHD1-EIF4EBP3	1	1	122.8	143.5	1.169	0.2248	0.02256	0.62109
ILMN_1732609	KIAA1539	1	1	132.5	155	1.17	0.2266	0.0381	0.637446
ILMN_2385866	PHF1	1	1	128.2	150.1	1.17	0.227	0.04747	0.650011
ILMN_1695759	AMDHD2	1	1	142.4	166.9	1.172	0.2284	0.02628	0.62109
ILMN_3289346	LOC442075	1	1	129.3	151.6	1.172	0.229	0.03706	0.635765
ILMN_1683595	MBD1	1	1	165.4	194	1.173	0.2301	0.01604	0.598726
ILMN_2366177	IFT122	1	1	116.4	136.6	1.173	0.2305	0.02262	0.62109
ILMN_2413508	CD97	1	1	123	144.5	1.175	0.2324	0.03355	0.630428
ILMN_1703408	FZD3	1	1	119.8	141	1.177	0.2348	0.008684	0.578498
ILMN_1688152	IL27RA	1	1	123.1	144.9	1.177	0.2357	0.01105	0.584512
ILMN_1733094	STEAP1	1	1	121.9	143.7	1.179	0.237	0.04292	0.642271
ILMN_3232894	CNRIP1	1	1	221.3	260.9	1.179	0.2376	0.03064	0.625089
ILMN_2407589	CTDP1	1	1	172.6	203.5	1.179	0.2378	0.02114	0.62109
ILMN_1696532	RBBP5	1	1	201.5	237.7	1.18	0.2384	0.003844	0.556585
ILMN_1743205	ABCA7	1	1	116.8	138.1	1.182	0.2414	0.02848	0.624817
ILMN_1666739	RBM15	1	1	394.3	466.4	1.183	0.2425	0.04172	0.642271
ILMN_1722838	MRPL46	1	1	514.7	609.4	1.184	0.2436	0.02764	0.62109
ILMN_1810085	ABCF3	1	1	133.2	157.7	1.184	0.2437	0.01796	0.611519
ILMN_1776052	LOC148915	1	1	4002	4748	1.186	0.2466	0.03004	0.625089
ILMN_3193306	C14orf109	1	1	454	539.9	1.189	0.2498	0.001004	0.426608
ILMN_1661427	RFNG	1	1	127.8	151.9	1.189	0.2501	0.03555	0.632837
ILMN_2398847	ARHGAP17	1	1	147.9	176	1.19	0.2508	0.01055	0.578498
ILMN_1800935	ARV1	1	1	322.6	384	1.19	0.2512	0.02443	0.62109
ILMN_1767253	RRP12	1	1	155.2	184.9	1.191	0.2527	0.01214	0.598726
ILMN_1749396	LSR	1	1	144.9	172.6	1.191	0.2527	0.01404	0.598726
ILMN_1718990	NFRKB	1	1	124.5	148.4	1.192	0.2534	0.004816	0.57241
ILMN_1708077	DAXX	1	1	160.1	190.8	1.192	0.2534	0.02227	0.62109
ILMN_1683883	ACY1	1	1	216.2	258.3	1.195	0.2566	0.04623	0.64856
ILMN_3251155	PCBP2	1	1	151.9	181.6	1.195	0.2571	0.04086	0.640826
ILMN_1674282	PPARD	1	1	129.8	155.4	1.197	0.2593	0.01133	0.584512
ILMN_1813833	NARFL	1	1	163.9	196.2	1.197	0.2595	0.04146	0.641587
ILMN_1730879	CBY1	1	1	592.5	712.2	1.202	0.2654	0.01839	0.611519
ILMN_1770030	C7orf43	1	1	145.4	174.9	1.203	0.2663	0.03215	0.627593
ILMN_2208495	LASS5	1	1	223.1	268.6	1.204	0.2679	0.03199	0.627593
ILMN_1797786	MAPK12	1	1	183.3	220.8	1.205	0.2686	0.006532	0.573525
ILMN_1808354	SLC4A7	1	1	129.1	155.6	1.205	0.2691	0.04822	0.652561
ILMN_1740169	TYRO3	1	1	170.5	205.8	1.207	0.271	0.0377	0.635765
ILMN_1719972	PLXNA3	1	1	128.6	155.4	1.208	0.273	0.02358	0.62109
ILMN_1692486	ZNRD1	1	1	383.3	464.4	1.212	0.2769	0.01678	0.6039
ILMN_1743373	DLL1	1	1	146.2	177.3	1.213	0.2783	0.03079	0.625089
ILMN_3246273	RNU1-3	1	1	151	183.3	1.214	0.2795	0.03477	0.630428
ILMN_1763027	CAMK2B	1	1	117.6	143.1	1.217	0.2833	0.009016	0.578498
ILMN_2366391	PRDX1	1	1	4897	5966	1.218	0.285	0.03765	0.635765
ILMN_2387784	DEAF1	1	1	128.7	156.8	1.219	0.2855	0.04478	0.642714
ILMN_1801043	GSN	1	1	182.8	223	1.22	0.2865	0.008282	0.578498
ILMN_2415011	DCTD	1	1	235.2	287	1.22	0.287	0.02278	0.62109
ILMN_1751871	STK11	1	1	136.8	167	1.221	0.2879	0.03763	0.635765
ILMN_2055165	MRFAP1	1	1	2665	3257	1.222	0.2895	0.03852	0.640826
ILMN_2150000	C15orf24	1	1	1643	2009	1.223	0.2905	0.01493	0.598726
ILMN_3242883	AGAP8	1	1	190.9	233.7	1.224	0.2919	0.02589	0.62109
ILMN_3239217	LOC729057	1	1	130.2	159.5	1.225	0.2925	0.02033	0.62109
ILMN_1724581	EDC3	1	1	140.1	171.7	1.225	0.2932	0.0324	0.627593
ILMN_1814859	DDX47	1	1	1098	1346	1.226	0.2942	0.04689	0.649616
ILMN_1743397	PIGW	1	1	206.4	253.3	1.227	0.2955	0.0192	0.611519
ILMN_2087303	XKR8	1	1	143	175.5	1.228	0.2957	0.03107	0.625191
ILMN_1697544	SLC25A29	1	1	173.6	213.2	1.229	0.2969	0.04731	0.649616
ILMN_3242320	LOC100133673	1	1	132.6	163	1.229	0.2974	0.011	0.584512
ILMN_2064606	TBC1D2B	1	1	384.7	472.9	1.229	0.2979	0.02495	0.62109
ILMN_1778319	DMKN	1	1	149.9	184.9	1.233	0.3023	0.0006247	0.393821
ILMN_1751330	RBCK1	1	1	389.7	480.7	1.233	0.3027	0.03664	0.635765
ILMN_1685286	PPP1R12C	1	1	152.7	188.4	1.234	0.3033	0.008032	0.578498
ILMN_1778560	ZNF3	1	1	113.7	140.3	1.234	0.3033	0.01355	0.598726
ILMN_1696601	VARS	1	1	642.3	794.4	1.237	0.3065	0.04521	0.642714
ILMN_1720027	ZNF23	1	1	139	171.9	1.237	0.3069	0.03981	0.640826
ILMN_2153466	FAM50B	1	1	156.9	194.2	1.237	0.3071	0.03482	0.630428
ILMN_2367258	SMOX	1	1	168.3	208.3	1.238	0.3079	0.04443	0.642271
ILMN_3237209	LOC642661	1	1	125.6	155.6	1.239	0.3089	0.02427	0.62109
ILMN_2059797	NOL3	1	1	140.3	173.8	1.239	0.3091	0.02846	0.624817
ILMN_1782551	E2F5	1	1	132.5	164.4	1.24	0.3106	0.005059	0.573525
ILMN_1731064	CABC1	1	1	151.9	188.5	1.24	0.3107	0.001005	0.426608
ILMN_1654392	KHNYN	1	1	132.3	164.2	1.241	0.3119	0.0488	0.652561
ILMN_1662243	ING1	1	1	116.3	144.4	1.241	0.3121	0.03432	0.630428
ILMN_1715968	MLL4	1	1	182.3	226.5	1.242	0.3132	0.03955	0.640826
ILMN_1763828	MTF1	1	1	198.9	247.4	1.244	0.3148	0.04255	0.642271
ILMN_2336133	SULT1A4	1	1	200.9	250.4	1.246	0.3176	0.01693	0.6039
ILMN_1678962	DFFB	1	1	166.4	207.4	1.246	0.3176	0.04293	0.642271
ILMN_2405254	GRB7	1	1	118.9	148.4	1.248	0.3196	0.001003	0.426608
ILMN_1703686	BRF1	1	1	117.3	146.6	1.249	0.3212	0.03391	0.630428
ILMN_2415536	SIPA1	1	1	132.1	165.2	1.25	0.3223	0.02975	0.625089
ILMN_2153679	TBC1D3B	1	1	123.1	153.9	1.251	0.3226	0.01337	0.598726
ILMN_2368535	FBXO17	1	1	123.9	155.1	1.252	0.3239	0.0258	0.62109
ILMN_1813374	C19orf28	1	1	148.3	185.8	1.253	0.3253	0.04926	0.652561
ILMN_1661264	SHMT2	1	1	1944	2440	1.255	0.3278	0.04336	0.642271
ILMN_1765109	TNFRSF25	1	1	120.6	151.5	1.256	0.3289	0.03543	0.632672
ILMN_1795495	ERCC5	1	1	311.6	391.7	1.257	0.3301	0.04744	0.650011
ILMN_1656477	ARSA	1	1	112.2	141.2	1.258	0.3317	0.002056	0.514484
ILMN_1685057	SLC22A4	1	1	145.5	183.1	1.259	0.3318	0.002342	0.527198
ILMN_1758798	LOC728734	1	1	387.7	488.5	1.26	0.3333	0.03488	0.630428
ILMN_2380946	EIF4G2	1	1	3335	4204	1.261	0.3341	0.03978	0.640826
ILMN_1692731	TTYH3	1	1	200	252.2	1.261	0.3345	0.03575	0.632837
ILMN_3248803	LOC729680	1	1	130.3	164.5	1.263	0.3365	0.03021	0.625089
ILMN_1775542	FAIM3	1	1	120.2	152.1	1.265	0.3389	0.003926	0.556585
ILMN_1766045	SH3GLB1	1	1	476.3	602.5	1.265	0.3389	0.01358	0.598726
ILMN_1668283	HYAL2	1	1	218.5	276.6	1.266	0.3399	0.008413	0.578498
ILMN_1689747	NOL8	1	1	380.9	482.2	1.266	0.3403	0.04375	0.642271
ILMN_3245458	SNORA61	1	1	493.6	624.9	1.266	0.3403	0.04396	0.642271
ILMN_1658624	UBXN6	1	1	270.8	343	1.267	0.3412	0.007154	0.573525
ILMN_1714417	PSEN2	1	1	138.2	175.2	1.267	0.3419	0.02042	0.62109
ILMN_2212714	TMEM39B	1	1	309.3	392.4	1.268	0.343	0.01398	0.598726
ILMN_2088410	PSMG2	1	1	1412	1793	1.269	0.344	0.03994	0.640826
ILMN_3249327	LOC100134530	1	1	133.8	169.9	1.27	0.3449	0.04251	0.642271
ILMN_1651438	ZFPM1	1	1	131.8	167.4	1.27	0.3452	0.03246	0.627593
ILMN_1699354	EPHA2	1	1	168.4	213.9	1.27	0.3452	0.04009	0.640826
ILMN_1751431	WIBG	1	1	243.9	309.9	1.271	0.3455	0.02878	0.624817
ILMN_1791147	YPEL3	1	1	175	222.3	1.271	0.3455	0.04818	0.652561
ILMN_1738420	TMEM201	1	1	111.4	141.7	1.271	0.3462	0.03106	0.625191
ILMN_1761797	CSTB	1	1	2750	3496	1.272	0.3465	0.01124	0.584512
ILMN_1786310	MVK	1	1	230.8	293.5	1.271	0.3465	0.01813	0.611519
ILMN_1725700	MOV10	1	1	222.7	283.1	1.272	0.3466	6.907e-05	0.263415
ILMN_1799024	VAC14	1	1	164.6	209.4	1.272	0.3471	0.03739	0.635765
ILMN_2050911	SLC22A4	1	1	152	193.4	1.272	0.3472	0.02726	0.62109
ILMN_2403852	CYTH1	1	1	245.5	313.5	1.277	0.3523	0.03455	0.630428
ILMN_2382121	OCRL	1	1	281.1	359	1.277	0.3529	0.02479	0.62109
ILMN_1736093	SNX33	1	1	150.8	192.8	1.278	0.3544	0.03042	0.625089
ILMN_1665871	ANGEL1	1	1	148.5	189.9	1.279	0.3551	0.01102	0.584512
ILMN_1753639	MTAP	1	1	329	421	1.28	0.3558	0.04325	0.642271
ILMN_1767337	SFXN5	1	1	131.7	168.8	1.281	0.3576	0.01063	0.578498
ILMN_2140700	CRIPAK	1	1	140.8	180.4	1.282	0.3582	0.04679	0.649616
ILMN_1739450	NFE2L1	1	1	477.3	612.3	1.283	0.3594	0.001664	0.504577
ILMN_1657864	TMUB2	1	1	200	257	1.285	0.3616	0.003805	0.556585
ILMN_1724437	GCAT	1	1	307.1	394.8	1.286	0.3624	0.02359	0.62109
ILMN_1746257	DAZAP1	1	1	416.3	535.3	1.286	0.3625	0.01029	0.578498
ILMN_1688180	ASPSCR1	1	1	165.6	213	1.286	0.3629	0.03004	0.625089
ILMN_2320964	ADAR	1	1	476.8	613.2	1.286	0.3631	0.04495	0.642714
ILMN_2374425	CCNE1	1	1	146.5	188.4	1.286	0.3632	0.02462	0.62109
ILMN_2393544	PRMT2	1	1	207.6	267.1	1.287	0.3635	0.0331	0.630234
ILMN_1660602	C1orf43	1	1	183.2	236.3	1.29	0.3673	0.037	0.635765
ILMN_2085722	ING2	1	1	354.8	458.7	1.293	0.3704	0.04446	0.642271
ILMN_2141790	HYOU1	1	1	221.5	286.9	1.295	0.3733	0.003952	0.556585
ILMN_1654639	HERC6	1	1	122.3	158.5	1.296	0.3736	0.03597	0.634687
ILMN_2214910	EPHB4	1	1	269.7	349.5	1.296	0.3741	0.02964	0.625089
ILMN_1706149	PDCD2L	1	1	294.1	381.2	1.296	0.3742	0.03337	0.630428
ILMN_1685156	ADCY6	1	1	182.4	236.5	1.297	0.3746	0.03061	0.625089
ILMN_1734353	GPX4	1	1	1994	2586	1.297	0.375	0.03757	0.635765
ILMN_1808305	RTCD1	1	1	267.2	346.8	1.298	0.3762	0.02563	0.62109
ILMN_1744381	SERPINE1	1	1	195.2	253.4	1.298	0.3762	0.04885	0.652561
ILMN_1755173	PLEKHA4	1	1	144.1	187.1	1.298	0.3766	0.0004475	0.393821
ILMN_1699727	BAIAP2	1	1	149.2	193.7	1.298	0.3768	0.003358	0.556585
ILMN_3247781	LOC100132324	1	1	159.9	207.7	1.299	0.377	0.002102	0.514484
ILMN_1778673	GOLGA7	1	1	796.7	1035	1.299	0.3773	0.03916	0.640826
ILMN_1712944	AES	1	1	1123	1460	1.3	0.3786	0.02629	0.62109
ILMN_1740960	MACROD1	1	1	132.5	172.4	1.301	0.3795	0.004218	0.556585
ILMN_2086238	SMYD4	1	1	217.6	283.3	1.302	0.3804	0.03653	0.635765
ILMN_1661197	CLCF1	1	1	121.7	158.4	1.302	0.3811	0.009226	0.578498
ILMN_2278729	EIF3B	1	1	288.9	376.3	1.302	0.3811	0.01016	0.578498
ILMN_1740160	PLCG1	1	1	457	595.4	1.303	0.3817	0.0257	0.62109
ILMN_1657771	CRTC2	1	1	135.6	176.7	1.303	0.382	0.04285	0.642271
ILMN_1812557	CDK5RAP3	1	1	598.8	780.5	1.304	0.3824	0.02007	0.619917
ILMN_2406313	RBCK1	1	1	205.5	268	1.304	0.3828	0.02991	0.625089
ILMN_1685088	RPL36	1	1	4384	5717	1.304	0.383	0.003251	0.556585
ILMN_1672024	ISCA1L	1	1	252.9	329.7	1.304	0.383	0.01554	0.598726
ILMN_2234229	PRMT6	1	1	314.2	410.2	1.306	0.3847	0.02272	0.62109
ILMN_1721225	C20orf4	1	1	463.4	605.7	1.307	0.3863	0.01137	0.584512
ILMN_2257665	PARL	1	1	510.5	667.3	1.307	0.3864	0.04929	0.652561
ILMN_1750401	C17orf62	1	1	265.8	347.6	1.308	0.387	0.007961	0.578498
ILMN_1725946	IRF6	1	1	157.1	205.5	1.308	0.3877	0.03286	0.628315
ILMN_1688070	NSUN5C	1	1	142.7	186.8	1.309	0.3884	0.02049	0.62109
ILMN_1803211	FBXO2	1	1	145.9	191	1.309	0.3885	0.01643	0.601216
ILMN_1652185	IL4R	1	1	172.8	226.4	1.31	0.3895	0.01382	0.598726
ILMN_2262462	C19orf29	1	1	140.8	184.7	1.311	0.3911	0.03155	0.625579
ILMN_1692168	UBE2Z	1	1	744.5	976.4	1.311	0.3911	0.04142	0.641587
ILMN_1782543	EEF1D	1	1	1029	1350	1.312	0.3912	0.01599	0.598726
ILMN_1768470	EIF4G1	1	1	822.6	1079	1.312	0.3917	0.04645	0.649016
ILMN_3244521	LOC283267	1	1	188.4	247.3	1.313	0.3926	0.0288	0.624817
ILMN_2373566	PJA1	1	1	164.7	216.3	1.313	0.3931	0.04009	0.640826
ILMN_1717809	RNF24	1	1	145	190.5	1.314	0.3936	0.0268	0.62109
ILMN_1801553	LEO1	1	1	337.5	443.5	1.314	0.394	0.04725	0.649616
ILMN_2067709	TFB2M	1	1	216.6	284.7	1.314	0.3941	0.01008	0.578498
ILMN_2391900	SLC26A6	1	1	136	178.8	1.315	0.3947	0.006493	0.573525
ILMN_2086077	JUNB	1	1	111.7	146.9	1.315	0.3954	0.005267	0.573525
ILMN_1794677	TMC6	1	1	113.9	149.9	1.316	0.3961	0.02753	0.62109
ILMN_1714352	DMWD	1	1	184.7	243.1	1.316	0.3964	0.03897	0.640826
ILMN_1679495	ULK3	1	1	121.4	159.9	1.317	0.3972	0.01606	0.598726
ILMN_2129505	CYBASC3	1	1	326.2	429.6	1.317	0.3973	0.0452	0.642714
ILMN_1741054	SLC5A6	1	1	310.9	409.9	1.319	0.3989	0.001509	0.504577
ILMN_1752665	ELMO3	1	1	130.2	171.7	1.319	0.3991	0.008615	0.578498
ILMN_1752965	GREM1	1	1	127.2	167.8	1.319	0.4	0.01332	0.598726
ILMN_2356909	MOSPD3	1	1	141.1	186.5	1.322	0.4027	0.0001597	0.308035
ILMN_2411559	PUS1	1	1	130.4	172.4	1.322	0.4027	0.01062	0.578498
ILMN_1731561	ROBO3	1	1	203	268.5	1.323	0.4037	0.02712	0.62109
ILMN_1759341	MAN2B1	1	1	141.5	187.2	1.323	0.4041	0.02778	0.62109
ILMN_1700728	KRTCAP3	1	1	128.6	170.3	1.323	0.4044	0.002704	0.5308
ILMN_1780887	USP21	1	1	220.3	291.6	1.324	0.4048	0.002737	0.5308
ILMN_2318638	TGIF1	1	1	312	413.3	1.325	0.4055	0.004442	0.556585
ILMN_3188110	C19orf60	1	1	432.7	573.1	1.325	0.4056	0.04359	0.642271
ILMN_1760649	PCK2	1	1	118.9	157.7	1.327	0.4081	0.01061	0.578498
ILMN_2124769	YBX1	1	1	3261	4327	1.327	0.4081	0.04036	0.640826
ILMN_1802053	ZNF91	1	1	128.2	170.2	1.328	0.4087	0.009745	0.578498
ILMN_1779399	SNRPA	1	1	529.6	703.1	1.328	0.4089	0.01622	0.599454
ILMN_1709124	ANO8	1	1	123.4	164	1.329	0.41	0.04996	0.652561
ILMN_1711368	TRAPPC9	1	1	143.1	190.1	1.329	0.4102	0.01796	0.611519
ILMN_2379644	CD74	1	1	112.6	149.6	1.329	0.4104	0.04467	0.642271
ILMN_1754179	AP1G2	1	1	193.6	257.7	1.331	0.4125	0.04463	0.642271
ILMN_1686367	HSPA8	1	1	4874	6491	1.332	0.4134	0.006397	0.573525
ILMN_1674243	TFRC	1	1	1329	1772	1.333	0.4147	0.04408	0.642271
ILMN_1679324	EIF1B	1	1	669.9	893.5	1.334	0.4154	0.02716	0.62109
ILMN_1756898	COQ9	1	1	519.3	694	1.336	0.4184	0.03144	0.625579
ILMN_1664878	NLRP2	1	1	246.2	329.1	1.337	0.4186	0.01687	0.6039
ILMN_1707336	ARPC4	1	1	549.4	735.3	1.338	0.4205	0.03476	0.630428
ILMN_2123567	SENP2	1	1	283.1	379	1.339	0.4207	0.0307	0.625089
ILMN_1803018	KIFC2	1	1	189.6	253.9	1.339	0.4212	0.0006905	0.393821
ILMN_2152581	STK38	1	1	398.1	533.2	1.339	0.4213	0.03049	0.625089
ILMN_2388585	GOPC	1	1	136	182.2	1.34	0.4217	0.048	0.652561
ILMN_1679614	SGSM3	1	1	150.6	201.7	1.34	0.4219	0.03018	0.625089
ILMN_2358652	NXF1	1	1	621.6	833.3	1.341	0.423	0.01678	0.6039
ILMN_1743130	PTGFRN	1	1	300.1	403.1	1.344	0.426	0.008835	0.578498
ILMN_1768595	DLG4	1	1	171.1	230.5	1.347	0.4297	0.01597	0.598726
ILMN_1811921	CSRP1	1	1	781.8	1054	1.348	0.4308	0.01664	0.602977
ILMN_1707791	TAZ	1	1	175.3	236.8	1.351	0.4342	0.01353	0.598726
ILMN_1794165	PGD	1	1	1231	1664	1.352	0.4356	0.03442	0.630428
ILMN_1712950	PFN1	1	1	5277	7138	1.353	0.4358	0.03563	0.632837
ILMN_1732612	SHB	1	1	209.2	283	1.353	0.4359	0.04508	0.642714
ILMN_1708778	ASS1	1	1	219.2	296.6	1.353	0.4362	0.02488	0.62109
ILMN_1805863	WDR81	1	1	129.4	175.3	1.355	0.4378	0.001097	0.432026
ILMN_1651229	IPO13	1	1	208.7	282.6	1.355	0.4378	0.02644	0.62109
ILMN_1735930	KLF2	1	1	266.8	362.2	1.358	0.4411	0.04343	0.642271
ILMN_1688892	LAMA3	1	1	200.3	272.1	1.359	0.442	0.009343	0.578498
ILMN_1714170	SPSB1	1	1	158.3	215	1.359	0.4421	0.01904	0.611519
ILMN_1798030	XPR1	1	1	390.3	530.7	1.36	0.4434	0.0159	0.598726
ILMN_1714216	TSC2	1	1	156	212.2	1.36	0.444	0.04295	0.642271
ILMN_2177090	LOC200030	1	1	554	754.6	1.362	0.446	0.04505	0.642714
ILMN_1810392	ZNHIT2	1	1	139.9	190.7	1.363	0.4472	0.01098	0.584512
ILMN_2379734	CTBP1	1	1	132.3	180.5	1.364	0.4478	0.04224	0.642271
ILMN_2133638	DULLARD	1	1	304.4	415.5	1.365	0.4489	0.04365	0.642271
ILMN_3231820	SIVA1	1	1	758.9	1036	1.365	0.4493	0.02729	0.62109
ILMN_3178529	FAM108A2	1	1	264.4	361	1.366	0.4496	0.03276	0.627593
ILMN_1766222	LARP4B	1	1	751	1027	1.367	0.4513	0.03756	0.635765
ILMN_1658160	FAM156A	1	1	185.5	253.6	1.368	0.4516	0.01313	0.598726
ILMN_2189993	MRPS35	1	1	328	448.9	1.369	0.4527	0.01904	0.611519
ILMN_2393254	CAPNS1	1	1	709.4	971	1.369	0.4528	0.0256	0.62109
ILMN_2328776	MST4	1	1	114.9	157.3	1.369	0.4534	0.02613	0.62109
ILMN_2286334	SR140	1	1	297.1	407	1.37	0.4539	0.0009324	0.426608
ILMN_1746618	PAQR7	1	1	157.1	215.5	1.372	0.4567	0.02709	0.62109
ILMN_1704446	SLC6A10P	1	1	434.3	596.2	1.373	0.4571	0.04339	0.642271
ILMN_1672596	BCAR1	1	1	190.8	261.9	1.373	0.4572	6.988e-05	0.263415
ILMN_1725534	ACTN4	1	1	607.9	835.2	1.374	0.4583	0.04262	0.642271
ILMN_1657509	TSEN54	1	1	198.4	272.7	1.374	0.4588	0.01009	0.578498
ILMN_1707350	TUSC1	1	1	131.4	180.6	1.374	0.4588	0.01849	0.611519
ILMN_1793360	APITD1	1	1	316.8	435.6	1.375	0.4597	0.0006347	0.393821
ILMN_1784410	UBP1	1	1	710	977	1.376	0.4606	0.04385	0.642271
ILMN_2088172	POLR2B	1	1	577.7	795.1	1.376	0.4607	0.03694	0.635765
ILMN_1654861	ACO2	1	1	266.3	366.5	1.376	0.4607	0.04041	0.640826
ILMN_2197247	POLR3A	1	1	238.7	328.8	1.377	0.4619	0.03663	0.635765
ILMN_1800341	WDR66	1	1	225	310.2	1.379	0.4631	0.02996	0.625089
ILMN_1809417	LRFN4	1	1	147.2	203	1.38	0.4642	0.003404	0.556585
ILMN_1815264	RHBDD3	1	1	138.9	191.7	1.38	0.4649	0.009446	0.578498
ILMN_1663486	TLK2	1	1	294.6	406.8	1.381	0.4656	0.006954	0.573525
ILMN_2404049	RBM38	1	1	202.9	280.2	1.381	0.4658	0.04085	0.640826
ILMN_1802397	GNA11	1	1	436	602.8	1.383	0.4674	0.01456	0.598726
ILMN_1783728	TBRG4	1	1	395.3	546.7	1.383	0.4678	0.02636	0.62109
ILMN_1768433	CCDC71	1	1	196.1	271.6	1.385	0.4697	0.03803	0.637446
ILMN_1727444	C16orf53	1	1	216.8	300.5	1.386	0.4711	0.04707	0.649616
ILMN_2354547	TUSC3	1	1	485.1	672.7	1.387	0.4717	0.03763	0.635765
ILMN_2347949	G6PD	1	1	2530	3513	1.388	0.4734	0.003422	0.556585
ILMN_1799856	NOMO2	1	1	602.7	838.6	1.391	0.4764	0.04731	0.649616
ILMN_1662795	CA2	1	1	114.3	159.1	1.392	0.4767	0.004511	0.556585
ILMN_1706779	LIG1	1	1	301.5	420.6	1.395	0.4802	0.003535	0.556585
ILMN_2056551	RBMX2	1	1	226	315.3	1.396	0.4808	0.04439	0.642271
ILMN_2129927	EXT1	1	1	248.3	347.1	1.398	0.4833	0.0299	0.625089
ILMN_1772690	OGFOD1	1	1	307.5	430	1.398	0.4837	0.02522	0.62109
ILMN_2319913	DGKA	1	1	173.3	242.5	1.399	0.4843	0.02725	0.62109
ILMN_1716370	TNS4	1	1	116.7	163.6	1.402	0.4876	0.02496	0.62109
ILMN_1764628	LYPLA2	1	1	203.8	285.8	1.402	0.4877	0.03922	0.640826
ILMN_1669497	OSBPL10	1	1	261.3	366.9	1.404	0.4897	0.04919	0.652561
ILMN_1793563	DCTN1	1	1	151.1	212.2	1.404	0.4899	0.005699	0.573525
ILMN_1750563	CERCAM	1	1	128.9	181.2	1.406	0.4915	0.006938	0.573525
ILMN_1745513	MCAT	1	1	142.5	200.5	1.407	0.4925	0.01187	0.598726
ILMN_3283573	LOC647276	1	1	8515	11980	1.407	0.4929	0.02103	0.62109
ILMN_1719344	LOC730820	1	1	214	301.2	1.408	0.4934	0.008873	0.578498
ILMN_1790891	CKAP4	1	1	920	1295	1.408	0.4937	0.03277	0.627593
ILMN_3176403	FTHL16	1	1	11560	16290	1.409	0.4947	0.01285	0.598726
ILMN_1779886	TBC1D14	1	1	424.3	597.9	1.409	0.4947	0.02102	0.62109
ILMN_2359456	ERGIC3	1	1	605.9	853.9	1.409	0.4949	0.03447	0.630428
ILMN_1715702	LOC653171	1	1	261.2	368.4	1.41	0.496	0.04324	0.642271
ILMN_2402341	MAPK3	1	1	450	636.4	1.414	0.5	0.01788	0.611519
ILMN_2316104	IQCB1	1	1	163.1	231.2	1.417	0.503	0.01244	0.598726
ILMN_1764177	JARID2	1	1	238.1	337.7	1.418	0.504	0.00964	0.578498
ILMN_1774604	PNKD	1	1	172.3	244.8	1.421	0.5069	0.02198	0.62109
ILMN_1798459	PPAN	1	1	147.5	209.6	1.421	0.5074	0.02799	0.623193
ILMN_1720865	OSBPL7	1	1	230.8	328.3	1.422	0.508	0.03877	0.640826
ILMN_1751328	FAM83H	1	1	269.6	383.6	1.423	0.5085	0.03457	0.630428
ILMN_1811301	INPP5E	1	1	175.8	250.2	1.423	0.5094	0.006348	0.573525
ILMN_2282077	MIB2	1	1	167.2	238.2	1.425	0.5109	0.04535	0.64352
ILMN_1768754	PILRB	1	1	315	449.6	1.427	0.5132	0.0009144	0.426608
ILMN_1793854	INTS1	1	1	175.3	250.3	1.427	0.5134	0.01397	0.598726
ILMN_1797184	PKN3	1	1	193.1	275.7	1.428	0.5138	0.0194	0.611519
ILMN_1761540	SEMA3F	1	1	155.3	221.8	1.429	0.5146	0.01645	0.601216
ILMN_1772370	ARHGEF1	1	1	140.5	200.8	1.429	0.5152	0.02315	0.62109
ILMN_1699253	LOC729317	1	1	1248	1785	1.43	0.5162	0.04014	0.640826
ILMN_1682957	PACSIN3	1	1	273.1	390.7	1.431	0.5165	3.578e-05	0.263415
ILMN_1670752	KIAA0907	1	1	382	546.7	1.431	0.5171	0.04667	0.649616
ILMN_1781536	FAH	1	1	272.2	389.6	1.431	0.5172	0.02219	0.62109
ILMN_1705602	KLHL17	1	1	121.6	174.1	1.432	0.518	0.03278	0.627593
ILMN_1702633	RETSAT	1	1	332.3	476.2	1.433	0.5192	0.02109	0.62109
ILMN_1715636	EIF3B	1	1	906.7	1300	1.434	0.5202	0.03912	0.640826
ILMN_2410771	KEAP1	1	1	279.8	401.4	1.435	0.5207	0.04464	0.642271
ILMN_1686401	LOC728739	1	1	335.9	482.8	1.438	0.5236	0.01137	0.584512
ILMN_1666924	PINK1	1	1	163	234.7	1.44	0.526	0.02445	0.62109
ILMN_1673933	LOC440341	1	1	285.3	411.2	1.441	0.5272	0.03877	0.640826
ILMN_1726743	MRPS30	1	1	373.1	538	1.442	0.5282	0.02582	0.62109
ILMN_1652580	POLD1	1	1	233.8	337.7	1.445	0.5307	0.009413	0.578498
ILMN_1673069	DPP9	1	1	355.2	514.4	1.448	0.5344	0.02325	0.62109
ILMN_1793017	DGKQ	1	1	160.4	232.4	1.449	0.5347	0.02389	0.62109
ILMN_1680624	CREG1	1	1	461.3	668.9	1.45	0.536	0.01544	0.598726
ILMN_2101526	GGCT	1	1	668.7	970.5	1.451	0.5375	0.02774	0.62109
ILMN_2370772	EIF4G1	1	1	689.9	1002	1.452	0.5377	0.0173	0.610513
ILMN_2359789	RAC1	1	1	2718	3950	1.453	0.5391	0.02435	0.62109
ILMN_1703617	AHSA1	1	1	737.8	1073	1.455	0.5407	0.002666	0.5308
ILMN_1791820	ZNF768	1	1	130.4	189.7	1.455	0.5407	0.01354	0.598726
ILMN_1737344	DDX41	1	1	410.6	597.3	1.455	0.5409	0.02173	0.62109
ILMN_1701854	GNG5	1	1	441.9	643.8	1.457	0.543	0.04257	0.642271
ILMN_1657332	CCDC85B	1	1	176.9	257.8	1.458	0.5436	0.04075	0.640826
ILMN_1735156	SLC4A11	1	1	179.1	261.2	1.458	0.5438	0.03313	0.630234
ILMN_2113490	NTN4	1	1	143.1	208.7	1.458	0.5443	0.02914	0.625089
ILMN_1756126	STUB1	1	1	442.2	645.5	1.46	0.5456	0.005258	0.573525
ILMN_1687279	DHPS	1	1	286.8	418.7	1.46	0.5457	0.01802	0.611519
ILMN_1699226	UBR4	1	1	322.6	471.7	1.462	0.548	0.02258	0.62109
ILMN_2234016	FTHL7	1	1	9918	14510	1.463	0.549	0.03371	0.630428
ILMN_1698463	ILF3	1	1	394	576.5	1.463	0.549	0.03788	0.637354
ILMN_1733799	FAM195B	1	1	250.1	366.4	1.465	0.5507	0.01319	0.598726
ILMN_1653165	AAMP	1	1	325.4	476.7	1.465	0.5511	0.04574	0.646012
ILMN_1661628	LOC653110	1	1	177.5	260.5	1.467	0.5532	0.007386	0.573525
ILMN_1806408	ACADVL	1	1	1815	2664	1.468	0.5534	0.03567	0.632837
ILMN_1756204	RPS6KA4	1	1	314.2	461.7	1.469	0.5553	0.00175	0.504577
ILMN_2380588	C6orf108	1	1	598.8	879.9	1.47	0.5554	0.01014	0.578498
ILMN_1726434	UNC45A	1	1	409.5	602.2	1.47	0.5561	0.01377	0.598726
ILMN_1727689	TNFAIP2	1	1	138.3	203.4	1.471	0.5569	0.007153	0.573525
ILMN_1682081	RNF19B	1	1	126.6	186.3	1.472	0.5573	0.00931	0.578498
ILMN_1659058	PPP1R10	1	1	271.8	399.9	1.472	0.5574	0.01604	0.598726
ILMN_2059689	TMEM54	1	1	240.6	354.8	1.475	0.5606	0.03433	0.630428
ILMN_2347234	PRMT1	1	1	829.2	1223	1.476	0.5613	0.04296	0.642271
ILMN_1657862	AHCY	1	1	2174	3209	1.476	0.5618	0.02525	0.62109
ILMN_1653404	NKIRAS2	1	1	256.4	378.7	1.477	0.5624	0.01549	0.598726
ILMN_1746171	H2AFY	1	1	847.2	1251	1.477	0.5626	0.009903	0.578498
ILMN_2327346	SSBP4	1	1	180.8	267	1.477	0.5628	0.007147	0.573525
ILMN_1688565	ZNF580	1	1	170.3	251.6	1.477	0.5631	0.03988	0.640826
ILMN_2140974	TPM4	1	1	253.2	374.8	1.48	0.566	0.04068	0.640826
ILMN_2138801	TP73L	1	1	204.3	302.8	1.482	0.5676	0.04018	0.640826
ILMN_3210491	LOC389049	1	1	159.3	236.1	1.482	0.5678	0.02802	0.623193
ILMN_1762255	GSTM1	1	1	195.1	290.1	1.487	0.5724	0.01116	0.584512
ILMN_1655418	CAPNS1	1	1	1300	1935	1.488	0.5733	0.02602	0.62109
ILMN_1748591	ODC1	1	1	1421	2115	1.489	0.574	0.01601	0.598726
ILMN_2188862	GDF15	1	1	142.4	212	1.489	0.5743	0.02967	0.625089
ILMN_1728049	S100A16	1	1	900.4	1342	1.49	0.5757	0.04576	0.646012
ILMN_1711904	MXD3	1	1	195.7	292.1	1.493	0.5782	0.006287	0.573525
ILMN_2328986	SREBF1	1	1	139.3	208.1	1.494	0.5788	0.02851	0.624817
ILMN_1754121	CSK	1	1	669.8	1001	1.495	0.58	0.03668	0.635765
ILMN_2286870	CSNK1D	1	1	719.6	1077	1.496	0.5813	0.00664	0.573525
ILMN_1729495	TRIM41	1	1	477.6	714.8	1.497	0.5818	0.02333	0.62109
ILMN_1684211	SEC14L2	1	1	129	193.1	1.497	0.5823	0.04234	0.642271
ILMN_3235326	LOC388796	1	1	864.2	1294	1.498	0.5826	0.03381	0.630428
ILMN_1709439	CHMP1A	1	1	307.2	460.2	1.498	0.5832	0.03226	0.627593
ILMN_2309245	BIN1	1	1	572.4	857.6	1.498	0.5833	0.008645	0.578498
ILMN_1794522	EIF5A	1	1	2214	3319	1.499	0.5841	0.001787	0.504577
ILMN_1679655	WDR82	1	1	510	765.2	1.5	0.5852	0.02061	0.62109
ILMN_1810891	ZNF629	1	1	255.7	384.2	1.503	0.5875	0.03126	0.625191
ILMN_2383964	CDCA4	1	1	134.3	202	1.505	0.5896	0.04484	0.642714
ILMN_2336130	SULT1A4	1	1	160.5	241.8	1.507	0.5916	0.02754	0.62109
ILMN_1703226	KTI12	1	1	280.2	422.9	1.509	0.594	0.01393	0.598726
ILMN_1664861	ID1	1	1	357.7	541.4	1.513	0.5979	0.04249	0.642271
ILMN_1808860	STX5	1	1	245.7	372.5	1.516	0.6005	0.03759	0.635765
ILMN_1802380	RERE	1	1	351.2	532.5	1.516	0.6007	0.00681	0.573525
ILMN_1797209	TSGA14	1	1	200.5	304.4	1.518	0.6024	0.0001866	0.308035
ILMN_1744649	PSMB5	1	1	1921	2920	1.52	0.6038	0.007876	0.578498
ILMN_1722218	MBOAT7	1	1	306.2	465.4	1.52	0.604	0.03541	0.632672
ILMN_1794825	ALDH3A2	1	1	700.6	1065	1.52	0.6044	0.01612	0.598726
ILMN_1742432	COBRA1	1	1	463.6	705	1.521	0.6046	0.001795	0.504577
ILMN_2352097	GPR56	1	1	282	428.8	1.521	0.6046	0.004323	0.556585
ILMN_1687768	NCOA7	1	1	399.3	607.5	1.521	0.6054	0.04764	0.65054
ILMN_1699603	MRPL12	1	1	831.7	1266	1.522	0.6063	0.03217	0.627593
ILMN_2091792	ENTPD6	1	1	564.3	859.6	1.523	0.6072	0.008571	0.578498
ILMN_1740441	CYB5R3	1	1	385.9	588	1.524	0.6076	0.01872	0.611519
ILMN_2415529	CDK5RAP2	1	1	249.3	380.3	1.525	0.609	0.02582	0.62109
ILMN_2089073	ATP9A	1	1	325.1	496.2	1.526	0.6101	0.02184	0.62109
ILMN_1813625	TRIM25	1	1	267.5	408.4	1.527	0.6106	0.04636	0.64856
ILMN_2157421	STUB1	1	1	523.1	799	1.527	0.6109	0.04541	0.643756
ILMN_2335718	HNRNPAB	1	1	1434	2190	1.527	0.611	0.04104	0.64146
ILMN_1683146	FTH1	1	1	509.1	779.5	1.531	0.6145	0.03854	0.640826
ILMN_1781680	DAP3	1	1	609.3	933.5	1.532	0.6154	0.005631	0.573525
ILMN_1653599	ATP5D	1	1	1402	2150	1.534	0.6173	0.003447	0.556585
ILMN_1704571	FAM53B	1	1	182.4	279.8	1.534	0.6176	0.04583	0.646012
ILMN_1747451	PLCXD1	1	1	157.6	241.9	1.534	0.6177	0.0007157	0.393821
ILMN_1671911	MTA1	1	1	459.1	704.9	1.535	0.6186	0.04221	0.642271
ILMN_1738699	FXR2	1	1	216.2	331.9	1.535	0.6187	0.02143	0.62109
ILMN_1677800	SGTA	1	1	232.3	357.1	1.537	0.6204	0.007682	0.573525
ILMN_1704672	OBFC2B	1	1	471.9	726	1.538	0.6213	0.04122	0.641587
ILMN_1740395	RAVER1	1	1	230.6	354.9	1.539	0.6221	0.03134	0.625191
ILMN_3233229	SNHG7	1	1	243.8	375.8	1.541	0.624	0.01855	0.611519
ILMN_1656938	LOC731486	1	1	162.1	250.1	1.543	0.6256	0.01386	0.598726
ILMN_2128967	C11orf1	1	1	288.1	444.6	1.543	0.6258	0.007331	0.573525
ILMN_1773389	PLTP	1	1	133.1	205.9	1.547	0.6294	0.006874	0.573525
ILMN_1693340	RAC3	1	1	352.4	545.3	1.547	0.6299	0.002625	0.5308
ILMN_1716480	ACD	1	1	283	438.3	1.549	0.6309	0.03767	0.635765
ILMN_3229606	LOC729406	1	1	163	252.7	1.55	0.6322	0.04902	0.652561
ILMN_1741148	ALDOA	1	1	2174	3370	1.55	0.6323	0.03084	0.625089
ILMN_1687857	ST6GALNAC4	1	1	183.3	284.4	1.551	0.6335	0.0007129	0.393821
ILMN_1766762	DYNLRB1	1	1	713	1106	1.552	0.6337	0.01234	0.598726
ILMN_1691892	TAGLN2	1	1	491.7	763.8	1.553	0.6354	0.0178	0.611519
ILMN_1719656	MRPL38	1	1	687.6	1068	1.553	0.6355	0.01741	0.610942
ILMN_2383383	PIR	1	1	399.9	621.2	1.553	0.6355	0.03008	0.625089
ILMN_1738369	TUFM	1	1	1183	1839	1.554	0.6362	0.0001717	0.308035
ILMN_1696087	PHB2	1	1	949.8	1478	1.556	0.6376	0.03413	0.630428
ILMN_1808712	RNF40	1	1	330.1	515.1	1.56	0.6418	0.0435	0.642271
ILMN_1808202	C19orf22	1	1	494	771.5	1.562	0.643	0.01887	0.611519
ILMN_2343047	ABCB9	1	1	160.1	250.1	1.562	0.643	0.03173	0.627186
ILMN_1751161	COL7A1	1	1	332.3	519.2	1.563	0.6439	0.03016	0.625089
ILMN_2386444	ANGPTL4	1	1	145.5	227.4	1.563	0.6439	0.03585	0.633322
ILMN_1757847	C11orf68	1	1	146.1	228.4	1.564	0.6449	0.00581	0.573525
ILMN_1796430	PSMD3	1	1	198.4	310.6	1.566	0.6469	0.01493	0.598726
ILMN_1668134	GSTM1	1	1	213.9	334.9	1.566	0.6469	0.02875	0.624817
ILMN_2398489	SIGMAR1	1	1	535.3	838.3	1.566	0.6471	0.04736	0.649702
ILMN_1812262	DDR1	1	1	350.1	548.5	1.567	0.6477	0.01352	0.598726
ILMN_2192620	DCAF15	1	1	182.2	286.4	1.572	0.6529	0.002983	0.556585
ILMN_1715684	LAMB3	1	1	180.6	284.2	1.574	0.6544	0.03564	0.632837
ILMN_2377430	AGPAT2	1	1	202.6	319	1.575	0.6549	0.006306	0.573525
ILMN_2245305	ABHD12	1	1	320	504.1	1.575	0.6555	0.01391	0.598726
ILMN_1663042	SDC4	1	1	452	713.2	1.578	0.658	0.03501	0.630657
ILMN_1658677	DTX3	1	1	149.3	235.7	1.578	0.6585	0.02115	0.62109
ILMN_1683609	UBE1	1	1	854.7	1350	1.579	0.659	0.02548	0.62109
ILMN_1807600	NPLOC4	1	1	351.5	557	1.584	0.6639	0.007623	0.573525
ILMN_1651788	MAP3K11	1	1	183.1	290.1	1.585	0.6642	0.01601	0.598726
ILMN_2125374	CMAS	1	1	510.6	809.9	1.586	0.6654	0.004403	0.556585
ILMN_1715392	PRPF3	1	1	501	795	1.587	0.6661	0.04844	0.652561
ILMN_1765801	GAA	1	1	177.8	282.2	1.587	0.6666	0.006334	0.573525
ILMN_1732176	AGPAT2	1	1	215.5	342.4	1.589	0.6683	0.005495	0.573525
ILMN_2352216	FBXL6	1	1	217.2	345.3	1.59	0.6688	0.01546	0.598726
ILMN_3245236	FBRS	1	1	208.1	331.2	1.591	0.67	0.04078	0.640826
ILMN_1659688	LGALS3BP	1	1	731.5	1169	1.598	0.6766	0.03493	0.630565
ILMN_3244457	EHBP1L1	1	1	247.7	396.2	1.599	0.6773	0.01019	0.578498
ILMN_1711994	TCIRG1	1	1	240.4	385.2	1.602	0.68	0.006771	0.573525
ILMN_2413064	ST6GALNAC4	1	1	205.8	330.1	1.604	0.6816	0.01573	0.598726
ILMN_3248218	SNORD104	1	1	346.8	557.2	1.607	0.684	0.03675	0.635765
ILMN_2400512	PRKCSH	1	1	143.5	230.6	1.607	0.6843	0.03914	0.640826
ILMN_1728984	PA2G4	1	1	1113	1788	1.607	0.6844	0.01863	0.611519
ILMN_2260991	TSPO	1	1	707.9	1138	1.608	0.6855	0.03532	0.632672
ILMN_1653342	DUS1L	1	1	226.2	364	1.609	0.6865	0.03183	0.627186
ILMN_1805737	PFKP	1	1	1083	1746	1.611	0.6882	0.009826	0.578498
ILMN_1847822	KIAA0368	1	1	567.1	915.3	1.614	0.6906	0.04774	0.651307
ILMN_1814808	BFAR	1	1	347.7	561.2	1.614	0.6908	0.0155	0.598726
ILMN_1720282	NQO1	1	1	1762	2845	1.614	0.691	0.02742	0.62109
ILMN_1781155	LYN	1	1	164.8	266.7	1.618	0.6947	0.0159	0.598726
ILMN_1757956	PCGF1	1	1	193	312.6	1.62	0.6958	0.03262	0.627593
ILMN_1784641	NDUFA3	1	1	1325	2148	1.621	0.6971	0.0442	0.642271
ILMN_1677814	ABCC3	1	1	672.2	1090	1.621	0.6972	0.03118	0.625191
ILMN_1787691	CITED4	1	1	126.5	205.4	1.624	0.6994	0.001369	0.480952
ILMN_1815666	ATP2A2	1	1	598.9	974.2	1.627	0.7018	0.02461	0.62109
ILMN_2367707	PKN1	1	1	192.3	313	1.628	0.703	0.04004	0.640826
ILMN_1760160	STX1A	1	1	134.1	218.5	1.629	0.7036	0.0006634	0.393821
ILMN_2352042	MRPL4	1	1	230.1	376.4	1.635	0.7097	0.0005658	0.393821
ILMN_2392635	ABCF1	1	1	438.4	717.2	1.636	0.7102	0.01896	0.611519
ILMN_2207393	CNOT3	1	1	166.7	273.1	1.638	0.712	0.01471	0.598726
ILMN_1733869	OGDH	1	1	244.2	401	1.642	0.7155	0.03046	0.625089
ILMN_1783285	CTPS	1	1	485.2	797	1.643	0.716	0.01599	0.598726
ILMN_1655884	ATP2A2	1	1	519.5	854.9	1.646	0.7187	0.04427	0.642271
ILMN_1785756	LOC731314	1	1	676	1113	1.646	0.719	0.0452	0.642714
ILMN_2399523	JAG2	1	1	134.9	222.2	1.647	0.7197	0.02261	0.62109
ILMN_1760412	SHISA2	1	1	313.2	516.7	1.65	0.7223	0.01402	0.598726
ILMN_1728684	PELP1	1	1	290.7	479.9	1.651	0.7231	0.04318	0.642271
ILMN_2283388	C20orf24	1	1	2447	4042	1.652	0.7239	0.04525	0.642714
ILMN_2159453	STXBP2	1	1	215.7	356.8	1.654	0.7262	0.03485	0.630428
ILMN_1774272	ESRRA	1	1	176.6	292.7	1.658	0.7294	0.001602	0.504577
ILMN_1703370	ZDHHC12	1	1	372.3	617.4	1.659	0.7299	0.03917	0.640826
ILMN_1723971	SLC29A1	1	1	189.7	314.7	1.659	0.7306	0.008778	0.578498
ILMN_1671885	MLF2	1	1	614.3	1019	1.66	0.7308	0.04049	0.640826
ILMN_1791826	RAB25	1	1	198.5	329.6	1.661	0.7319	0.03402	0.630428
ILMN_2349658	TSPO	1	1	893	1491	1.67	0.7398	0.0004378	0.393821
ILMN_1778087	ANXA8	1	1	280.1	468.7	1.673	0.7426	0.0337	0.630428
ILMN_1804822	SRXN1	1	1	440.4	737.8	1.675	0.7444	0.00695	0.573525
ILMN_1693410	BRI3BP	1	1	435.4	729.7	1.676	0.7451	0.04053	0.640826
ILMN_1778360	PYGB	1	1	519.3	870.9	1.677	0.7461	0.002483	0.5308
ILMN_1789419	EXOC3	1	1	207	348.8	1.685	0.7523	0.007469	0.573525
ILMN_1736597	TKT	1	1	4026	6797	1.688	0.7556	0.002852	0.543233
ILMN_1763634	PEX14	1	1	171	289.4	1.692	0.7589	0.0154	0.598726
ILMN_1743078	LOC643031	1	1	1568	2656	1.694	0.7602	0.03044	0.625089
ILMN_1711853	MED24	1	1	491.3	832.4	1.694	0.7608	0.0246	0.62109
ILMN_1811574	MAPK8IP3	1	1	177.1	302	1.705	0.77	0.0185	0.611519
ILMN_1754235	SLC35C2	1	1	330.3	564.4	1.709	0.7727	0.009901	0.578498
ILMN_1659106	PHLDA3	1	1	176.6	302.5	1.713	0.7766	0.0353	0.632672
ILMN_2399328	COBRA1	1	1	345.3	592.3	1.716	0.7787	0.005353	0.573525
ILMN_2169025	JOSD2	1	1	121.5	208.5	1.716	0.779	0.04636	0.64856
ILMN_1746517	KYNU	1	1	156.3	269.1	1.722	0.7838	0.007646	0.573525
ILMN_2198893	LOC407835	1	1	589.5	1016	1.724	0.7854	0.007552	0.573525
ILMN_1708223	PAK6	1	1	127.2	220.1	1.73	0.7905	0.0113	0.584512
ILMN_2402806	TRPC4AP	1	1	455.1	787.8	1.731	0.7915	0.0004883	0.393821
ILMN_2127477	G6PC3	1	1	305.5	532.4	1.743	0.8013	0.005117	0.573525
ILMN_1810055	ITFG3	1	1	306.1	533.6	1.743	0.8018	0.006562	0.573525
ILMN_2410909	AKT1	1	1	969	1690	1.744	0.802	0.0006175	0.393821
ILMN_2349393	MDK	1	1	350	615	1.757	0.8133	0.03405	0.630428
ILMN_1752478	DHRS3	1	1	155.5	273.5	1.759	0.8148	0.01949	0.611519
ILMN_1732066	CKMT1A	1	1	310	545.7	1.761	0.816	0.03882	0.640826
ILMN_1704294	CDH3	1	1	280.4	495	1.765	0.82	0.004241	0.556585
ILMN_2139100	SHISA5	1	1	788.8	1399	1.774	0.827	0.03651	0.635765
ILMN_1701025	EPHX1	1	1	180.6	320.8	1.776	0.8289	0.01544	0.598726
ILMN_1769702	GPAA1	1	1	447.6	796.6	1.78	0.8316	0.03661	0.635765
ILMN_1671494	USP5	1	1	664.6	1186	1.785	0.8361	0.04904	0.652561
ILMN_2219002	KRT6A	1	1	1381	2467	1.787	0.8373	0.002643	0.5308
ILMN_2200331	H2AFX	1	1	291.2	522	1.793	0.8421	0.04296	0.642271
ILMN_1770653	MAL2	1	1	168.6	304.1	1.804	0.8511	0.006773	0.573525
ILMN_1796106	MGAT4B	1	1	358	646.7	1.807	0.8534	0.01724	0.609844
ILMN_2179018	NDUFAB1	1	1	1033	1870	1.81	0.8563	0.03447	0.630428
ILMN_1729801	S100A8	1	1	122.4	221.7	1.811	0.8569	0.01983	0.61764
ILMN_1765649	IRF3	1	1	253.9	460.1	1.812	0.8576	0.0008104	0.426608
ILMN_1713124	AKR1C3	1	1	216.5	392.8	1.814	0.8594	0.001256	0.46651
ILMN_1665831	CLPTM1	1	1	484	881.1	1.82	0.8643	0.02739	0.62109
ILMN_2326282	C19orf6	1	1	336.7	617.8	1.835	0.8757	0.006832	0.573525
ILMN_1734742	ARHGDIA	1	1	1150	2118	1.842	0.8813	0.00768	0.573525
ILMN_1720373	SLC7A5	1	1	3826	7070	1.848	0.8859	0.03014	0.625089
ILMN_1761247	PIR	1	1	458.8	848.7	1.85	0.8875	0.009185	0.578498
ILMN_1740170	CHCHD10	1	1	1289	2409	1.869	0.902	0.01774	0.611519
ILMN_2331232	TNFRSF6B	1	1	208.1	392.2	1.885	0.9144	0.005545	0.573525
ILMN_2388272	MED24	1	1	370.9	701.1	1.89	0.9187	0.02534	0.62109
ILMN_1712583	METRN	1	1	213.9	404.6	1.892	0.9199	0.01306	0.598726
ILMN_1710514	BCL3	1	1	232.3	440.3	1.896	0.9227	0.03727	0.635765
ILMN_1760628	C9orf86	1	1	227.9	438.9	1.926	0.9453	0.0018	0.504577
ILMN_1685005	TNFRSF1A	1	1	511.4	985.5	1.927	0.9464	0.0155	0.598726
ILMN_1687757	AKR1C4	1	1	136.4	263.8	1.934	0.9517	0.001105	0.432026
ILMN_1733811	JUP	1	1	496.9	966.5	1.945	0.96	0.01239	0.598726
ILMN_1765578	TIPARP	1	1	635.1	1240	1.953	0.9656	0.0088	0.578498
ILMN_2331231	TNFRSF6B	1	1	365.6	717.8	1.963	0.9732	0.002252	0.514738
ILMN_2324421	TXNRD1	1	1	578.7	1139	1.968	0.9767	0.03647	0.635765
ILMN_2380839	SNRNP70	1	1	309.1	612.2	1.981	0.9861	0.004483	0.556585
ILMN_3202024	LOC392437	1	1	5138	10190	1.983	0.9875	0.03696	0.635765
ILMN_2112301	DRAP1	1	1	1141	2266	1.986	0.9898	0.01941	0.611519
ILMN_1796490	GRINA	1	1	393.7	782.2	1.987	0.9905	0.04935	0.652561
ILMN_1683658	FKBP1A	1	1	1502	2996	1.995	0.9961	0.0447	0.642271
ILMN_1724406	INO80E	1	1	288.3	576.1	1.998	0.9988	0.02594	0.62109
ILMN_1773849	ATP6V0C	1	1	360.5	722.8	2.005	1.003	0.02608	0.62109
ILMN_2317658	SLC3A2	1	1	337.5	677.9	2.008	1.006	0.004246	0.556585
ILMN_2123312	LRAP	1	1	1880	3792	2.017	1.012	0.04883	0.652561
ILMN_3195198	KRT17P3	1	1	318.8	643.7	2.019	1.014	0.02164	0.62109
ILMN_1776674	SAC3D1	1	1	432.9	874.5	2.02	1.014	0.0451	0.642714
ILMN_1684051	WASF2	1	1	219.4	454.4	2.071	1.051	0.01647	0.601216
ILMN_2412336	AKR1C2	1	1	219.2	462.1	2.108	1.076	0.01645	0.601216
ILMN_2288483	C3orf34	1	1	920.4	1972	2.143	1.1	0.0351	0.631333
ILMN_1800354	CST3	1	1	2191	4726	2.157	1.109	0.02623	0.62109
ILMN_1708858	CSNK1E	1	1	215.9	468.1	2.168	1.116	0.01517	0.598726
ILMN_1682717	IER3	1	1	487.9	1066	2.184	1.127	0.01906	0.611519
ILMN_2361104	ZMAT3	1	1	1518	3327	2.193	1.133	0.03485	0.630428
ILMN_3236935	LOC728908	1	1	329.1	732.9	2.227	1.155	0.0009138	0.426608
ILMN_1713829	PTGES	1	1	214.9	489.8	2.279	1.189	0.007414	0.573525
ILMN_1758128	CYGB	1	1	1041	2403	2.307	1.206	0.01056	0.578498
ILMN_2111932	SERINC2	1	1	236.2	545.2	2.308	1.207	0.01412	0.598726
ILMN_2143685	CLDN7	1	1	257.8	598.4	2.321	1.215	0.003775	0.556585
ILMN_1778374	BSG	1	1	1098	2609	2.376	1.249	0.0134	0.598726
ILMN_1775501	IL1B	1	1	133.2	316.8	2.379	1.25	0.01748	0.610942
ILMN_1717056	TXNRD1	1	1	756.2	1885	2.493	1.318	0.004511	0.556585
ILMN_1723871	OTUB1	1	1	245.4	628.3	2.56	1.356	0.01209	0.598726
ILMN_1694325	NFIX	1	1	259.7	664.7	2.56	1.356	0.03925	0.640826
ILMN_1697559	G6PD	1	1	733.4	1896	2.586	1.371	0.005318	0.573525
ILMN_1726456	SLC3A2	1	1	1134	2979	2.627	1.394	0.01425	0.598726
ILMN_1693338	CYP1B1	1	1	1034	2801	2.708	1.437	0.01982	0.61764
ILMN_1750974	S100A9	1	1	292.4	819.2	2.802	1.486	0.0005431	0.393821
ILMN_2252136	YWHAE	1	1	310.4	985.7	3.176	1.667	0.01051	0.578498
ILMN_1702503	ALDH3A1	1	1	171.2	653.5	3.818	1.933	0.002228	0.514738

## Sheet: B100 vs blank_24h
PROBE_ID	SYMBOL	d1	d2	m1	m2	FC	log2FC	pval	fdr
ILMN_1797728	HMGCS1	1	1	4295	1959	-2.192	-1.132	0.01402	0.836381
ILMN_1741356	PRICKLE1	1	1	728.1	357.5	-2.037	-1.026	0.001076	0.763353
ILMN_1755974	ALDOC	1	1	2166	1069	-2.027	-1.019	0.02022	0.836381
ILMN_2115125	CTGF	1	1	390.1	198	-1.97	-0.9785	0.03205	0.84842
ILMN_1725139	CA9	1	1	226.3	118.2	-1.915	-0.9372	0.001481	0.763353
ILMN_1695370	LOC645968	1	1	454.2	241.1	-1.884	-0.9138	0.03794	0.84842
ILMN_2336595	ACSS2	1	1	3115	1655	-1.882	-0.9119	0.01082	0.836381
ILMN_3310065	SFTA1P	1	1	427.9	238.9	-1.791	-0.8409	0.01461	0.836381
ILMN_1735877	EFEMP1	1	1	1043	582.4	-1.791	-0.8407	0.03662	0.84842
ILMN_2234697	BEX1	1	1	1577	906.1	-1.74	-0.7991	0.001073	0.763353
ILMN_1682099	TNFAIP8L3	1	1	713.4	419.9	-1.699	-0.7645	0.03938	0.84859
ILMN_1699829	CTGF	1	1	1432	846.6	-1.692	-0.7587	0.006885	0.836381
ILMN_2206746	BGN	1	1	1413	863.7	-1.636	-0.7103	0.04824	0.851223
ILMN_3237623	RNY1	1	1	257.4	161.3	-1.596	-0.6742	0.01648	0.836381
ILMN_1705750	TGM2	1	1	425.7	269.6	-1.579	-0.659	0.04171	0.84859
ILMN_1666222	PHACTR3	1	1	281.2	183.9	-1.529	-0.6128	0.01427	0.836381
ILMN_1692219	RAB11FIP1	1	1	938.9	621.7	-1.51	-0.5949	0.01267	0.836381
ILMN_1685433	COL8A1	1	1	1870	1244	-1.504	-0.5887	0.01855	0.836381
ILMN_1661743	LOC644760	1	1	178	119.3	-1.493	-0.5779	0.0009271	0.763353
ILMN_2402392	COL8A1	1	1	672.4	450.5	-1.493	-0.5778	0.02153	0.836381
ILMN_1715024	LSS	1	1	1072	721.7	-1.485	-0.5704	0.02993	0.84842
ILMN_1699772	RRAGD	1	1	389.5	263.5	-1.479	-0.5642	0.008588	0.836381
ILMN_3310351	RNU6-15	1	1	1387	945.2	-1.468	-0.5536	0.04205	0.84859
ILMN_1773337	DKK1	1	1	515.2	351.4	-1.466	-0.5522	0.0113	0.836381
ILMN_2188521	PVRL3	1	1	267.3	183.5	-1.457	-0.5428	0.0006776	0.763353
ILMN_2144088	FDFT1	1	1	5700	3922	-1.453	-0.5395	0.02216	0.836381
ILMN_1714364	PTK2	1	1	2563	1766	-1.452	-0.5378	0.03197	0.84842
ILMN_1743836	MXRA7	1	1	811.9	561.5	-1.446	-0.5319	0.03175	0.84842
ILMN_1811364	SGPP2	1	1	431.2	298.4	-1.445	-0.5313	0.01055	0.836381
ILMN_1770020	PPIL3	1	1	855	592.9	-1.442	-0.5282	0.005356	0.836381
ILMN_3263099	LOC100129195	1	1	160.8	112.4	-1.43	-0.5156	0.04455	0.851223
ILMN_1706505	COL5A1	1	1	265.7	186.5	-1.425	-0.5111	0.01725	0.836381
ILMN_1811997	ZNF364	1	1	1083	762.3	-1.421	-0.5068	0.0167	0.836381
ILMN_1658494	C13orf15	1	1	294.8	207.5	-1.42	-0.5064	0.008261	0.836381
ILMN_2305544	DBI	1	1	5160	3672	-1.405	-0.4908	0.0423	0.84859
ILMN_1726245	TGFBR2	1	1	1633	1165	-1.402	-0.4873	0.04843	0.851223
ILMN_1657550	MVD	1	1	321.9	229.7	-1.401	-0.4866	0.007298	0.836381
ILMN_1761425	OLFML2A	1	1	444.9	317.6	-1.401	-0.4864	0.01518	0.836381
ILMN_1741096	FDFT1	1	1	1531	1094	-1.4	-0.4854	0.0263	0.84842
ILMN_1697793	SYNJ2BP	1	1	391.4	279.7	-1.399	-0.4844	0.002321	0.774137
ILMN_1804090	SLC25A10	1	1	526.1	376.6	-1.397	-0.4824	0.02354	0.837853
ILMN_1706873	RPL34	1	1	386.6	277.1	-1.395	-0.4808	0.005946	0.836381
ILMN_1701827	CADM3	1	1	217	155.7	-1.394	-0.4794	0.008169	0.836381
ILMN_1737146	TRAM1	1	1	5287	3805	-1.39	-0.4746	0.04621	0.851223
ILMN_1691188	UIMC1	1	1	1462	1063	-1.376	-0.4603	0.0004694	0.763353
ILMN_1729453	TSPAN9	1	1	824.5	599.1	-1.376	-0.4607	0.002497	0.774137
ILMN_1780861	LOC653506	1	1	359.5	261.2	-1.376	-0.4609	0.01358	0.836381
ILMN_1697491	FLJ14213	1	1	205.1	150	-1.367	-0.4508	0.0007146	0.763353
ILMN_1734190	TCEAL3	1	1	1836	1346	-1.364	-0.448	0.0003523	0.763353
ILMN_2075065	FADS2	1	1	321.9	236.4	-1.362	-0.4455	0.005715	0.836381
ILMN_1763144	NEU1	1	1	640.7	471.2	-1.36	-0.4433	0.04621	0.851223
ILMN_3177354	LOC100128425	1	1	169.5	124.8	-1.358	-0.4417	0.01816	0.836381
ILMN_1809456	CNTFR	1	1	183.8	135.4	-1.357	-0.4404	0.002757	0.774137
ILMN_2114876	RPL11	1	1	12010	8885	-1.351	-0.4342	0.03777	0.84842
ILMN_1691572	TST	1	1	871.3	645.2	-1.35	-0.4333	0.03151	0.84842
ILMN_1723480	BST2	1	1	522.4	387.6	-1.348	-0.4304	0.04807	0.851223
ILMN_1672503	DPYSL2	1	1	2565	1904	-1.347	-0.4296	0.01403	0.836381
ILMN_1690307	TPRKB	1	1	597.4	443.3	-1.347	-0.4303	0.02081	0.836381
ILMN_1748908	PROSC	1	1	857.2	640.7	-1.338	-0.4199	0.0155	0.836381
ILMN_1713846	PPM1H	1	1	211.8	159.1	-1.331	-0.4126	0.01143	0.836381
ILMN_1769277	LOC651436	1	1	9254	6956	-1.33	-0.4117	0.01245	0.836381
ILMN_1796458	GABARAPL2	1	1	2272	1710	-1.329	-0.4106	0.002857	0.774137
ILMN_2164242	UBE2F	1	1	852.2	641.7	-1.328	-0.4092	0.04823	0.851223
ILMN_1684746	IPO11	1	1	688.6	518.9	-1.327	-0.4083	0.0348	0.84842
ILMN_1713496	ST3GAL5	1	1	260.8	197	-1.324	-0.4049	0.03748	0.84842
ILMN_1737343	FNIP1	1	1	494.5	374.5	-1.321	-0.4011	0.022	0.836381
ILMN_1792455	TMEM158	1	1	470	355.9	-1.321	-0.4015	0.03463	0.84842
ILMN_2326071	MYL6	1	1	10570	8007	-1.32	-0.4008	0.02751	0.84842
ILMN_1678814	UBL5	1	1	165.3	125.6	-1.317	-0.3968	0.04398	0.851223
ILMN_1692714	TBX21	1	1	170.8	129.8	-1.316	-0.3957	0.01168	0.836381
ILMN_1806030	PPL	1	1	492	374.5	-1.314	-0.3935	0.02523	0.845205
ILMN_1763663	FLJ20718	1	1	330.4	251.6	-1.313	-0.393	0.01782	0.836381
ILMN_1779163	C11orf67	1	1	684.7	523.7	-1.307	-0.3866	0.01957	0.836381
ILMN_3252446	LOC100129543	1	1	153	117.1	-1.307	-0.3859	0.04876	0.851223
ILMN_1721626	ARID5B	1	1	439.2	337.1	-1.303	-0.382	0.003441	0.774137
ILMN_2252408	CNPY4	1	1	282.4	217.3	-1.3	-0.3783	0.04888	0.851223
ILMN_1702009	SV2A	1	1	211.5	162.9	-1.298	-0.3768	0.02174	0.836381
ILMN_1773742	DNAJB9	1	1	181.9	140.6	-1.293	-0.3709	0.0473	0.851223
ILMN_1743646	VASP	1	1	175.6	135.9	-1.292	-0.3697	0.03308	0.84842
ILMN_1799028	TSPAN5	1	1	235.7	182.7	-1.29	-0.3671	0.04909	0.851223
ILMN_3305942	LOC729970	1	1	184	142.8	-1.289	-0.366	0.02605	0.84842
ILMN_1781986	UCRC	1	1	626.6	487.7	-1.285	-0.3615	0.005183	0.836381
ILMN_1781942	HMMR	1	1	1746	1359	-1.285	-0.3616	0.02366	0.837853
ILMN_1744980	ZCCHC7	1	1	359.9	280.1	-1.285	-0.3617	0.02485	0.841004
ILMN_1695946	TRNP1	1	1	485.9	378.8	-1.283	-0.3591	0.02736	0.84842
ILMN_2347798	IFI6	1	1	375	292.5	-1.282	-0.3586	0.02409	0.83873
ILMN_1780898	PRKCH	1	1	305.3	238.3	-1.281	-0.3576	0.03613	0.84842
ILMN_1793410	SNTB1	1	1	175.2	136.8	-1.281	-0.357	0.04077	0.84859
ILMN_1812031	PALM	1	1	294	230.3	-1.277	-0.3527	0.03523	0.84842
ILMN_1764415	ZNF585A	1	1	225	176.3	-1.276	-0.3517	0.01887	0.836381
ILMN_1751034	ITPRIPL2	1	1	344.1	269.9	-1.275	-0.3508	0.02288	0.836891
ILMN_1672908	TWIST1	1	1	360.6	283.2	-1.274	-0.3489	0.02261	0.836381
ILMN_2232936	UQCRH	1	1	7353	5771	-1.274	-0.3495	0.02682	0.84842
ILMN_1727194	CALU	1	1	804.2	631.5	-1.273	-0.3488	0.03806	0.84842
ILMN_1750062	PPARGC1A	1	1	214.8	169.1	-1.27	-0.3452	0.03106	0.84842
ILMN_1671583	MKRN1	1	1	1268	998.8	-1.27	-0.3446	0.03836	0.84859
ILMN_1719471	MSH3	1	1	350.3	275.7	-1.27	-0.3453	0.04686	0.851223
ILMN_1680109	COL4A3BP	1	1	333.7	263.5	-1.267	-0.3409	0.02143	0.836381
ILMN_1761808	MCFD2	1	1	294.2	232.5	-1.265	-0.3395	0.01096	0.836381
ILMN_1801205	GPNMB	1	1	164.4	130.9	-1.256	-0.3285	0.04994	0.851769
ILMN_1900110		1	1	214.7	171.1	-1.255	-0.3274	0.02896	0.84842
ILMN_2359096	SS18	1	1	152.2	121.4	-1.254	-0.3262	0.04157	0.84859
ILMN_3275206	LOC100132240	1	1	234.4	186.9	-1.254	-0.3264	0.04667	0.851223
ILMN_1757338	PLSCR4	1	1	180	144	-1.25	-0.322	0.01974	0.836381
ILMN_3235325	SCARNA13	1	1	172	137.8	-1.248	-0.3196	0.006921	0.836381
ILMN_1739641	MTMR3	1	1	335.3	268.7	-1.248	-0.3193	0.04752	0.851223
ILMN_3251686	UBTD2	1	1	188.2	150.9	-1.247	-0.3184	0.004614	0.830973
ILMN_1692199	RNF103	1	1	369.6	296.3	-1.247	-0.3189	0.02051	0.836381
ILMN_1703573	DNAJC17	1	1	242.6	194.4	-1.247	-0.319	0.04523	0.851223
ILMN_2143795	MGC4677	1	1	2588	2078	-1.246	-0.317	0.01816	0.836381
ILMN_1687275	JUB	1	1	262.6	210.8	-1.246	-0.3171	0.03844	0.84859
ILMN_1809477	CARHSP1	1	1	931.4	748.5	-1.244	-0.3153	0.0466	0.851223
ILMN_2101375	CCDC77	1	1	506.9	408.5	-1.241	-0.3116	0.01155	0.836381
ILMN_2223350	C13orf1	1	1	241.5	195.3	-1.236	-0.3057	0.02752	0.84842
ILMN_1690122	CRKL	1	1	1340	1085	-1.235	-0.305	0.01721	0.836381
ILMN_1749799	NSBP1	1	1	202.5	164.3	-1.233	-0.3016	0.02882	0.84842
ILMN_1652631	GLIPR2	1	1	517.4	419.6	-1.233	-0.3021	0.03136	0.84842
ILMN_1693145	BUB3	1	1	4096	3325	-1.232	-0.3008	0.02415	0.83873
ILMN_3271081	LOC100128115	1	1	159.9	129.8	-1.232	-0.3013	0.04441	0.851223
ILMN_2174574	HNRNPA3P1	1	1	160.9	130.9	-1.229	-0.2971	0.03708	0.84842
ILMN_3274578	LOC100131381	1	1	142.1	115.7	-1.228	-0.2962	0.01162	0.836381
ILMN_1755664	RPS26	1	1	225.6	183.9	-1.227	-0.2951	0.002926	0.774137
ILMN_1739253	STAMBP	1	1	794.5	647.9	-1.226	-0.2942	0.02273	0.836381
ILMN_3249748	LDHA	1	1	9820	8016	-1.225	-0.2928	0.0159	0.836381
ILMN_1713450	MYL6B	1	1	1639	1343	-1.22	-0.2871	0.02386	0.83873
ILMN_1712634	TIA1	1	1	206.3	169.3	-1.219	-0.2856	0.003416	0.774137
ILMN_1777915	STX6	1	1	369.9	303.5	-1.219	-0.2854	0.03183	0.84842
ILMN_1756674	ATP5EP2	1	1	11850	9733	-1.218	-0.284	0.03916	0.84859
ILMN_1756289	PPP1R12B	1	1	187.7	154.3	-1.217	-0.283	0.005076	0.836381
ILMN_1691402	LOC644162	1	1	299.2	245.9	-1.217	-0.2829	0.02187	0.836381
ILMN_1714700	TRIB2	1	1	183.4	150.7	-1.217	-0.283	0.02234	0.836381
ILMN_1733667	DHX35	1	1	261.8	215.3	-1.216	-0.2821	0.02086	0.836381
ILMN_1730077	RPUSD2	1	1	551.5	454.2	-1.214	-0.2802	0.03491	0.84842
ILMN_2394296	SAR1B	1	1	336.7	277.5	-1.213	-0.279	0.01441	0.836381
ILMN_1720266	LOC91431	1	1	160.6	132.5	-1.212	-0.2773	0.02491	0.841004
ILMN_1677404	RAP2A	1	1	380.4	314.4	-1.21	-0.2749	0.0129	0.836381
ILMN_1786197	NR2F1	1	1	145.4	120.3	-1.209	-0.2732	0.01693	0.836381
ILMN_1872408		1	1	161.6	133.9	-1.207	-0.2716	0.02547	0.84842
ILMN_1718607	TSPAN4	1	1	1842	1526	-1.207	-0.2715	0.03819	0.84842
ILMN_1772207	LOC653377	1	1	314.2	260.9	-1.204	-0.268	0.006772	0.836381
ILMN_1657860	C1orf151	1	1	181.9	151.1	-1.204	-0.2674	0.03054	0.84842
ILMN_2175912	ITGB2	1	1	430.8	357.9	-1.204	-0.2675	0.03464	0.84842
ILMN_1712914	SEMA6B	1	1	154.4	128.3	-1.203	-0.2663	0.03567	0.84842
ILMN_1751097	CREB3L2	1	1	812.9	676.2	-1.202	-0.2657	0.01775	0.836381
ILMN_1728605	TTC3	1	1	1165	970.9	-1.2	-0.2628	0.03017	0.84842
ILMN_1713759	UBE2J1	1	1	350.9	292.4	-1.2	-0.2629	0.04707	0.851223
ILMN_1868999		1	1	168.8	140.9	-1.198	-0.2602	0.03046	0.84842
ILMN_1657478	MAGEL2	1	1	176.6	147.5	-1.198	-0.2603	0.03593	0.84842
ILMN_1656501	DUSP5	1	1	303.7	253.5	-1.198	-0.2607	0.03706	0.84842
ILMN_1751776	CKAP2L	1	1	712.7	594.8	-1.198	-0.261	0.04126	0.84859
ILMN_1794505	SHFM1	1	1	548.7	458.5	-1.197	-0.2589	0.01883	0.836381
ILMN_1666761	PPP2R5E	1	1	773.1	645.7	-1.197	-0.2597	0.02958	0.84842
ILMN_1815107	MATR3	1	1	3610	3021	-1.195	-0.257	0.04602	0.851223
ILMN_1701644	PCDHGB6	1	1	153	128.2	-1.193	-0.2544	0.02189	0.836381
ILMN_1912185		1	1	156.3	131	-1.192	-0.254	0.01252	0.836381
ILMN_1756455	IL5RA	1	1	141.3	118.5	-1.192	-0.2536	0.04175	0.84859
ILMN_1773855	CPT1C	1	1	172	144.4	-1.191	-0.2522	0.01069	0.836381
ILMN_1675721	UBE2R2	1	1	137.3	115.4	-1.189	-0.2502	0.01666	0.836381
ILMN_1707342	LRIG1	1	1	271.1	228.4	-1.187	-0.2472	0.0175	0.836381
ILMN_1658420	DSCAM	1	1	131	110.4	-1.186	-0.2464	0.02079	0.836381
ILMN_1656373	BNC2	1	1	154.3	130.4	-1.184	-0.2433	0.01079	0.836381
ILMN_1700834	SLK	1	1	252.9	213.8	-1.183	-0.2424	0.04217	0.84859
ILMN_1725169	INTS12	1	1	538.1	454.9	-1.183	-0.2422	0.04441	0.851223
ILMN_1752592	HLA-DRB4	1	1	145.2	123	-1.181	-0.2395	0.02147	0.836381
ILMN_1765606	YAF2	1	1	175.8	149.3	-1.177	-0.2356	0.01882	0.836381
ILMN_1767351	AR	1	1	142.4	121.1	-1.176	-0.2344	0.04743	0.851223
ILMN_1720235	ADSSL1	1	1	184.7	157.3	-1.175	-0.2324	0.02059	0.836381
ILMN_1749821	MED28	1	1	549	467.2	-1.175	-0.2329	0.03949	0.84859
ILMN_1678805	POMT2	1	1	209.5	178.5	-1.173	-0.2307	0.03326	0.84842
ILMN_3178967	C21orf30	1	1	173.8	148.2	-1.173	-0.2297	0.03677	0.84842
ILMN_2121068	ADAM17	1	1	312.5	266.6	-1.172	-0.2288	0.02214	0.836381
ILMN_1749372	GGT5	1	1	158.2	135.3	-1.169	-0.2249	0.01548	0.836381
ILMN_1705685	MEIS1	1	1	213	182.4	-1.168	-0.2235	0.03316	0.84842
ILMN_3235282	ATAD2B	1	1	133.8	114.7	-1.167	-0.2224	0.00557	0.836381
ILMN_1677829	SLC9A6	1	1	270.7	232.1	-1.166	-0.2221	0.03384	0.84842
ILMN_1752283	ITCH	1	1	225.4	193.3	-1.166	-0.2217	0.04939	0.851223
ILMN_1696749	LMNA	1	1	2561	2209	-1.159	-0.2135	0.02474	0.841004
ILMN_1753249	DDX10	1	1	505.8	436.8	-1.158	-0.2117	0.02254	0.836381
ILMN_3308828	MIR1253	1	1	136.1	117.5	-1.158	-0.2122	0.02987	0.84842
ILMN_1699496	PHF21A	1	1	396.6	342.5	-1.158	-0.2115	0.03927	0.84859
ILMN_1672661	SP110	1	1	135.6	117.1	-1.158	-0.2113	0.04294	0.84859
ILMN_1747227	ADORA1	1	1	149.9	129.5	-1.157	-0.2107	0.03802	0.84842
ILMN_2350114	TRIM13	1	1	141.2	122.2	-1.156	-0.2088	0.04452	0.851223
ILMN_1683905	C19orf21	1	1	142.4	123.4	-1.154	-0.2064	0.01254	0.836381
ILMN_1718977	GADD45B	1	1	453.8	393.1	-1.154	-0.207	0.04079	0.84859
ILMN_1728747	STXBP1	1	1	164.4	142.8	-1.151	-0.2034	0.02235	0.836381
ILMN_1712975	YIF1A	1	1	1191	1036	-1.15	-0.2017	0.01201	0.836381
ILMN_1694426	ROR2	1	1	196.1	170.5	-1.15	-0.2014	0.02155	0.836381
ILMN_1753582	RPA2	1	1	1520	1322	-1.15	-0.2014	0.04567	0.851223
ILMN_1716552	ENAH	1	1	388.2	338.3	-1.147	-0.1984	0.04113	0.84859
ILMN_1718972	MFSD3	1	1	909.4	793.6	-1.146	-0.1965	0.04268	0.84859
ILMN_2128428	DAB2	1	1	203.5	177.7	-1.145	-0.1953	0.041	0.84859
ILMN_1672564	FMO6P	1	1	134.2	117.3	-1.144	-0.1946	0.03173	0.84842
ILMN_1798076	HOXD3	1	1	127.1	111.4	-1.142	-0.1913	0.04096	0.84859
ILMN_1718424	MRPS28	1	1	567.3	497.7	-1.14	-0.1886	0.04872	0.851223
ILMN_1670925	CYB5D1	1	1	310.3	272.4	-1.139	-0.1882	0.01256	0.836381
ILMN_1682332	GYPC	1	1	611.7	537.2	-1.139	-0.1873	0.03578	0.84842
ILMN_1715896	PMVK	1	1	270.7	238.3	-1.136	-0.1838	0.01488	0.836381
ILMN_1777519	ITGB7	1	1	132.3	116.5	-1.136	-0.184	0.03373	0.84842
ILMN_1740572	TCN2	1	1	154.6	136.1	-1.136	-0.1843	0.04735	0.851223
ILMN_1758057	TOR1AIP2	1	1	133.1	117.3	-1.135	-0.1822	0.002859	0.774137
ILMN_3278004	LOC100132652	1	1	134.5	118.5	-1.135	-0.1825	0.03995	0.84859
ILMN_1708934	ADM	1	1	323.8	285.2	-1.135	-0.183	0.04665	0.851223
ILMN_3256801	C1orf203	1	1	156.8	138.2	-1.134	-0.1816	0.03007	0.84842
ILMN_3215374	LOC257396	1	1	179.7	158.4	-1.134	-0.1819	0.03199	0.84842
ILMN_3280402	LOC100132510	1	1	140.3	123.8	-1.133	-0.1807	0.03868	0.84859
ILMN_1736130	C18orf22	1	1	186.8	164.9	-1.132	-0.1795	0.0106	0.836381
ILMN_1789112	TMEM145	1	1	142.5	126.2	-1.129	-0.1753	0.03411	0.84842
ILMN_1793616	RNF38	1	1	267.5	237.1	-1.128	-0.174	0.03539	0.84842
ILMN_1713281	LOC652051	1	1	123.3	109.4	-1.127	-0.173	0.01479	0.836381
ILMN_1789351	SUV39H2	1	1	132.1	117.2	-1.127	-0.1723	0.03947	0.84859
ILMN_1746856	RAB21	1	1	322.7	286.4	-1.127	-0.1721	0.04723	0.851223
ILMN_1770085	BTG2	1	1	154.8	137.5	-1.126	-0.1716	0.04415	0.851223
ILMN_1775423	C10orf88	1	1	155.4	138.1	-1.126	-0.1711	0.049	0.851223
ILMN_2234970	SLC39A3	1	1	1034	920.2	-1.123	-0.1675	0.04744	0.851223
ILMN_3234664	LOC728780	1	1	142.8	127.3	-1.122	-0.1656	0.02946	0.84842
ILMN_1792473	AIF1	1	1	145.5	129.7	-1.122	-0.1665	0.04928	0.851223
ILMN_1793770	DNAJB6	1	1	599.1	534.5	-1.121	-0.1646	0.001125	0.763353
ILMN_1747160	SYT15	1	1	138.9	123.9	-1.121	-0.1644	0.003279	0.774137
ILMN_1684155	FLJ23584	1	1	178.9	159.6	-1.121	-0.1643	0.02376	0.837853
ILMN_2363843	RFX5	1	1	122.8	109.6	-1.12	-0.1635	0.02011	0.836381
ILMN_2386790	KLRC3	1	1	130.5	116.5	-1.12	-0.1633	0.03663	0.84842
ILMN_1892708		1	1	127.1	113.6	-1.119	-0.162	0.008687	0.836381
ILMN_2083588	TTC32	1	1	204.7	183.1	-1.118	-0.1611	0.04149	0.84859
ILMN_3237067	FAM75B	1	1	136	121.7	-1.117	-0.16	0.04181	0.84859
ILMN_1675131	PIH1D1	1	1	429.4	384.9	-1.116	-0.158	0.03181	0.84842
ILMN_1671116	C3orf21	1	1	380.9	341.7	-1.115	-0.1567	0.03298	0.84842
ILMN_1696701	LOC344595	1	1	168.6	151.2	-1.115	-0.157	0.03527	0.84842
ILMN_1736563	LOC730050	1	1	127.8	114.6	-1.115	-0.1573	0.04525	0.851223
ILMN_1760247	CD70	1	1	164	147.3	-1.114	-0.1554	0.04652	0.851223
ILMN_3178406	KLHL29	1	1	276.3	248.4	-1.112	-0.1536	0.04523	0.851223
ILMN_1910645	LOC730841	1	1	127.1	114.9	-1.107	-0.1461	0.02111	0.836381
ILMN_1818632		1	1	131.7	119	-1.107	-0.1464	0.04512	0.851223
ILMN_1694367	SNORD35B	1	1	151.2	136.7	-1.106	-0.1453	0.0222	0.836381
ILMN_1675106	YIPF2	1	1	124.9	113	-1.105	-0.1444	0.007717	0.836381
ILMN_1746375	CSNK2A1P	1	1	222.8	201.6	-1.105	-0.1442	0.03544	0.84842
ILMN_3237608	LOC100134712	1	1	124.9	113.1	-1.104	-0.1429	0.04662	0.851223
ILMN_1761551	FAT4	1	1	129.3	117.2	-1.103	-0.142	0.02179	0.836381
ILMN_1703886	SLC16A2	1	1	121	109.8	-1.102	-0.1405	0.03678	0.84842
ILMN_1670377	ZNF20	1	1	238.1	216.3	-1.101	-0.1387	0.0372	0.84842
ILMN_3235964	HSPA7	1	1	120.7	109.8	-1.099	-0.1362	0.0359	0.84842
ILMN_1851299		1	1	124.2	113	-1.099	-0.1367	0.04764	0.851223
ILMN_2230998	TMEM186	1	1	134.9	122.9	-1.098	-0.1349	0.01983	0.836381
ILMN_2348268	IFFO1	1	1	145.4	132.5	-1.097	-0.134	0.007165	0.836381
ILMN_1890002		1	1	119.8	109.3	-1.097	-0.1331	0.008015	0.836381
ILMN_3246724	CISD3	1	1	126.5	115.3	-1.096	-0.1329	0.04922	0.851223
ILMN_3244456	LOC100134122	1	1	120.5	110.1	-1.095	-0.1303	0.03877	0.84859
ILMN_1805778	RBM12B	1	1	136.3	124.6	-1.094	-0.1298	0.007055	0.836381
ILMN_1655244	LOC642755	1	1	244.1	223.3	-1.093	-0.1285	0.04795	0.851223
ILMN_2124816	ZNF34	1	1	132.4	121.4	-1.091	-0.1255	0.01124	0.836381
ILMN_1886750		1	1	120	110.2	-1.088	-0.1223	0.04263	0.84859
ILMN_1699989	BNIPL	1	1	122.3	112.8	-1.084	-0.1163	0.02162	0.836381
ILMN_2209766	RHBDD1	1	1	177.7	164.1	-1.083	-0.1144	0.04949	0.851769
ILMN_1743662	KBTBD3	1	1	126	116.5	-1.082	-0.1134	0.04044	0.84859
ILMN_2174884	XPO7	1	1	432.8	400.8	-1.08	-0.1107	0.04394	0.851223
ILMN_1667840	CMTM3	1	1	121.1	112.3	-1.079	-0.1095	0.04117	0.84859
ILMN_1768598	LAIR1	1	1	119.1	110.6	-1.077	-0.1074	0.03558	0.84842
ILMN_1898362		1	1	137.8	128.2	-1.075	-0.1038	0.02085	0.836381
ILMN_2400322	DYRK3	1	1	117.8	109.6	-1.075	-0.1037	0.04146	0.84859
ILMN_1849218		1	1	119.1	110.9	-1.074	-0.1035	0.02354	0.837853
ILMN_1822368		1	1	128.1	119.2	-1.074	-0.1034	0.0295	0.84842
ILMN_1858668		1	1	122.8	114.3	-1.074	-0.1027	0.03188	0.84842
ILMN_1797030	FGF18	1	1	131.3	122.5	-1.072	-0.0998	0.033	0.84842
ILMN_1880195		1	1	125.9	117.6	-1.07	-0.09828	0.03315	0.84842
ILMN_3235982	LOC728086	1	1	119	111.5	-1.068	-0.09512	0.04338	0.851223
ILMN_3235954	LOC100132705	1	1	117.2	110	-1.066	-0.09163	0.0143	0.836381
ILMN_2224143	MCM3	1	1	3984	3736	-1.066	-0.09279	0.02981	0.84842
ILMN_1690981	LOC641939	1	1	116.8	109.6	-1.065	-0.09075	0.04003	0.84859
ILMN_1737857	GTF2B	1	1	289.2	271.9	-1.064	-0.0889	0.01123	0.836381
ILMN_1665547	CADPS	1	1	117.9	110.8	-1.064	-0.08925	0.0306	0.84842
ILMN_1685275	MCAM	1	1	140.5	132.4	-1.061	-0.08522	0.0426	0.84859
ILMN_1671048	ZNF644	1	1	143	134.9	-1.06	-0.08413	0.01337	0.836381
ILMN_1752269	ACSS1	1	1	150.7	142.2	-1.06	-0.08364	0.02262	0.836381
ILMN_3248786	LOC647588	1	1	117.7	112.1	-1.05	-0.0707	0.04458	0.851223
ILMN_2053650	AURKAPS1	1	1	114.2	108.9	-1.049	-0.06883	0.04774	0.851223
ILMN_1806052	UNC119	1	1	114.9	109.6	-1.048	-0.0678	0.01565	0.836381
ILMN_1914579		1	1	115	109.9	-1.046	-0.06461	0.04301	0.84859
ILMN_3246145	EXOG	1	1	121.3	116.3	-1.044	-0.06155	0.04759	0.851223
ILMN_1680757	LRRC26	1	1	133.2	128	-1.041	-0.05733	0.04179	0.84859
ILMN_1712197	KCNMB3	1	1	124.6	120.8	-1.031	-0.04382	0.04702	0.851223
ILMN_1805158	TAF1A	1	1	109.6	111.9	1.021	0.02988	0.003015	0.774137
ILMN_1785266	OFD1	1	1	127.9	132.4	1.035	0.0502	0.01187	0.836381
ILMN_3250850	RFESD	1	1	112.3	116.9	1.041	0.05815	0.01459	0.836381
ILMN_1749409	LOC649864	0	1	108.3	112.9	1.043	0.06012	0.02448	0.841004
ILMN_1822571		0	1	106.8	111.4	1.043	0.06127	0.02965	0.84842
ILMN_1784478	NPHP1	0	1	107.6	112.2	1.043	0.06008	0.03915	0.84859
ILMN_1813191	LOC653080	1	1	113.2	118.2	1.044	0.06224	0.0324	0.84842
ILMN_1744050	ASB7	0	1	104.6	109.6	1.047	0.06668	0.02699	0.84842
ILMN_3241953	A2LD1	0	1	109.8	115.6	1.053	0.07476	0.02152	0.836381
ILMN_3244439	DDTL	0	1	102.5	107.9	1.053	0.07498	0.03856	0.84859
ILMN_2326997	DHPS	1	1	711.1	749	1.053	0.07494	0.04198	0.84859
ILMN_2396148	HIP1R	1	1	114	120.3	1.055	0.07777	0.008016	0.836381
ILMN_1843403		0	1	108.3	114.4	1.056	0.07927	0.02049	0.836381
ILMN_3182735	LOC100129518	0	1	104.7	110.8	1.058	0.08188	0.03578	0.84842
ILMN_1702911	PKIG	1	1	125.3	132.8	1.06	0.08443	0.01043	0.836381
ILMN_1694514	ZDHHC11	0	1	105	111.3	1.06	0.08412	0.03145	0.84842
ILMN_1664878	NLRP2	1	1	246.2	261.2	1.061	0.0848	0.008697	0.836381
ILMN_1726333	RALGAPA2	0	1	103.7	110.4	1.064	0.08982	0.01726	0.836381
ILMN_3245405	PRINS	0	1	104.2	110.9	1.064	0.08948	0.02716	0.84842
ILMN_1660927	MGC35361	0	1	109.1	116.1	1.064	0.09002	0.03144	0.84842
ILMN_3248948	LOC100134241	0	1	101.9	108.5	1.064	0.08971	0.0361	0.84842
ILMN_1707965	LOC646345	0	1	102.4	109	1.065	0.09045	0.04277	0.84859
ILMN_2260392	ACTR3B	0	1	106.9	114	1.066	0.09249	0.02917	0.84842
ILMN_1807379	WHSC1L1	0	1	107.1	114.3	1.067	0.09337	0.04106	0.84859
ILMN_1855797		0	1	103.2	110.2	1.067	0.09358	0.04383	0.851223
ILMN_3239050	SLC22A20	0	1	104.5	111.5	1.067	0.09355	0.04773	0.851223
ILMN_1730549	LOC652734	0	1	103.2	110.4	1.07	0.09828	0.01307	0.836381
ILMN_1907756		0	1	100.9	108	1.07	0.09802	0.01573	0.836381
ILMN_1730432	IGSF8	0	1	105.9	113.5	1.071	0.09877	0.005865	0.836381
ILMN_3236858	NYNRIN	0	1	108.6	116.5	1.073	0.1014	0.02775	0.84842
ILMN_1665738	FLI1	1	1	117.4	125.9	1.073	0.1011	0.04212	0.84859
ILMN_1798311	MBTPS2	0	1	102.5	110	1.074	0.1031	0.0171	0.836381
ILMN_1779492	SMURF1	1	1	112.9	121.3	1.075	0.1038	0.01366	0.836381
ILMN_1757497	VGF	0	1	104.4	112.2	1.075	0.1044	0.03375	0.84842
ILMN_1754219	LOC652707	0	1	102.2	109.9	1.075	0.1047	0.04127	0.84859
ILMN_1722985	ZNF658B	0	1	100.8	108.4	1.076	0.1055	0.03032	0.84842
ILMN_1804743	USP32	0	1	107.3	115.5	1.076	0.1054	0.04754	0.851223
ILMN_1780444	ARL3	1	1	124.4	133.9	1.076	0.1054	0.04929	0.851223
ILMN_1706265	TRIM61	0	1	102	109.9	1.077	0.1065	0.01792	0.836381
ILMN_1676848	LOC728844	0	1	105.7	113.9	1.077	0.1074	0.01793	0.836381
ILMN_1758025	LOC645659	0	1	107.4	115.7	1.077	0.1068	0.04143	0.84859
ILMN_1663484	C15orf63	0	1	105	113.2	1.078	0.1078	0.008718	0.836381
ILMN_3297675	LOC729438	0	1	109.1	117.6	1.078	0.108	0.01249	0.836381
ILMN_1860753		0	1	100.7	108.7	1.079	0.1098	0.002802	0.774137
ILMN_1724207	IVD	1	1	220.6	238	1.079	0.1097	0.04242	0.84859
ILMN_3240314	SCXA	0	1	104	112.2	1.079	0.1101	0.04436	0.851223
ILMN_2391976	SLC45A4	0	1	112.3	121.2	1.079	0.1102	0.04542	0.851223
ILMN_1691293	RNF185	1	1	136.2	147	1.079	0.1091	0.0481	0.851223
ILMN_2052871	TMEM116	1	1	152.7	164.9	1.08	0.1115	0.03735	0.84842
ILMN_1729980	RNF216	1	1	264.8	286.2	1.081	0.1124	0.02439	0.83981
ILMN_1681248	TCHH	0	1	99.34	107.5	1.082	0.1138	9.2e-05	0.73968
ILMN_1655521	DMRTA1	0	1	108.1	116.9	1.082	0.1135	0.03695	0.84842
ILMN_3248575	SNORA42	0	1	101.3	109.7	1.082	0.1141	0.04275	0.84859
ILMN_1658702	HIST1H2BJ	0	1	103	111.4	1.082	0.1133	0.04496	0.851223
ILMN_3246219	LOC729623	0	1	101	109.4	1.083	0.1151	0.01231	0.836381
ILMN_1755983	NFATC3	0	1	107.6	116.7	1.084	0.1162	0.01068	0.836381
ILMN_1695847	ZKSCAN5	1	1	122.8	133.1	1.085	0.1171	0.0229	0.836891
ILMN_3249501	ZNF697	0	1	100	108.5	1.085	0.1175	0.02415	0.83873
ILMN_3237156	LOC100009676	1	1	114.9	124.8	1.086	0.1197	0.0371	0.84842
ILMN_1808251	C9orf38	0	1	101.2	110	1.087	0.1205	0.009652	0.836381
ILMN_1899940		0	1	102.3	111.2	1.087	0.1203	0.02036	0.836381
ILMN_1812915	TNFRSF10B	0	1	100.9	109.8	1.088	0.1223	0.01056	0.836381
ILMN_1753597	FKRP	1	1	123.1	134	1.088	0.1222	0.02227	0.836381
ILMN_3201530	LOC100132793	0	1	106.6	116	1.088	0.1212	0.0262	0.84842
ILMN_1722292	AVL9	1	1	109.5	119.2	1.088	0.1218	0.02661	0.84842
ILMN_3205012	LOC100132771	0	1	103.1	112.3	1.089	0.1234	0.01673	0.836381
ILMN_1791728	SLC25A25	1	1	278.4	303.3	1.089	0.1236	0.0278	0.84842
ILMN_1830984		0	1	107.7	117.4	1.089	0.1234	0.04816	0.851223
ILMN_1731518	PLD6	0	1	107.9	117.6	1.09	0.1246	0.03345	0.84842
ILMN_1780357	PRRT1	0	1	108.3	118	1.09	0.1244	0.03784	0.84842
ILMN_1700831	SLC27A2	0	1	100.6	109.7	1.09	0.1249	0.03827	0.84859
ILMN_1831763		0	1	103.2	112.5	1.091	0.1253	0.00221	0.774137
ILMN_1753482	FAM86C	0	1	109.6	119.5	1.091	0.1255	0.007723	0.836381
ILMN_3209098	LOC100133695	0	1	100.3	109.5	1.091	0.1255	0.02286	0.836891
ILMN_1749180	RBM35A	0	1	106.2	115.9	1.091	0.1262	0.02761	0.84842
ILMN_1709800	POMZP3	0	1	100.8	110	1.091	0.1259	0.03975	0.84859
ILMN_1721869	LOC645600	0	1	104.9	114.5	1.091	0.1259	0.04346	0.851223
ILMN_1774938	AKR1A1	0	1	103.4	112.9	1.092	0.1264	0.04803	0.851223
ILMN_1671249	LOC647310	0	1	104.7	114.5	1.093	0.1283	0.02613	0.84842
ILMN_1781102	C14orf138	1	1	153.5	167.8	1.093	0.1282	0.03587	0.84842
ILMN_1713952	C1orf106	1	1	258.4	282.9	1.095	0.1309	0.002333	0.774137
ILMN_1779043	CACNG6	0	1	104.9	114.9	1.096	0.1326	0.003761	0.775345
ILMN_2251375	ZFP64	0	1	110	120.6	1.096	0.1321	0.01431	0.836381
ILMN_1682737	CHRDL2	0	1	102.8	112.7	1.096	0.1328	0.03424	0.84842
ILMN_1651800	GSTM4	0	1	106.6	116.9	1.096	0.1322	0.03542	0.84842
ILMN_1697160	TTC7A	0	1	103.7	113.7	1.096	0.1324	0.04079	0.84859
ILMN_3195497	LOC100128309	0	1	102.9	112.9	1.096	0.1329	0.04262	0.84859
ILMN_2382290	KREMEN2	0	1	102	111.8	1.096	0.1317	0.04449	0.851223
ILMN_2276431	DPH2	0	1	101	110.7	1.096	0.1323	0.04462	0.851223
ILMN_1708485	BIN3	1	1	111.7	122.5	1.097	0.133	0.006596	0.836381
ILMN_1718033	LYPD5	0	1	103.3	113.3	1.097	0.1335	0.01421	0.836381
ILMN_1750896	STX17	0	1	103.5	113.7	1.098	0.135	0.0115	0.836381
ILMN_1795442	LAMA4	0	1	101.6	111.6	1.099	0.1362	0.004252	0.813648
ILMN_1772074	C19orf51	1	1	128	140.6	1.099	0.1356	0.03756	0.84842
ILMN_1805720	LOC644096	0	1	106.5	117	1.099	0.1361	0.04857	0.851223
ILMN_1772991	CHPF2	1	1	116.1	127.7	1.1	0.137	0.03544	0.84842
ILMN_1743256	FLJ31945	0	1	101.6	111.9	1.101	0.1388	0.02838	0.84842
ILMN_1652277	SECTM1	1	1	121	133.2	1.101	0.1384	0.03382	0.84842
ILMN_1776535	LOC649722	0	1	97.65	107.6	1.102	0.1396	0.0124	0.836381
ILMN_1771385	GBP4	0	1	103.4	113.9	1.102	0.1401	0.01408	0.836381
ILMN_2061310	ZNF280C	1	1	163.6	180.2	1.102	0.1398	0.01595	0.836381
ILMN_1706413	C1orf66	1	1	165.4	182.3	1.102	0.14	0.01664	0.836381
ILMN_1809859	PCGF2	1	1	276	304.2	1.102	0.1402	0.03398	0.84842
ILMN_1749118	CALML5	0	1	107.1	118.1	1.103	0.1416	0.005596	0.836381
ILMN_2382354	SENP7	1	1	130.7	144.1	1.103	0.1416	0.01307	0.836381
ILMN_1718070	CASP9	1	1	138.8	153.1	1.103	0.1416	0.01838	0.836381
ILMN_1658685	ELFN2	0	1	104	114.7	1.103	0.141	0.028	0.84842
ILMN_1759787	THBD	0	1	103.1	113.7	1.103	0.1416	0.03024	0.84842
ILMN_1861896		0	1	101.3	111.8	1.104	0.1423	0.0181	0.836381
ILMN_1679754	ADRA1B	0	1	109	120.4	1.104	0.1433	0.03479	0.84842
ILMN_2061318	TAF13	0	1	104.9	115.9	1.105	0.144	0.008262	0.836381
ILMN_3251516	KIAA1609	0	1	100.8	111.4	1.105	0.1438	0.01893	0.836381
ILMN_1703408	FZD3	1	1	119.8	132.4	1.105	0.1439	0.02489	0.841004
ILMN_1689473	ATP6V1H	0	1	105.9	117	1.105	0.1436	0.02573	0.84842
ILMN_1758687	DDX39	0	1	105.1	116.2	1.106	0.1456	0.0377	0.84842
ILMN_1710170	PPAP2C	1	1	114.7	127	1.107	0.1464	0.01708	0.836381
ILMN_1746309	LOC389791	0	1	111.8	123.8	1.107	0.1471	0.03262	0.84842
ILMN_3308728	MIR635	0	1	105.5	117	1.109	0.1495	0.01027	0.836381
ILMN_1677747	TMPO	0	1	109.7	121.7	1.109	0.149	0.01511	0.836381
ILMN_1690035	FLYWCH1	0	1	99.2	110	1.109	0.1491	0.02066	0.836381
ILMN_1783946	MRC2	0	1	100	110.9	1.109	0.149	0.03461	0.84842
ILMN_1705414	C17orf81	0	1	113.2	125.5	1.109	0.1489	0.04281	0.84859
ILMN_1745385	HNRPM	1	1	3888	4317	1.11	0.151	0.02827	0.84842
ILMN_1737993	ERBB3	0	1	103.9	115.4	1.111	0.1514	0.006104	0.836381
ILMN_1839481		0	1	101.6	112.8	1.111	0.152	0.02779	0.84842
ILMN_1674344	PARD6G	1	1	133.5	148.4	1.111	0.152	0.03492	0.84842
ILMN_1748883	CDKN2D	1	1	216.2	240.2	1.111	0.1517	0.03645	0.84842
ILMN_2071641	KCNK1	0	1	103.2	114.7	1.111	0.1519	0.03738	0.84842
ILMN_1813573	SETD1B	0	1	107.5	119.4	1.111	0.1513	0.0375	0.84842
ILMN_1665887	WDR61	1	1	705.6	784.9	1.112	0.1538	0.01667	0.836381
ILMN_1711091	TSC22D1	0	1	100.5	111.8	1.113	0.1547	0.01331	0.836381
ILMN_1763467	LY6G5C	0	1	101.1	112.6	1.113	0.1551	0.02404	0.83873
ILMN_1769449	MBLAC2	0	1	110.4	123	1.114	0.1554	0.01987	0.836381
ILMN_1803720	SLC16A5	0	1	100.2	111.7	1.114	0.1561	0.0343	0.84842
ILMN_1739450	NFE2L1	1	1	477.3	531.8	1.114	0.1558	0.03672	0.84842
ILMN_1673681	SLC46A1	0	1	105.1	117.2	1.115	0.1564	0.01864	0.836381
ILMN_2078599	ACP5	0	1	101.1	112.7	1.115	0.1569	0.02597	0.84842
ILMN_1685057	SLC22A4	1	1	145.5	162.3	1.115	0.1572	0.02802	0.84842
ILMN_1741281	RNF175	0	1	112.3	125.2	1.115	0.1574	0.03228	0.84842
ILMN_1676689	PPT2	0	1	98.01	109.3	1.115	0.1571	0.03645	0.84842
ILMN_2340439	ZFP64	0	1	102.1	113.8	1.115	0.1575	0.04124	0.84859
ILMN_1803811	TRIB1	1	1	151.1	168.5	1.115	0.1573	0.04468	0.851223
ILMN_1782751	GLI4	0	1	98.74	110.2	1.116	0.159	0.02464	0.841004
ILMN_1774735	DDB1	0	1	109.8	122.5	1.116	0.1582	0.03139	0.84842
ILMN_1671114	LOC388565	0	1	100.2	111.9	1.116	0.1588	0.03465	0.84842
ILMN_1687284	USP12	0	1	103.3	115.3	1.116	0.1587	0.03934	0.84859
ILMN_1707336	ARPC4	1	1	549.4	612.9	1.116	0.1578	0.04359	0.851223
ILMN_1793522	PRKAB1	1	1	171.6	191.7	1.117	0.1593	0.005574	0.836381
ILMN_1813489	RAF1	1	1	460.8	514.9	1.117	0.16	0.02019	0.836381
ILMN_1676978	SNX15	0	1	97.9	109.4	1.117	0.16	0.02573	0.84842
ILMN_3205264	LOC100133312	1	1	121.8	136.1	1.117	0.1601	0.02763	0.84842
ILMN_2399463	VAV3	0	1	100.2	112	1.118	0.1604	0.004058	0.799882
ILMN_1692198	LOC641765	0	1	109.8	122.7	1.118	0.1606	0.02241	0.836381
ILMN_1733991	UBL7	1	1	237.1	265.1	1.118	0.1611	0.02507	0.841598
ILMN_1809147	FAM118A	0	1	102.4	114.5	1.118	0.1612	0.02876	0.84842
ILMN_1662243	ING1	1	1	116.3	130.1	1.119	0.1618	0.007129	0.836381
ILMN_1682636	CXCL2	0	1	102.5	114.6	1.119	0.1621	0.009576	0.836381
ILMN_1705861	AP1M2	1	1	114.6	128.2	1.119	0.1618	0.02368	0.837853
ILMN_1783583	TMEM17	0	1	105.8	118.4	1.119	0.1626	0.0285	0.84842
ILMN_1735594	CDC42SE2	0	1	105.7	118.4	1.12	0.164	0.04683	0.851223
ILMN_3307841	AGR2	0	1	108.4	121.3	1.12	0.163	0.04787	0.851223
ILMN_1798303	RAET1G	0	1	102.3	114.7	1.121	0.1652	0.004713	0.830973
ILMN_2340919	GRB10	1	1	113.4	127.2	1.121	0.1653	0.03652	0.84842
ILMN_1708369	EPS15L1	1	1	147.1	164.9	1.121	0.1653	0.04579	0.851223
ILMN_2412475	ARHGAP8	0	1	101.9	114.4	1.122	0.1658	0.01696	0.836381
ILMN_2353697	HINFP	1	1	155.7	174.6	1.122	0.1656	0.02246	0.836381
ILMN_1807088	TTC33	0	1	100.9	113.2	1.122	0.1664	0.02951	0.84842
ILMN_3196690	C22orf27	0	1	104.9	117.8	1.123	0.1668	0.02831	0.84842
ILMN_2123730	TBC1D22B	1	1	123.2	138.4	1.123	0.1677	0.03163	0.84842
ILMN_1659166	SLC6A15	0	1	96.67	108.5	1.123	0.1667	0.03509	0.84842
ILMN_1680805	IL28RA	0	1	108.5	121.8	1.123	0.1679	0.03602	0.84842
ILMN_1712211	FLJ10246	0	1	102.5	115.2	1.124	0.1684	0.001465	0.763353
ILMN_1664177	ATXN7L2	1	1	130.3	146.5	1.124	0.1693	0.04858	0.851223
ILMN_1754864	SLC25A18	0	1	101	113.6	1.125	0.1697	0.03308	0.84842
ILMN_1738407	ULBP1	0	1	103.6	116.5	1.125	0.1699	0.03369	0.84842
ILMN_1774784	UBOX5	0	1	104.9	118.1	1.126	0.1712	0.008104	0.836381
ILMN_1722045	ARSB	0	1	98.98	111.6	1.127	0.1729	0.004714	0.830973
ILMN_1827840		0	1	105.8	119.2	1.127	0.172	0.01779	0.836381
ILMN_1767377	LOC153561	0	1	100.4	113.2	1.127	0.1731	0.0179	0.836381
ILMN_1777765	C12orf10	1	1	1137	1282	1.127	0.1726	0.021	0.836381
ILMN_2415189	ATP1A1	1	1	2866	3229	1.127	0.1723	0.03813	0.84842
ILMN_2203544	OR2A9P	0	1	98.3	110.9	1.128	0.174	0.02215	0.836381
ILMN_1669617	GRB10	1	1	166.1	187.4	1.128	0.1738	0.02613	0.84842
ILMN_1811767	INHBE	0	1	104.3	117.6	1.128	0.1733	0.03851	0.84859
ILMN_1678484	CBY1	0	1	102.9	116.1	1.129	0.1746	0.02876	0.84842
ILMN_1778560	ZNF3	1	1	113.7	128.5	1.13	0.1764	0.004862	0.831712
ILMN_1745849	ENTPD5	0	1	99.25	112.2	1.131	0.1772	0.005288	0.836381
ILMN_1688152	IL27RA	1	1	123.1	139.2	1.131	0.1774	0.01341	0.836381
ILMN_1803036	TARBP1	1	1	165.1	187	1.132	0.1794	0.02027	0.836381
ILMN_1872404		1	1	119.2	134.9	1.132	0.1784	0.02156	0.836381
ILMN_2325394	MSH5	1	1	118.5	134.1	1.132	0.1783	0.02323	0.837853
ILMN_1751598	SESN2	0	1	109.5	123.9	1.132	0.1786	0.02634	0.84842
ILMN_2408877	MLL3	0	1	102.1	115.6	1.132	0.179	0.0493	0.851223
ILMN_1710644	MARVELD3	0	1	108.6	123	1.133	0.1796	0.01645	0.836381
ILMN_1689456	ZBTB20	0	1	100	113.3	1.133	0.1798	0.01908	0.836381
ILMN_1726387	NF1	0	1	102.8	116.5	1.133	0.1804	0.04104	0.84859
ILMN_2262203	PMS2CL	1	1	128.6	145.9	1.134	0.1818	0.004683	0.830973
ILMN_1764754	RAMP1	0	1	99.13	112.4	1.134	0.1819	0.02076	0.836381
ILMN_1736650	JMJD2A	1	1	128.4	145.6	1.134	0.1815	0.02366	0.837853
ILMN_1701918	KLHDC9	1	1	123.9	140.6	1.134	0.1819	0.02375	0.837853
ILMN_2255256	MARVELD3	0	1	100.9	114.4	1.134	0.1809	0.04553	0.851223
ILMN_2404512	PSEN2	0	1	101.4	115.1	1.135	0.1831	0.03206	0.84842
ILMN_1652456	TMEM98	0	1	99.65	113.1	1.135	0.1822	0.03254	0.84842
ILMN_1809291	TSPAN7	0	1	97.61	110.9	1.136	0.1839	0.0237	0.837853
ILMN_3303101	LOC730173	1	1	124.3	141.3	1.137	0.1852	0.04465	0.851223
ILMN_3307874	AIM1L	0	1	98.91	112.6	1.138	0.1866	0.004688	0.830973
ILMN_2082489	PRMT7	1	1	133.6	152	1.138	0.186	0.02133	0.836381
ILMN_2319326	ADARB1	1	1	121.8	138.6	1.138	0.1861	0.02871	0.84842
ILMN_1696028	ETNK1	0	1	111.5	127	1.139	0.1882	0.01229	0.836381
ILMN_1658858	SP140L	0	1	98.01	111.6	1.139	0.1876	0.01579	0.836381
ILMN_1719792	PHLDB2	1	1	153.4	174.8	1.139	0.1881	0.02237	0.836381
ILMN_3239217	LOC729057	1	1	130.2	148.3	1.139	0.188	0.03156	0.84842
ILMN_2312906	MIA3	0	1	110.5	125.9	1.139	0.1884	0.03187	0.84842
ILMN_1792689	HIST1H2AC	0	1	101.7	115.9	1.14	0.1887	0.0119	0.836381
ILMN_1742330	PLXNB1	1	1	193.8	221	1.14	0.189	0.01537	0.836381
ILMN_3241522	LOC392871	0	1	107.9	123	1.14	0.1889	0.02475	0.841004
ILMN_1702389	ZC3H3	1	1	452.4	515.7	1.14	0.1892	0.03896	0.84859
ILMN_1764321	ACOT4	1	1	125.9	143.6	1.14	0.1895	0.04155	0.84859
ILMN_1652413	UCN2	0	1	106.9	121.8	1.14	0.1889	0.04802	0.851223
ILMN_1805999	MYO1D	0	1	110.4	125.9	1.141	0.19	0.01034	0.836381
ILMN_1778213	STK33	0	1	102.8	117.2	1.141	0.1898	0.02692	0.84842
ILMN_1712639	AIFM2	0	1	110.4	125.9	1.141	0.1898	0.04809	0.851223
ILMN_1695356	RNF166	0	1	107.6	123	1.142	0.192	0.001927	0.774137
ILMN_1667199	SQRDL	1	1	258.7	295.4	1.142	0.1912	0.004271	0.813648
ILMN_1781761	ENPP4	0	1	96.58	110.3	1.142	0.1913	0.01251	0.836381
ILMN_1655167	ZNF502	0	1	101.9	116.4	1.142	0.1917	0.01633	0.836381
ILMN_1752952	MMP28	0	1	104.1	118.9	1.142	0.1913	0.02106	0.836381
ILMN_1711087	LOC648526	0	1	107.3	122.6	1.142	0.1921	0.02813	0.84842
ILMN_3283032	LOC100132535	1	1	119.3	136.2	1.142	0.1917	0.0311	0.84842
ILMN_1683595	MBD1	1	1	165.4	189.1	1.143	0.1932	0.01518	0.836381
ILMN_1702706	APOBEC3F	0	1	98.7	112.9	1.144	0.194	0.01526	0.836381
ILMN_1695354	BMF	0	1	105.6	120.8	1.144	0.1944	0.01714	0.836381
ILMN_1686082	C14orf79	1	1	147	168.1	1.144	0.1939	0.02953	0.84842
ILMN_1789243	VPS33B	1	1	209.5	239.8	1.145	0.1952	0.002992	0.774137
ILMN_1669599	DENND4C	1	1	235.2	269.2	1.145	0.1947	0.0466	0.851223
ILMN_1688997	C17orf58	0	1	99.85	114.4	1.146	0.1963	0.01645	0.836381
ILMN_3235176	C2orf89	0	1	102.4	117.4	1.147	0.1978	0.0145	0.836381
ILMN_1677487	ANKZF1	1	1	156.9	179.9	1.147	0.1975	0.01695	0.836381
ILMN_2077896	TTTY15	0	1	96.7	111	1.147	0.1984	0.04499	0.851223
ILMN_2183784	TTC12	1	1	150.8	172.9	1.147	0.1975	0.04765	0.851223
ILMN_1802376	FAM48A	0	1	107.6	123.5	1.148	0.1991	0.01367	0.836381
ILMN_1771987	SLC44A2	1	1	926.2	1063	1.148	0.1986	0.01632	0.836381
ILMN_1709674	GFPT2	1	1	185	212.3	1.148	0.1988	0.02953	0.84842
ILMN_2312606	IRF5	0	1	104.9	120.5	1.148	0.1995	0.03332	0.84842
ILMN_3310386	MIR345	1	1	110.9	127.3	1.148	0.1989	0.03517	0.84842
ILMN_2364384	PPARG	1	1	132.5	152.1	1.148	0.1987	0.03599	0.84842
ILMN_1696316	CPT1A	1	1	123.8	142.3	1.149	0.2002	0.005799	0.836381
ILMN_1741455	USP30	1	1	125.9	144.8	1.15	0.202	0.04054	0.84859
ILMN_2142353	GRTP1	1	1	125.6	144.4	1.15	0.2012	0.04939	0.851223
ILMN_1746276	EPC1	0	1	103.4	119	1.151	0.2034	0.0132	0.836381
ILMN_1704014	LOC730256	0	1	110.3	127	1.151	0.2034	0.01374	0.836381
ILMN_1764165	TRIM65	1	1	124.2	142.9	1.151	0.2029	0.01537	0.836381
ILMN_2401873	DUSP10	0	1	105.4	121.3	1.151	0.2034	0.03312	0.84842
ILMN_3210491	LOC389049	1	1	159.3	183.4	1.151	0.2032	0.04876	0.851223
ILMN_1714458	LOC646509	0	1	94.98	109.4	1.152	0.2035	0.00257	0.774137
ILMN_1781636	VWA1	0	1	107.1	123.4	1.152	0.2036	0.008177	0.836381
ILMN_1811480	ADPRHL2	1	1	490	564.5	1.152	0.2042	0.02262	0.836381
ILMN_1775965	PPP4R4	0	1	101.7	117.2	1.153	0.2051	0.01327	0.836381
ILMN_1793241	SRD5A1	1	1	139.3	160.6	1.153	0.2056	0.03717	0.84842
ILMN_1710052	CPT1A	0	1	96.49	111.4	1.154	0.207	0.004929	0.834298
ILMN_1715647	VANGL2	0	1	109.6	126.4	1.154	0.2066	0.02859	0.84842
ILMN_3247064	SNRNP40	1	1	844.5	974.4	1.154	0.2064	0.036	0.84842
ILMN_1715931	ISCA1	1	1	171.2	197.6	1.155	0.2073	0.04797	0.851223
ILMN_1755354	YBX2	0	1	94.08	108.7	1.156	0.2086	0.003215	0.774137
ILMN_2186061	PFKFB3	1	1	358.9	414.8	1.156	0.2089	0.0142	0.836381
ILMN_1705107	SDCBP2	0	1	100.5	116.2	1.156	0.2095	0.0445	0.851223
ILMN_1807737	SFRS17A	1	1	187.7	217.1	1.157	0.2104	0.008733	0.836381
ILMN_2199389	VIPR1	1	1	136.9	158.4	1.157	0.2098	0.04097	0.84859
ILMN_2049417	TMEM86B	0	1	107.6	124.4	1.157	0.21	0.04807	0.851223
ILMN_2347424	MBOAT2	1	1	117.4	135.9	1.157	0.2106	0.04953	0.851769
ILMN_1805410	C15orf48	0	1	102.9	119.1	1.158	0.2117	0.007045	0.836381
ILMN_3237503	RNF207	0	1	103.1	119.5	1.159	0.2129	0.01125	0.836381
ILMN_1679262	DPYSL3	0	1	105.3	122.2	1.16	0.2146	0.04356	0.851223
ILMN_1761175	RPS6KB2	1	1	183	212.3	1.16	0.2142	0.04983	0.851769
ILMN_1675797	EPDR1	1	1	111.2	129.1	1.161	0.2154	0.01754	0.836381
ILMN_2374340	PLAUR	1	1	167.7	194.7	1.161	0.2155	0.01942	0.836381
ILMN_1730048	C7orf26	1	1	300.7	349.1	1.161	0.2153	0.02154	0.836381
ILMN_2104967	ZNF443	1	1	134.3	155.9	1.161	0.2149	0.03178	0.84842
ILMN_3240446	ZNF286C	0	1	110.1	127.9	1.162	0.2171	0.0332	0.84842
ILMN_1727098	PPP1R16B	0	1	105.4	122.5	1.163	0.2174	0.01174	0.836381
ILMN_1785161	CHCHD6	1	1	230.8	268.4	1.163	0.2176	0.03987	0.84859
ILMN_2365484	SNX1	1	1	126.4	147	1.163	0.2174	0.04293	0.84859
ILMN_2289093	KIAA1618	1	1	176.9	205.8	1.163	0.2184	0.04296	0.84859
ILMN_1672295	ZC3H12A	0	1	107.8	125.8	1.167	0.2226	0.04917	0.851223
ILMN_3256478	LOC100129034	1	1	178.6	208.7	1.168	0.2246	0.02739	0.84842
ILMN_1698752	NLRX1	0	1	106.9	124.9	1.168	0.2239	0.03363	0.84842
ILMN_2350801	SLC25A29	1	1	136	158.9	1.168	0.224	0.0489	0.851223
ILMN_1654217	MPP2	1	1	133.2	156	1.171	0.2283	0.01478	0.836381
ILMN_2364022	SLC16A3	1	1	4601	5387	1.171	0.2278	0.02881	0.84842
ILMN_3234963	LOC730153	0	1	105.2	123.2	1.171	0.228	0.02951	0.84842
ILMN_1780236	PMM1	1	1	774.1	907.3	1.172	0.2291	0.04036	0.84859
ILMN_1658624	UBXN6	1	1	270.8	317.3	1.172	0.2286	0.04089	0.84859
ILMN_2405680	CRB3	0	1	104.3	122.2	1.172	0.2286	0.04261	0.84859
ILMN_1712291	MICALL2	0	1	106.9	125.4	1.173	0.2298	0.03794	0.84842
ILMN_1770818	LOC642342	1	1	117.3	137.7	1.174	0.2314	0.01739	0.836381
ILMN_1726114	SLC45A3	0	1	105.6	124	1.174	0.2316	0.0231	0.837853
ILMN_1767509	DEF8	1	1	263.4	309.3	1.174	0.2317	0.04196	0.84859
ILMN_1780887	USP21	1	1	220.3	258.8	1.175	0.2329	0.01337	0.836381
ILMN_1781628	SURF2	1	1	124.5	146.2	1.175	0.2328	0.03325	0.84842
ILMN_2406169	PKIG	0	1	113.6	133.5	1.175	0.2328	0.04559	0.851223
ILMN_1715715	CEBPA	0	1	97.57	114.8	1.176	0.2342	0.004079	0.799882
ILMN_1746720	TTC39C	1	1	142.8	167.9	1.176	0.2335	0.01851	0.836381
ILMN_1764945	AP3D1	1	1	280.8	330.5	1.177	0.2352	0.006521	0.836381
ILMN_1656420	MGC3020	0	1	111.8	131.6	1.177	0.2353	0.03059	0.84842
ILMN_1769734	NT5C3	1	1	173.2	203.9	1.177	0.2356	0.03562	0.84842
ILMN_1778319	DMKN	1	1	149.9	176.7	1.178	0.2368	0.002972	0.774137
ILMN_1673711	HSP90AB1	1	1	2265	2669	1.179	0.237	0.01794	0.836381
ILMN_1795317	SCAND1	1	1	145.4	171.5	1.179	0.238	0.02265	0.836381
ILMN_1680591	RTKN	1	1	308.1	363.2	1.179	0.2376	0.02465	0.841004
ILMN_1760160	STX1A	1	1	134.1	158.3	1.18	0.2391	0.0284	0.84842
ILMN_2120695	TSPAN7	0	1	106.8	126.1	1.181	0.2395	0.006267	0.836381
ILMN_3244029	ANKRD52	1	1	119.6	141.2	1.181	0.2403	0.01126	0.836381
ILMN_1708110	TMEM144	0	1	107.4	126.9	1.181	0.2402	0.01429	0.836381
ILMN_1661197	CLCF1	1	1	121.7	143.7	1.181	0.2405	0.04142	0.84859
ILMN_1752451	CTSH	1	1	114.1	134.8	1.182	0.2412	0.001477	0.763353
ILMN_1800543	SCFD1	1	1	546.1	645.3	1.182	0.2409	0.004787	0.830973
ILMN_2255133	BCL11A	0	1	101.9	120.6	1.183	0.2419	0.0318	0.84842
ILMN_1807767	KIAA0182	1	1	141.2	167.2	1.184	0.2442	0.005714	0.836381
ILMN_1655229	SLC7A11	0	1	96.87	114.7	1.184	0.244	0.007597	0.836381
ILMN_1810431	LOC642299	0	1	113.8	134.8	1.184	0.2438	0.02353	0.837853
ILMN_1667564	ALDH3A2	1	1	163.6	193.7	1.184	0.2441	0.03569	0.84842
ILMN_1682147	HOOK2	1	1	177.3	210	1.184	0.244	0.04719	0.851223
ILMN_2276952	TSC22D3	0	1	104	123.3	1.185	0.2451	0.04214	0.84859
ILMN_1659564	SEC61A1	1	1	1338	1587	1.186	0.246	0.02641	0.84842
ILMN_2216815	MAP7	1	1	121.5	144.2	1.186	0.2463	0.03872	0.84859
ILMN_1789909	TBC1D9B	1	1	177.1	210.2	1.187	0.2473	0.04376	0.851223
ILMN_2365569	ICA1	0	1	110.3	131	1.187	0.2474	0.04498	0.851223
ILMN_1706397	CHMP6	0	1	104.9	124.5	1.188	0.248	0.005562	0.836381
ILMN_1682038	SNORA25	1	1	173.5	206	1.188	0.2482	0.006593	0.836381
ILMN_2383774	TRAF3	0	1	98.57	117.2	1.189	0.2502	0.002381	0.774137
ILMN_1663541	B4GALT7	1	1	459.2	546	1.189	0.2496	0.02962	0.84842
ILMN_1688892	LAMA3	1	1	200.3	238.2	1.189	0.2498	0.0448	0.851223
ILMN_2134056	SOX7	0	1	108.7	129.4	1.19	0.2511	0.03026	0.84842
ILMN_1731193	BCL2L12	1	1	138.3	164.7	1.19	0.2514	0.03689	0.84842
ILMN_1685088	RPL36	1	1	4384	5217	1.19	0.2509	0.03728	0.84842
ILMN_1767253	RRP12	1	1	155.2	184.8	1.191	0.2519	0.003024	0.774137
ILMN_1722838	MRPL46	1	1	514.7	613.2	1.191	0.2526	0.009276	0.836381
ILMN_2041327	MRPL37	1	1	2543	3029	1.191	0.2525	0.01287	0.836381
ILMN_1692260	MAFG	1	1	167.8	199.8	1.191	0.2518	0.0273	0.84842
ILMN_1701052	TUBG2	1	1	266.2	317.2	1.191	0.2527	0.04092	0.84859
ILMN_1739594	ACOT11	1	1	120.3	143.4	1.192	0.2535	0.0323	0.84842
ILMN_2336130	SULT1A4	1	1	160.5	191.3	1.192	0.2534	0.03765	0.84842
ILMN_1652736	RPS6KA3	0	1	106.4	127	1.193	0.255	0.01695	0.836381
ILMN_1682792	BYSL	1	1	281	335.2	1.193	0.2543	0.03607	0.84842
ILMN_1705602	KLHL17	1	1	121.6	145.2	1.194	0.2561	0.04826	0.851223
ILMN_1693802	TBC1D3C	0	1	105.8	126.4	1.195	0.2566	0.009105	0.836381
ILMN_1808999	ARHGEF19	1	1	186.1	222.3	1.195	0.2565	0.01036	0.836381
ILMN_1767337	SFXN5	1	1	131.7	157.4	1.195	0.2569	0.01656	0.836381
ILMN_1726928	TCEA3	1	1	146.6	175.1	1.195	0.2564	0.04613	0.851223
ILMN_1741755	TRIM29	0	1	104.2	124.7	1.197	0.2595	0.001373	0.763353
ILMN_2379644	CD74	1	1	112.6	134.8	1.197	0.2595	0.01907	0.836381
ILMN_1687430	EIF2B4	1	1	915.5	1096	1.197	0.2593	0.04134	0.84859
ILMN_3235472	WDYHV1	1	1	172.2	206.3	1.198	0.2607	0.02968	0.84842
ILMN_1715476	LOC649970	1	1	473.9	567.8	1.198	0.2607	0.04622	0.851223
ILMN_1728684	PELP1	1	1	290.7	348.6	1.199	0.2618	0.03096	0.84842
ILMN_2060145	GRHL2	0	1	103.9	124.7	1.2	0.263	0.007005	0.836381
ILMN_1718672	NHP2	1	1	1329	1595	1.2	0.2633	0.02936	0.84842
ILMN_1706521	CSNK1G2	1	1	1633	1959	1.2	0.2631	0.03418	0.84842
ILMN_1653342	DUS1L	1	1	226.2	271.7	1.201	0.2646	0.03273	0.84842
ILMN_1767111	ANO10	1	1	169.1	203.2	1.202	0.2648	0.0006928	0.763353
ILMN_3198918	LOC340274	0	1	99.86	120.1	1.202	0.2658	0.009604	0.836381
ILMN_3239284	B9D1	1	1	189.4	227.6	1.202	0.2649	0.04577	0.851223
ILMN_1754579	SYNE2	0	1	110.2	132.6	1.203	0.2667	0.02072	0.836381
ILMN_1808305	RTCD1	1	1	267.2	321.5	1.203	0.2671	0.03449	0.84842
ILMN_1719785	UCK1	1	1	127.9	153.8	1.203	0.2666	0.04709	0.851223
ILMN_1705310	VEZF1	1	1	1172	1411	1.204	0.2678	0.02059	0.836381
ILMN_1744649	PSMB5	1	1	1921	2314	1.204	0.2683	0.04557	0.851223
ILMN_1712687	PAK2	1	1	300	361.4	1.205	0.2686	0.007634	0.836381
ILMN_1693912	SLC47A2	0	1	98.81	119.1	1.205	0.2695	0.007667	0.836381
ILMN_1669308	BRPF1	1	1	148.8	179.3	1.205	0.2692	0.008506	0.836381
ILMN_2339835	PTGS1	0	1	107.3	129.3	1.205	0.269	0.01779	0.836381
ILMN_1670948	TSR2	1	1	696.1	838.7	1.205	0.2689	0.02549	0.84842
ILMN_3275575	LOC648980	1	1	187	225.8	1.207	0.2719	0.04107	0.84859
ILMN_1803211	FBXO2	1	1	145.9	176.2	1.207	0.272	0.04434	0.851223
ILMN_2082314	TOM1	1	1	409.1	494.1	1.208	0.2723	0.00976	0.836381
ILMN_1716407	SORBS2	1	1	230.8	278.8	1.208	0.2729	0.03951	0.84859
ILMN_2400935	TAGLN	0	1	99.32	120.1	1.209	0.2743	0.008614	0.836381
ILMN_1711786	NFE2	1	1	117.8	142.4	1.209	0.2741	0.025	0.841004
ILMN_1676197	LRP11	1	1	168.6	203.8	1.209	0.2733	0.03294	0.84842
ILMN_1784436	KIAA1688	1	1	144.3	174.5	1.209	0.2736	0.04027	0.84859
ILMN_2386205	C21orf33	1	1	200.9	243.1	1.21	0.2752	0.003352	0.774137
ILMN_1758888	PADI3	0	1	110.7	134.2	1.212	0.277	0.02908	0.84842
ILMN_1857335		1	1	113.4	137.5	1.213	0.2786	0.01465	0.836381
ILMN_3246360	LOC100130553	1	1	14200	17230	1.214	0.2797	0.004806	0.830973
ILMN_1701461	TIMP3	0	1	101	122.7	1.214	0.2802	0.04874	0.851223
ILMN_1806710	ESPN	0	1	95.35	115.9	1.215	0.2815	0.003229	0.774137
ILMN_1740015	CD14	1	1	156.8	190.7	1.216	0.2825	0.0104	0.836381
ILMN_2370464	ATRIP	1	1	211.4	257.1	1.216	0.2822	0.01429	0.836381
ILMN_3224856	LOC729660	1	1	226.9	276	1.216	0.2824	0.04218	0.84859
ILMN_1781626	C1S	0	1	107	130.1	1.217	0.283	0.005535	0.836381
ILMN_1657864	TMUB2	1	1	200	243.3	1.217	0.2829	0.02402	0.83873
ILMN_1723235	DUS3L	1	1	185.5	225.7	1.217	0.283	0.03699	0.84842
ILMN_1766054	ABCA1	0	1	98.92	120.5	1.218	0.285	0.003284	0.774137
ILMN_1729288	C1QTNF6	1	1	180.9	220.3	1.218	0.2846	0.009157	0.836381
ILMN_2328776	MST4	1	1	114.9	140	1.218	0.2845	0.01884	0.836381
ILMN_1718706	ERAL1	1	1	867	1056	1.218	0.2841	0.02327	0.837853
ILMN_1758613	RAPGEFL1	1	1	125.5	152.8	1.218	0.2845	0.02607	0.84842
ILMN_1697614	NHP2L1	1	1	464.7	566	1.218	0.2846	0.04019	0.84859
ILMN_1812557	CDK5RAP3	1	1	598.8	729.6	1.218	0.2851	0.0452	0.851223
ILMN_1760649	PCK2	1	1	118.9	145	1.22	0.2872	0.03466	0.84842
ILMN_1656628	WDR4	1	1	334.2	407.8	1.22	0.2871	0.04258	0.84859
ILMN_1669057	LOC642921	1	1	124.1	151.4	1.22	0.2866	0.04906	0.851223
ILMN_1738552	SLC1A3	1	1	150	183.2	1.221	0.2885	0.01779	0.836381
ILMN_2373566	PJA1	1	1	164.7	201.3	1.222	0.2893	0.001387	0.763353
ILMN_1661860	ASPSCR1	0	1	106	129.5	1.222	0.2892	0.001709	0.763353
ILMN_1757847	C11orf68	1	1	146.1	178.5	1.222	0.2896	0.04557	0.851223
ILMN_1682928	CPVL	0	1	110.4	135	1.223	0.2903	0.01371	0.836381
ILMN_1758311	NET1	1	1	736.7	900.9	1.223	0.2903	0.03817	0.84842
ILMN_2375992	SPINT1	1	1	117.3	143.6	1.224	0.292	0.007611	0.836381
ILMN_2067708	TFB2M	1	1	344.4	421.8	1.225	0.2927	0.0224	0.836381
ILMN_2085722	ING2	1	1	354.8	434.9	1.226	0.2937	0.02363	0.837853
ILMN_3251662	HINT3	1	1	123.4	151.2	1.226	0.2937	0.03156	0.84842
ILMN_1732176	AGPAT2	1	1	215.5	264.4	1.227	0.2955	0.0403	0.84859
ILMN_1777811	URG4	1	1	278.2	341.5	1.228	0.2959	0.03213	0.84842
ILMN_1752965	GREM1	1	1	127.2	156.4	1.23	0.2983	0.01555	0.836381
ILMN_2219134	RPS15	1	1	8221	10110	1.23	0.2981	0.02042	0.836381
ILMN_1743373	DLL1	1	1	146.2	179.9	1.231	0.2997	0.02495	0.841004
ILMN_2348090	MRPL55	1	1	335.9	414.2	1.233	0.3023	0.0278	0.84842
ILMN_1664773	C11orf49	0	1	103	127.1	1.234	0.3031	0.02723	0.84842
ILMN_2050911	SLC22A4	1	1	152	187.5	1.234	0.3028	0.02819	0.84842
ILMN_1684211	SEC14L2	1	1	129	159.2	1.235	0.3042	0.02033	0.836381
ILMN_1704656	PPP2R1B	1	1	154	190.2	1.235	0.3045	0.03556	0.84842
ILMN_1794522	EIF5A	1	1	2214	2734	1.235	0.3041	0.03579	0.84842
ILMN_1716651	RUNX2	0	1	103.1	127.5	1.236	0.3061	0.001636	0.763353
ILMN_1739967	TBK1	1	1	331.3	409.3	1.236	0.3052	0.002292	0.774137
ILMN_1815308	SDC1	1	1	639.7	790.4	1.236	0.3052	0.02732	0.84842
ILMN_1709124	ANO8	1	1	123.4	152.5	1.236	0.3052	0.03878	0.84859
ILMN_1728202	TMEM22	1	1	121.9	150.8	1.237	0.3068	0.03281	0.84842
ILMN_1750674	SDSL	1	1	261.2	323.1	1.237	0.3068	0.04367	0.851223
ILMN_1663454	PKP1	1	1	121.4	150.3	1.238	0.3082	0.01615	0.836381
ILMN_2378100	FBXL5	1	1	322.2	399.6	1.24	0.3106	0.009804	0.836381
ILMN_1838767		0	1	106.4	132	1.241	0.3112	0.008475	0.836381
ILMN_1658706	ST6GALNAC2	1	1	167.5	207.8	1.241	0.3113	0.04659	0.851223
ILMN_1679836	SYT8	0	1	96.8	120.3	1.242	0.3132	0.007877	0.836381
ILMN_1735930	KLF2	1	1	266.8	331.4	1.242	0.3131	0.04045	0.84859
ILMN_1775542	FAIM3	1	1	120.2	149.5	1.243	0.3139	0.01221	0.836381
ILMN_1705144	ULK1	1	1	509.4	633.4	1.243	0.3142	0.03749	0.84842
ILMN_1661628	LOC653110	1	1	177.5	220.9	1.244	0.315	0.04346	0.851223
ILMN_1780671	PLEKHG3	1	1	203.7	253.8	1.246	0.3171	0.02905	0.84842
ILMN_1726666	GPX3	1	1	377.5	470.3	1.246	0.3174	0.04571	0.851223
ILMN_1778381	LOC650029	1	1	334.9	417.4	1.246	0.3177	0.04964	0.851769
ILMN_1783728	TBRG4	1	1	395.3	493.6	1.249	0.3202	0.03055	0.84842
ILMN_1806733	COL18A1	1	1	127.1	158.8	1.25	0.3214	0.002967	0.774137
ILMN_2339028	PKD1	0	1	101	126.2	1.25	0.3216	0.03522	0.84842
ILMN_1784985	PRRT3	1	1	245	306.4	1.25	0.3222	0.03597	0.84842
ILMN_1664028	CENPB	1	1	2023	2529	1.25	0.3224	0.0413	0.84859
ILMN_1654289	ELK1	1	1	450.8	563.4	1.25	0.3216	0.04691	0.851223
ILMN_1655990	CDK5RAP2	1	1	912.7	1141	1.251	0.3225	0.0405	0.84859
ILMN_1764577	MFNG	0	1	95.82	120	1.252	0.3244	0.00317	0.774137
ILMN_3245236	FBRS	1	1	208.1	260.6	1.252	0.3241	0.04496	0.851223
ILMN_1803997	SDCCAG3	1	1	524.1	656.5	1.253	0.325	0.003113	0.774137
ILMN_1761450	DHRS4L2	0	1	113.5	142.2	1.253	0.3258	0.01278	0.836381
ILMN_1668312	SLC2A9	1	1	125.6	157.5	1.254	0.3271	0.01082	0.836381
ILMN_1721354	KRT6B	0	1	98.73	123.8	1.254	0.3264	0.01224	0.836381
ILMN_1704195	FUK	1	1	169.7	212.8	1.254	0.3269	0.02174	0.836381
ILMN_1736567	CD74	1	1	145.2	182.1	1.254	0.3268	0.04485	0.851223
ILMN_1676302	FAM113A	1	1	223.4	280.4	1.255	0.3281	0.01333	0.836381
ILMN_1724581	EDC3	1	1	140.1	175.8	1.255	0.3272	0.02104	0.836381
ILMN_1659339	ELP4	1	1	170.5	214.2	1.256	0.329	0.003707	0.774137
ILMN_2094266	HES2	0	1	101.8	127.9	1.256	0.3293	0.008415	0.836381
ILMN_2352448	NSUN5B	1	1	157.3	197.5	1.256	0.3288	0.03136	0.84842
ILMN_3307693	WFDC2	0	1	104.8	131.8	1.257	0.3298	0.0162	0.836381
ILMN_1782247	KAT2A	1	1	606.4	761.9	1.257	0.3295	0.02348	0.837853
ILMN_1758398	GUK1	1	1	1129	1421	1.258	0.3314	0.01372	0.836381
ILMN_1697629	PLA2G4B	1	1	238.5	300.1	1.259	0.3318	0.003701	0.774137
ILMN_1678842	THBS2	0	1	106.8	134.4	1.259	0.3317	0.006147	0.836381
ILMN_1668090	STK25	1	1	712.1	896.9	1.259	0.3328	0.04984	0.851769
ILMN_1771688	RAB7B	0	1	105.7	133.4	1.261	0.3348	0.0005302	0.763353
ILMN_1664265	EPHA1	1	1	149.7	188.9	1.261	0.3348	0.001331	0.763353
ILMN_1751958	NSUN5	1	1	193.4	244.2	1.262	0.3361	0.02219	0.836381
ILMN_1743911	SLC25A39	1	1	1550	1959	1.264	0.3381	0.0156	0.836381
ILMN_1670325	SLC47A1	1	1	153.2	193.8	1.265	0.339	0.0371	0.84842
ILMN_1688154	MST1R	1	1	114.4	144.8	1.266	0.3406	0.01432	0.836381
ILMN_1814787	ICA1	1	1	131.3	166.2	1.266	0.3406	0.03476	0.84842
ILMN_1661264	SHMT2	1	1	1944	2465	1.268	0.3424	0.02261	0.836381
ILMN_1770612	KRT15	0	1	105	133.4	1.27	0.3451	0.01049	0.836381
ILMN_2128931	FAT2	1	1	123	156.3	1.27	0.3451	0.03003	0.84842
ILMN_1697735	EWSR1	1	1	1271	1615	1.271	0.3458	0.01687	0.836381
ILMN_1751330	RBCK1	1	1	389.7	495.5	1.271	0.3464	0.03205	0.84842
ILMN_2150856	SERPINB2	0	1	92.26	117.4	1.272	0.3476	0.001058	0.763353
ILMN_1661443	GRAMD2	1	1	151.4	192.6	1.273	0.3478	0.01572	0.836381
ILMN_1784641	NDUFA3	1	1	1325	1687	1.273	0.3485	0.0243	0.838852
ILMN_1683980	PLEKHM2	1	1	552.9	703.8	1.273	0.3482	0.04743	0.851223
ILMN_1684554	COL16A1	1	1	223	284.6	1.276	0.352	0.01476	0.836381
ILMN_1738742	PLAT	1	1	176.6	225.7	1.278	0.3538	0.04243	0.84859
ILMN_1756982	CLIC1	1	1	2136	2732	1.279	0.355	0.03734	0.84842
ILMN_1685709	TMEM125	1	1	129.6	165.8	1.28	0.3556	0.01501	0.836381
ILMN_1781680	DAP3	1	1	609.3	780.9	1.282	0.3579	0.03634	0.84842
ILMN_1754529	SPG7	1	1	390.9	501.1	1.282	0.3584	0.04757	0.851223
ILMN_1749838	MZF1	1	1	261.2	335.5	1.284	0.3612	0.02574	0.84842
ILMN_2288784	CCDC34	1	1	299.8	385	1.284	0.3607	0.04183	0.84859
ILMN_1803686	ADA	1	1	512.1	658.4	1.286	0.3627	0.009489	0.836381
ILMN_2374425	CCNE1	1	1	146.5	188.5	1.287	0.3643	0.0126	0.836381
ILMN_1795826	ATP6V0D1	1	1	595.4	767.1	1.288	0.3657	0.04171	0.84859
ILMN_1737514	KYNU	1	1	118	152.3	1.29	0.3677	0.002028	0.774137
ILMN_1714383	TPD52L1	1	1	235.7	304	1.29	0.3671	0.008825	0.836381
ILMN_1694810	PANX2	0	1	98.16	126.7	1.29	0.3678	0.01746	0.836381
ILMN_2365465	XBP1	1	1	772.9	997.9	1.291	0.3686	0.00759	0.836381
ILMN_1772359	LAPTM5	0	1	110.1	142.3	1.292	0.3699	0.00154	0.763353
ILMN_1700728	KRTCAP3	1	1	128.6	166.5	1.295	0.3725	0.0144	0.836381
ILMN_1716480	ACD	1	1	283	366.7	1.296	0.3737	0.02953	0.84842
ILMN_1724686	CLDN1	1	1	238.5	309.2	1.297	0.3748	0.009029	0.836381
ILMN_1738369	TUFM	1	1	1183	1535	1.297	0.3753	0.009447	0.836381
ILMN_1653180	TPM4	1	1	189.3	245.5	1.297	0.3756	0.02589	0.84842
ILMN_1652082	ELF4	1	1	287.6	373.6	1.299	0.3774	6.686e-05	0.73968
ILMN_1736441	PDXP	1	1	817.7	1062	1.299	0.377	0.0392	0.84859
ILMN_1746257	DAZAP1	1	1	416.3	540.7	1.299	0.3772	0.04334	0.851223
ILMN_2278729	EIF3B	1	1	288.9	375.7	1.3	0.3787	0.02704	0.84842
ILMN_1680624	CREG1	1	1	461.3	600.1	1.301	0.3794	0.04692	0.851223
ILMN_2400644	SRGAP3	1	1	135.2	176.4	1.304	0.3832	0.01235	0.836381
ILMN_1672080	NR2F6	1	1	496.8	648	1.304	0.3833	0.02152	0.836381
ILMN_1706390	UGT1A6	0	1	90.42	118	1.305	0.3842	0.002412	0.774137
ILMN_1652185	IL4R	1	1	172.8	225.5	1.305	0.384	0.01791	0.836381
ILMN_2370976	FER1L3	1	1	293.1	382.7	1.305	0.3846	0.03993	0.84859
ILMN_1656540	RUVBL1	1	1	327.5	427.3	1.305	0.3836	0.04168	0.84859
ILMN_1794501	HAS3	0	1	112.6	147.1	1.307	0.3863	0.0008964	0.763353
ILMN_1781536	FAH	1	1	272.2	355.9	1.308	0.3869	0.03205	0.84842
ILMN_1756595	SH3TC1	1	1	156.4	204.7	1.309	0.3889	0.00845	0.836381
ILMN_2359453	ERGIC3	1	1	2030	2658	1.309	0.3889	0.03126	0.84842
ILMN_2208802	NPIP	1	1	160.8	210.8	1.311	0.3908	0.01661	0.836381
ILMN_1684205	CIB1	1	1	1934	2540	1.313	0.3929	0.03375	0.84842
ILMN_1752813	UGT1A6	0	1	97.13	127.6	1.314	0.3934	0.01906	0.836381
ILMN_1766185	AXIN1	1	1	222.4	292.1	1.314	0.3936	0.04925	0.851223
ILMN_1760575	PTP4A1	1	1	190.3	250.5	1.316	0.3967	0.02677	0.84842
ILMN_1664855	PPP1R14C	1	1	171.1	225.2	1.316	0.3964	0.02875	0.84842
ILMN_1776519	RAP1GAP	0	1	101.2	133.5	1.319	0.3995	0.001659	0.763353
ILMN_1724990	C3orf75	1	1	231.3	305.3	1.32	0.4003	0.01251	0.836381
ILMN_1752665	ELMO3	1	1	130.2	172	1.322	0.4023	0.005873	0.836381
ILMN_1812940	TRMT1	1	1	288.8	382	1.323	0.4038	0.01327	0.836381
ILMN_2390853	CTSH	1	1	311.3	412.8	1.326	0.4072	0.006787	0.836381
ILMN_1708223	PAK6	1	1	127.2	169.2	1.33	0.411	0.006969	0.836381
ILMN_2415529	CDK5RAP2	1	1	249.3	332.2	1.332	0.4138	0.03096	0.84842
ILMN_2338323	CDC25B	1	1	1618	2160	1.335	0.4169	0.03219	0.84842
ILMN_2090802	TMEM79	1	1	238.6	319.7	1.34	0.422	0.00606	0.836381
ILMN_1731991	SCYL1	1	1	282.4	378.5	1.34	0.4226	0.02737	0.84842
ILMN_1656248	ASAM	0	1	111.4	149.5	1.342	0.4242	0.01184	0.836381
ILMN_1753790	ZNF259	1	1	205.3	275.5	1.342	0.424	0.04223	0.84859
ILMN_2306565	MTX2	1	1	381.1	512.2	1.344	0.4264	0.01791	0.836381
ILMN_1752932	MPZL2	1	1	196.7	264.8	1.346	0.4291	0.01636	0.836381
ILMN_1774196	URM1	1	1	886	1192	1.346	0.4285	0.02163	0.836381
ILMN_1761247	PIR	1	1	458.8	618.5	1.348	0.4309	0.0436	0.851223
ILMN_2183687	LIME1	1	1	216.1	292.1	1.351	0.4345	0.01434	0.836381
ILMN_2414848	TBRG4	1	1	217.9	294.6	1.352	0.4352	0.03074	0.84842
ILMN_1722648	SF3B4	1	1	1298	1755	1.352	0.4346	0.03408	0.84842
ILMN_1668369	CDC37	1	1	3522	4766	1.353	0.4364	0.02867	0.84842
ILMN_1803143	SYVN1	1	1	274.6	372.2	1.355	0.4387	0.03466	0.84842
ILMN_2075818	ZNF598	1	1	547.2	742.4	1.357	0.44	0.02272	0.836381
ILMN_2176768	SEPHS1	1	1	442.7	602	1.36	0.4435	0.0153	0.836381
ILMN_1781155	LYN	1	1	164.8	224.4	1.361	0.4451	0.04168	0.84859
ILMN_1662795	CA2	1	1	114.3	156	1.365	0.4485	0.004067	0.799882
ILMN_1752197	PDDC1	1	1	244.6	334.3	1.367	0.451	0.03205	0.84842
ILMN_1723418	CEL	0	1	110.7	151.6	1.37	0.4538	0.0014	0.763353
ILMN_1709039	RPL13	1	1	180.4	247.5	1.372	0.4566	0.01115	0.836381
ILMN_3303612	PABPC1L	1	1	287.4	395.6	1.377	0.461	0.001101	0.763353
ILMN_1768754	PILRB	1	1	315	434	1.378	0.4623	0.02142	0.836381
ILMN_2383484	C19orf48	1	1	340.3	469.3	1.379	0.4638	0.02986	0.84842
ILMN_2133205	GPX2	0	1	112.8	155.9	1.382	0.4667	0.01061	0.836381
ILMN_2150851	SERPINB2	0	1	99.79	138.2	1.385	0.4698	0.02163	0.836381
ILMN_2337923	TPD52L1	1	1	217.8	301.9	1.386	0.4714	0.01829	0.836381
ILMN_1744725	BTBD6	1	1	757	1050	1.387	0.4724	0.0243	0.838852
ILMN_1683658	FKBP1A	1	1	1502	2086	1.388	0.4735	0.04501	0.851223
ILMN_2169261	TNNI2	1	1	192.7	267.8	1.39	0.4751	0.00813	0.836381
ILMN_1748591	ODC1	1	1	1421	1975	1.39	0.4751	0.02335	0.837853
ILMN_1740772	APBB3	1	1	493	687.8	1.395	0.4805	0.02703	0.84842
ILMN_1804822	SRXN1	1	1	440.4	615.6	1.398	0.4833	0.0241	0.83873
ILMN_1729161	NOTCH1	1	1	283.4	396.5	1.399	0.4847	0.04924	0.851223
ILMN_2124769	YBX1	1	1	3261	4565	1.4	0.4854	0.02145	0.836381
ILMN_1805737	PFKP	1	1	1083	1527	1.409	0.495	0.01904	0.836381
ILMN_1725946	IRF6	1	1	157.1	221.6	1.41	0.4961	0.01545	0.836381
ILMN_2219002	KRT6A	1	1	1381	1948	1.411	0.4966	0.03283	0.84842
ILMN_1718771	CCDC24	1	1	218.2	308.9	1.415	0.5011	0.001917	0.774137
ILMN_1743103	SH3PXD2A	1	1	206.7	293.4	1.419	0.5053	0.01429	0.836381
ILMN_2052208	GADD45A	1	1	269.7	384.6	1.426	0.5119	0.03044	0.84842
ILMN_1769201	ELF3	1	1	194.1	277.1	1.428	0.5135	0.004301	0.813648
ILMN_1789419	EXOC3	1	1	207	296.9	1.434	0.5203	0.02984	0.84842
ILMN_1782389	LAD1	1	1	758.9	1090	1.437	0.5226	0.02091	0.836381
ILMN_1787410	EIF6	1	1	1731	2488	1.438	0.5236	0.02673	0.84842
ILMN_3176403	FTHL16	1	1	11560	16650	1.44	0.5265	0.0004908	0.763353
ILMN_1723177	ANAPC5	1	1	909.3	1311	1.441	0.5276	0.004698	0.830973
ILMN_2234016	FTHL7	1	1	9918	14330	1.445	0.5308	0.02838	0.84842
ILMN_2411559	PUS1	1	1	130.4	188.6	1.446	0.5322	0.003675	0.774137
ILMN_1715994	HGS	1	1	1185	1718	1.45	0.5364	0.002051	0.774137
ILMN_2138801	TP73L	1	1	204.3	297.3	1.455	0.541	0.03394	0.84842
ILMN_2347949	G6PD	1	1	2530	3690	1.458	0.5444	0.001443	0.763353
ILMN_1708778	ASS1	1	1	219.2	320.2	1.461	0.5466	0.01326	0.836381
ILMN_1752478	DHRS3	1	1	155.5	227.2	1.462	0.5475	0.006534	0.836381
ILMN_1803691	ARTN	0	1	107.8	157.7	1.462	0.5484	0.01944	0.836381
ILMN_1794825	ALDH3A2	1	1	700.6	1024	1.462	0.548	0.02241	0.836381
ILMN_2399523	JAG2	1	1	134.9	197.3	1.462	0.5479	0.04184	0.84859
ILMN_1653115	ECH1	1	1	1015	1488	1.466	0.5522	0.02244	0.836381
ILMN_1733811	JUP	1	1	496.9	729.3	1.468	0.5536	0.03031	0.84842
ILMN_1784602	CDKN1A	1	1	1429	2126	1.488	0.573	0.02241	0.836381
ILMN_1698766	PYCARD	1	1	571.6	851.9	1.49	0.5757	0.03073	0.84842
ILMN_2160210	TACSTD1	1	1	662	988.8	1.494	0.5788	0.006609	0.836381
ILMN_1656938	LOC731486	1	1	162.1	244.4	1.508	0.5925	0.01971	0.836381
ILMN_1687768	NCOA7	1	1	399.3	606.8	1.52	0.6039	0.01243	0.836381
ILMN_1659936	PPP1R15A	1	1	401.7	610.7	1.521	0.6046	0.03625	0.84842
ILMN_1685005	TNFRSF1A	1	1	511.4	786.3	1.538	0.6207	0.01507	0.836381
ILMN_1755657	RASIP1	1	1	188.5	290.1	1.539	0.6222	0.01957	0.836381
ILMN_1806408	ACADVL	1	1	1815	2795	1.54	0.6229	0.03696	0.84842
ILMN_1672148	AKR1B10	1	1	114.7	178.1	1.554	0.6356	0.00788	0.836381
ILMN_1669928	ARHGEF16	1	1	173.9	271.4	1.561	0.642	0.02028	0.836381
ILMN_1676728	DLK2	1	1	242.2	379	1.565	0.6458	0.001548	0.763353
ILMN_1680110	C10orf116	1	1	231.6	363.1	1.567	0.6484	0.0214	0.836381
ILMN_1806754	GLDC	1	1	188.4	296.2	1.572	0.6527	0.02484	0.841004
ILMN_1699887	ST14	0	1	112.5	177	1.573	0.6532	0.01239	0.836381
ILMN_1810838	MTDH	1	1	310.1	491.1	1.584	0.6634	0.0267	0.84842
ILMN_1814106	C9orf169	1	1	216	342.7	1.587	0.6661	0.0006654	0.763353
ILMN_1762899	EGR1	1	1	236.5	375.3	1.587	0.6664	0.01119	0.836381
ILMN_1704294	CDH3	1	1	280.4	447.1	1.595	0.6731	0.03908	0.84859
ILMN_3249032	EPCAM	1	1	396.4	634.3	1.6	0.6782	0.01087	0.836381
ILMN_1791545	KRT23	0	1	120.1	192.7	1.604	0.682	0.01098	0.836381
ILMN_2315208	CAMK2B	0	1	115.4	185.7	1.61	0.6868	0.01904	0.836381
ILMN_1751161	COL7A1	1	1	332.3	537.3	1.617	0.6934	0.007196	0.836381
ILMN_1764729	JAG2	1	1	202.8	329.7	1.625	0.7007	0.0382	0.84842
ILMN_1720282	NQO1	1	1	1762	2869	1.628	0.7035	0.02589	0.84842
ILMN_2384122	GPR56	1	1	246.1	400.9	1.629	0.7043	0.02331	0.837853
ILMN_1770653	MAL2	1	1	168.6	274.7	1.63	0.7044	0.00894	0.836381
ILMN_2387636	ITGB4BP	1	1	1920	3133	1.631	0.7061	0.01165	0.836381
ILMN_1807439	ALDH1A3	1	1	728.8	1192	1.635	0.7096	0.02431	0.838852
ILMN_1778668	TAGLN	1	1	149.1	244.3	1.639	0.7126	0.0453	0.851223
ILMN_1708375	IRF1	1	1	461.4	756.7	1.64	0.7136	0.01063	0.836381
ILMN_1746517	KYNU	1	1	156.3	261.6	1.674	0.7433	0.001907	0.774137
ILMN_1713829	PTGES	1	1	214.9	359.7	1.674	0.743	0.04613	0.851223
ILMN_1758128	CYGB	1	1	1041	1747	1.677	0.7463	0.03183	0.84842
ILMN_2352097	GPR56	1	1	282	474.1	1.681	0.7492	0.001824	0.774137
ILMN_1736597	TKT	1	1	4026	6877	1.708	0.7726	0.001233	0.763353
ILMN_1663397	CAMK2B	0	1	108.7	189.5	1.744	0.8026	0.04717	0.851223
ILMN_1682717	IER3	1	1	487.9	854.9	1.752	0.8092	0.03937	0.84859
ILMN_1658483	IL1A	0	1	114.6	201.3	1.757	0.813	0.004054	0.799882
ILMN_1739001	TACSTD2	1	1	1714	3016	1.76	0.8155	0.003612	0.774137
ILMN_1788874	SERPINA3	1	1	251.5	442.6	1.76	0.8155	0.01331	0.836381
ILMN_2094061	IMPA2	1	1	476.8	844.8	1.772	0.8254	0.009417	0.836381
ILMN_1683146	FTH1	1	1	509.1	903.4	1.774	0.8273	0.005136	0.836381
ILMN_1730777	KRT19	1	1	2326	4149	1.783	0.8346	0.02947	0.84842
ILMN_2143685	CLDN7	1	1	257.8	460.4	1.786	0.8365	0.01899	0.836381
ILMN_1784217	SOX15	1	1	336.4	606	1.801	0.8492	0.02979	0.84842
ILMN_3195198	KRT17P3	1	1	318.8	575.3	1.805	0.8519	0.019	0.836381
ILMN_1687757	AKR1C4	1	1	136.4	246.8	1.809	0.8551	0.03781	0.84842
ILMN_2376194	CAMK2B	1	1	213.7	387.5	1.813	0.8587	0.00937	0.836381
ILMN_1775501	IL1B	1	1	133.2	242.1	1.818	0.8621	0.001401	0.763353
ILMN_2047511	CENTA1	1	1	282.1	516.7	1.831	0.8729	0.0004262	0.763353
ILMN_1717056	TXNRD1	1	1	756.2	1390	1.838	0.8781	0.003116	0.774137
ILMN_1814221	NPTX1	0	1	106.9	199.6	1.867	0.9007	0.003593	0.774137
ILMN_1664861	ID1	1	1	357.7	684.8	1.914	0.9369	0.016	0.836381
ILMN_1679041	SLC3A2	1	1	394.6	784.7	1.988	0.9916	0.04883	0.851223
ILMN_1744604	CYBA	1	1	216.2	434	2.007	1.005	0.006858	0.836381
ILMN_1720373	SLC7A5	1	1	3826	7734	2.021	1.015	0.0008565	0.763353
ILMN_1713124	AKR1C3	1	1	216.5	439.5	2.03	1.021	0.003651	0.774137
ILMN_2317658	SLC3A2	1	1	337.5	685.5	2.031	1.022	0.01036	0.836381
ILMN_1723123	FGFR3	1	1	258.2	545.3	2.112	1.079	0.01611	0.836381
ILMN_2412336	AKR1C2	1	1	219.2	491.5	2.242	1.165	0.01348	0.836381
ILMN_1729801	S100A8	1	1	122.4	294.8	2.409	1.268	0.01651	0.836381
ILMN_1726456	SLC3A2	1	1	1134	2909	2.566	1.359	0.001685	0.763353
ILMN_1693338	CYP1B1	1	1	1034	2668	2.579	1.367	0.02872	0.84842
ILMN_1807291	CYP1A1	0	1	97.36	281.5	2.891	1.532	0.01456	0.836381
ILMN_1750974	S100A9	1	1	292.4	931.7	3.187	1.672	0.0007273	0.763353
ILMN_1707727	ANGPTL4	1	1	228.3	742.5	3.253	1.702	0.01913	0.836381
ILMN_1702503	ALDH3A1	1	1	171.2	752.8	4.398	2.137	0.002179	0.774137
